# Supplementary material for: Waking up to the truth: Associations between sleep disorders and multidomain functional outcomes in Alzheimer's disease
Source: Alzheimers Dement. 2026 Feb 24;22(2):e71200. doi: 10.1002/alz.71200 (PMC12930103; doi:10.1002/alz.71200)
Supplement: Supplementary file 2 — Supporting Information [file ALZ-22-e71200-s002.xlsx]

## Sheet: Caption
Supplementary Table S1: Demographic and Clinical Characteristics of Participants
Supplementary Table S2: Summary of Sleep Disorders Prevalence among Alzheimer’s disease Patients
Supplementary Table S3: Ordinal Regression Analysis Results for Sleep Disorders and Multidomain Functional Impairments
Supplementary Table S4: Machine Learning Importance Results for Predicting Alzheimer’s disease Outcomes
Supplementary Table S5: Chain Mediation Analysis Results for the Sleep Disorders - Cognition - IADL - Alzheimer’s disease Pathway
Supplementary Table S6: Chain Mediation Analysis Results for the Sleep Disorders - IADL- Mental Health - Alzheimer’s disease Pathway
Supplementary Table S7: Summary of Analysis Results for Multiple Pathways Related to Sleep Disorders and Alzheimer’s disease

## Sheet: S1
Death	Education	Last_visit_to_death	Tobacco_Use	Alcohol_Use	APOEe4_Status	APOE_e4_alleles	AD	Sleep_Apnea	REM_Sleep_Behavior	Other_Sleep_Issues	Bills	Taxes	Shopping	Games	Stove_Usage	Meal_Preparation	Events	Paying_Attention	Reminders_Dates	Travel_Engagement	IADL	Global_CDR_Score	CDR_Total_Score	Animal_Naming_Total	Vegetable_Naming_Total	Trail_Making_A_Time	Trail_A_Errors	Trail_A_Correct	Trail_B_Time	Trail_B_Errors	Trail_B_Correct	MoCA_Total_Score	UDS_Benson_Copy_Total	UDS_Benson_Delay_Total	Quality_of_Life_Satisfaction	Activity_Dropout	Empty_Needs	Boredom	Mood_Spirits	Fearfulness	Happiness	Helplessness	Preference_to_Stay_Home	Memory_Problems	Wonderful_Doing	Feeling_Better	Worthlessness	Energy_Level	Hopelessness
0	15	10	0	0	4	2	1	0	0	None	0	0	0	0	0	0	0	0	0	0	1	0.5	0.5	15	12	52	24	155	1	24	27	17	8	1	0	0	0	0	0	0	0	0	0	0	0	0	0	0	0
0	12	10	0	0	4	2	0	0	1	Yes	0	0	0	0	0	0	0	0	0	0	0	0	0.5	20	14	38	24	63	0	24	24	15	14	1	0	0	0	0	0	0	0	0	0	0	0	0	0	0	0
0	20	10	1	0	2	1	0	0	0	Yes	0	0	0	0	0	0	0	0	0	0	0	0.5	0.5	32	13	38	24	65	0	24	26	17	14	1	0	0	0	0	0	0	0	0	1	0	1	0	0	0	0
0	2	10	0	0	1	0	1	0	0	Yes	0	2	0	0	0	0	0	1	2	1	1	0.5	3.5	16	13	58	24	300	1	20	12	13	3	1	1	0	0	0	0	0	0	0	0	0	0	0	0	0	0
0	15	10	1	0	2	1	1	0	0	None	1	1	1	1	0	0	2	1	1	1	0	0.5	2	25	15	26	24	84	0	24	20	14	14	0	1	1	0	0	0	0	0	0	0	1	0	0	0	1	0
0	18	10	0	0	1	0	1	0	0	None	0	0	0	0	0	0	0	0	0	0	0	0.5	0.5	19	11	57	24	100	0	24	27	17	10	1	0	0	0	0	0	0	0	0	0	0	0	0	0	0	0
0	17	10	1	0	1	0	1	0	0	None	0	1	0	0	0	0	0	0	1	2	0	0.5	4	16	11	28	24	65	0	24	22	15	3	1	0	0	0	0	0	0	0	0	1	1	0	0	0	1	0
0	20	10	0	0	2	1	0	0	0	None	0	0	0	0	0	0	0	0	0	0	0	0	0	17	14	17	24	48	0	24	29	17	9	1	0	0	0	0	0	0	0	0	0	0	0	0	0	0	0
0	17	10	0	0	1	0	1	0	0	None	0	0	0	0	0	0	0	0	0	0	0	0.5	0.5	15	7	46	24	225	2	24	21	13	5	1	0	0	0	0	0	0	0	0	0	1	0	0	0	0	0
0	12	10	0	0	2	1	0	0	0	Yes	0	0	0	0	0	0	0	0	0	0	0	0	0	18	15	41	24	135	0	24	22	16	14	1	0	0	0	0	0	0	0	0	0	0	0	0	0	0	0
0	16	10	0	0	2	1	0	0	0	None	0	0	0	0	0	0	0	0	0	0	0	0	0	27	11	22	24	53	2	24	88	17	15	1	0	0	0	1	0	1	1	0	0	0	0	0	0	0	0
0	19	10	0	0	1	0	0	0	0	None	0	0	0	0	0	0	0	0	0	0	0	0	0	24	14	20	24	70	0	24	28	16	13	1	0	0	0	1	0	0	0	0	1	0	0	0	0	0	0
1	16	5	0	0	2	1	1	1	0	None	2	3	1	1	1	1	1	0	2	2	0	1	6	13	10	58	24	123	1	24	88	12	8	1	0	1	0	0	0	0	0	1	0	1	0	0	0	1	0
0	12	10	0	0	1	0	0	0	0	None	0	0	0	0	0	0	0	0	0	0	0	0	0	13	12	28	24	75	0	24	20	14	9	1	0	0	0	0	0	0	0	0	1	0	0	0	0	0	0
0	18	10	0	0	2	1	1	0	0	None	2	2	2	2	0	0	0	2	2	1	0	0.5	3	16	10	22	24	58	0	24	24	17	5	0	0	0	0	0	0	1	0	0	0	1	0	0	0	0	0
0	18	10	1	0	4	2	1	0	0	Yes	0	0	0	0	0	0	0	0	0	0	0	0	0	14	8	52	24	144	2	24	23	17	11	1	0	0	0	0	0	0	0	0	0	0	0	0	0	0	0
0	14	10	0	0	2	1	0	0	0	None	0	0	0	0	0	0	0	0	0	0	0	0.5	0.5	21	12	31	24	83	1	24	24	15	10	1	0	0	0	0	0	0	0	0	0	0	0	0	0	1	0
0	15	10	1	0	2	1	0	0	0	None	0	0	0	0	0	0	0	0	0	0	0	0	0	17	19	15	24	52	0	24	27	17	13	1	0	0	0	0	0	0	0	0	1	0	0	0	0	0	0
0	12	10	1	0	4	2	1	0	0	None	0	0	0	0	0	0	1	0	1	0	0	0.5	2.5	21	13	49	24	176	3	24	14	15	6	1	0	0	0	0	0	1	0	0	0	1	0	0	0	0	0
0	16	10	0	0	1	0	1	0	0	Yes	3	3	2	2	0	3	1	2	2	3	0	1	5	9	13	104	24	300	1	24	11	14	0	1	0	0	0	0	0	0	0	0	0	1	0	0	0	0	0
0	16	10	0	0	3	0	0	0	0	Yes	0	0	0	0	0	0	0	0	0	0	0	0	0	19	15	25	24	70	0	24	29	17	14	1	0	0	0	0	0	0	0	0	0	0	0	0	0	1	0
0	16	10	0	0	1	0	0	0	0	None	0	0	0	0	0	0	0	0	0	0	0	0	0	49	20	14	24	34	0	24	30	16	12	1	0	0	0	0	0	0	0	0	1	0	0	0	0	0	0
0	18	10	0	0	2	1	0	0	0	Yes	0	0	0	0	0	0	0	0	0	0	0	0	0	25	16	33	24	71	0	24	25	15	9	1	0	0	0	0	1	0	0	0	0	0	0	0	0	0	0
1	12	3	0	0	1	0	1	0	0	None	3	3	3	3	3	3	3	3	3	3	1	3	18	5	0	150	12	300	0	10	88	9	0	0	0	0	0	0	0	0	0	0	0	1	0	0	0	0	0
0	18	10	0	0	1	0	0	0	0	Yes	0	0	0	0	0	0	0	0	0	0	0	0	0	32	20	31	24	62	0	24	28	7	8	1	0	0	0	0	0	0	0	0	0	0	0	0	0	0	0
0	12	10	0	0	1	0	0	0	0	None	0	0	0	0	0	0	0	0	0	0	0	0	0	18	12	26	24	74	1	24	26	17	12	1	0	0	0	0	0	0	0	0	0	0	0	0	0	0	0
0	14	10	0	0	1	0	1	0	0	Yes	3	2	2	2	1	1	1	1	2	3	1	0.5	4	15	16	122	24	300	9	15	88	7	2	0	0	1	0	0	0	0	0	0	0	1	0	0	0	0	0
0	18	10	1	0	4	2	0	0	0	Yes	0	0	0	0	0	0	0	0	0	0	0	0	0	24	24	38	24	94	0	24	26	16	12	1	0	1	0	0	1	0	1	0	1	0	0	0	0	1	0
0	18	10	1	0	2	1	0	0	0	None	0	0	0	0	0	0	0	0	0	0	0	0	0	19	19	26	24	78	0	24	25	17	12	1	0	0	0	0	0	0	0	0	0	0	0	0	0	0	0
1	16	2	1	0	2	1	1	0	0	None	3	3	2	2	1	2	1	1	2	3	0	1	4.5	6	6	50	24	169	0	24	9	15	0	0	1	1	0	0	0	0	1	0	0	1	0	1	0	0	0
0	18	10	0	0	2	1	1	0	0	Yes	0	1	1	0	0	0	0	0	2	1	0	0.5	3	16	12	28	24	83	1	24	23	15	8	0	0	0	0	0	0	1	0	1	0	1	0	0	0	1	0
0	12	10	0	0	1	0	0	0	0	None	1	0	0	0	0	0	0	0	0	0	0	0.5	1	21	16	47	24	98	0	24	27	17	8	0	0	0	0	0	0	0	0	0	0	0	0	0	0	0	0
0	18	10	1	0	2	1	0	0	0	None	0	0	0	0	0	0	0	0	0	0	0	0	0	35	16	30	24	75	0	24	28	16	9	1	0	0	0	0	0	0	0	0	0	0	0	0	0	0	0
0	20	10	0	0	2	1	1	0	0	None	0	1	0	0	0	0	0	1	0	1	0	0.5	1.5	23	9	22	24	48	0	24	23	16	7	0	0	0	0	0	0	0	0	0	0	0	0	0	0	0	0
0	20	10	0	0	1	0	1	0	0	None	2	2	1	1	0	0	1	0	1	2	0	0.5	3.5	10	6	37	24	108	0	24	18	16	7	1	0	0	0	0	0	0	0	0	0	0	0	0	0	0	0
0	20	10	0	0	1	0	0	0	0	Yes	0	0	0	0	0	0	0	0	0	0	0	0	0	18	13	31	24	94	0	24	26	17	10	1	0	0	0	0	0	0	0	0	0	0	0	0	0	0	0
0	12	10	1	0	1	0	0	0	0	None	0	0	0	0	0	0	0	0	0	0	0	0	0	19	13	46	24	96	0	24	25	17	12	1	0	0	0	0	0	0	1	0	0	0	0	0	0	1	0
0	16	10	1	0	1	0	0	0	0	None	0	0	0	0	0	0	0	0	0	0	0	0	0	29	23	28	24	44	0	24	29	16	10	1	0	0	0	0	0	0	0	0	0	0	0	0	0	0	0
0	14	10	0	0	1	0	0	0	0	None	0	0	0	0	0	0	0	0	0	0	1	0	0	18	16	18	24	43	0	24	25	17	15	1	0	0	0	0	0	0	0	0	1	0	0	0	0	0	0
0	16	10	1	1	1	0	0	1	0	Yes	0	0	0	0	0	0	0	0	0	0	1	0	0	16	14	28	24	67	0	24	26	14	5	1	0	0	0	0	0	0	0	0	0	0	0	0	0	0	0
0	16	10	0	0	1	0	0	0	0	None	0	0	0	0	0	0	0	0	0	0	0	0.5	1	19	11	22	24	88	1	24	22	14	10	1	0	0	0	0	0	0	0	0	0	0	0	0	0	0	0
0	16	10	0	0	2	1	1	0	0	Yes	0	0	1	0	1	0	1	0	1	1	0	0.5	0.5	13	10	51	24	87	0	24	25	16	9	1	0	0	0	0	0	1	0	1	0	0	0	0	0	1	1
0	14	10	1	0	1	0	0	0	0	None	0	0	0	0	0	0	0	0	0	0	0	0	0	20	7	34	24	100	1	24	25	17	11	1	0	0	0	0	0	0	0	0	0	0	0	0	0	0	0
1	14	1	0	0	4	2	1	0	0	Yes	3	3	3	3	3	3	3	3	3	3	1	2	14	7	4	150	4	300	1	0	1	15	0	0	1	0	1	1	1	1	1	0	0	0	0	0	0	0	0
0	18	10	0	0	1	0	1	0	0	None	0	0	0	0	0	0	0	0	1	0	0	0.5	2	21	13	45	24	82	0	24	21	16	4	1	0	0	0	0	0	0	0	0	0	1	0	0	0	0	0
0	18	10	0	0	1	0	0	0	0	Yes	0	0	0	0	0	0	0	0	0	0	0	0	0	36	31	30	24	41	0	24	30	15	10	1	0	0	0	0	0	0	0	0	0	1	0	0	0	0	0
0	20	10	0	0	2	1	0	0	0	Yes	0	0	0	0	0	0	0	0	0	0	0	0	0	16	15	38	24	81	0	24	24	17	11	1	0	0	0	0	0	0	0	0	0	0	0	0	0	1	0
0	18	10	0	0	1	0	1	0	0	None	1	0	1	1	0	0	0	1	0	1	0	0.5	2.5	21	11	60	24	113	1	24	21	15	9	1	0	0	0	0	0	0	0	0	1	1	0	0	0	0	0
0	13	10	0	0	4	2	1	0	0	None	0	2	1	0	0	0	1	0	2	0	0	0.5	2	18	12	30	24	76	0	24	15	15	0	1	0	0	0	0	0	0	0	0	1	1	0	0	0	0	0
0	16	10	0	0	6	0	0	0	0	Yes	0	0	0	0	0	0	0	0	0	0	0	0	0	16	12	22	24	49	0	24	23	15	13	1	0	0	0	0	0	0	1	0	0	0	0	0	0	0	0
0	16	10	1	0	1	0	1	0	0	None	1	2	0	1	0	1	1	1	2	3	1	1	4.5	16	9	143	24	300	2	12	16	2	0	0	1	0	0	1	0	0	1	1	1	1	1	1	1	0	1
0	14	10	1	0	1	0	0	0	0	None	0	0	0	0	0	0	0	0	0	0	0	0	0	22	17	36	24	126	2	24	25	17	14	1	0	1	0	0	0	0	0	0	0	0	0	0	0	0	0
0	8	10	1	0	2	1	1	0	0	None	0	0	0	0	0	0	0	0	1	0	1	0.5	0.5	16	8	69	24	133	1	24	19	13	2	0	0	0	0	0	0	0	0	1	0	0	0	0	0	0	0
0	16	10	1	0	4	2	0	0	0	None	0	0	0	0	0	0	0	0	0	0	0	0	0	17	12	24	24	116	1	24	20	15	6	1	0	0	0	0	0	0	0	0	1	0	0	0	0	0	0
0	17	10	1	0	4	2	1	0	0	None	0	0	0	0	0	0	0	0	0	0	0	0.5	0.5	15	11	49	24	131	0	24	25	14	5	1	0	0	0	0	0	0	0	0	0	1	0	0	0	0	0
0	14	10	1	0	3	0	0	0	0	None	0	0	0	0	0	0	0	0	0	0	0	0.5	0.5	15	7	32	24	70	0	24	22	16	11	0	0	0	0	0	0	0	0	0	0	0	0	0	0	0	0
0	17	10	1	0	1	0	0	0	0	Yes	0	0	0	0	0	0	0	0	0	0	0	0	0	23	16	31	24	50	0	24	29	17	9	1	0	0	0	0	0	0	0	0	0	1	0	0	0	0	0
0	12	10	1	0	1	0	0	0	0	None	0	0	0	0	0	0	0	0	0	0	0	0	0	16	12	24	24	97	2	24	26	14	10	1	0	0	0	0	0	0	0	0	0	0	0	0	0	1	0
0	16	10	0	0	2	1	0	0	0	None	0	0	0	0	0	0	0	0	0	0	0	0	0	20	14	18	24	41	0	24	24	16	10	1	0	0	0	0	0	0	0	0	0	0	0	0	0	0	0
0	16	10	0	0	1	0	0	0	0	None	0	0	0	0	0	0	0	0	0	0	0	0	0	19	13	32	24	67	0	24	24	17	17	1	0	0	0	0	0	0	0	0	0	0	0	0	0	1	0
0	16	10	0	0	1	0	1	0	0	None	0	0	0	0	0	0	0	0	0	0	0	0.5	2.5	16	12	75	24	151	0	24	26	17	14	1	1	1	1	0	1	1	1	1	1	1	1	0	1	1	1
0	20	10	0	0	1	0	0	0	0	None	0	0	0	0	0	0	0	0	1	0	0	0	0	22	9	25	24	86	0	24	25	16	4	1	0	0	0	0	0	0	0	0	0	0	0	0	0	0	0
0	14	10	1	0	2	1	0	0	0	None	0	0	0	0	0	0	0	0	0	0	0	0	0	26	15	22	24	71	0	24	28	17	8	1	0	0	0	0	0	0	0	0	1	0	0	0	0	0	0
0	13	10	1	0	2	1	0	0	0	Yes	0	0	0	0	0	0	0	0	0	0	0	0	0.5	14	5	22	24	60	0	24	25	12	7	1	0	0	0	0	0	0	0	0	0	1	0	0	0	1	0
1	17	6	1	1	4	2	0	0	0	Yes	0	0	0	0	0	0	0	0	0	0	0	0	0	21	12	69	24	122	0	24	24	15	9	1	0	0	0	0	0	0	0	0	0	0	0	0	0	1	0
0	18	10	0	0	4	2	0	0	0	None	0	0	0	2	0	0	1	1	0	0	0	0.5	1	17	14	33	24	93	0	24	25	17	9	0	0	0	0	0	0	0	0	0	0	0	0	0	0	0	0
0	16	10	0	0	1	0	0	0	0	None	0	0	0	0	0	0	0	0	0	0	0	0	0	11	10	53	24	140	3	24	29	16	11	1	0	0	0	0	0	0	0	0	0	0	0	0	0	0	0
0	16	10	0	0	1	0	0	0	0	None	0	0	0	0	0	0	0	0	0	0	0	0	0	21	13	43	24	99	1	24	25	17	13	1	0	0	0	0	0	0	0	0	0	0	0	0	0	1	0
0	20	10	0	0	3	0	0	0	0	Yes	0	0	0	0	0	0	0	0	0	0	0	0	0	19	19	38	24	64	0	24	27	16	13	1	0	0	0	0	0	0	0	0	0	0	0	0	0	1	0
0	20	10	0	0	2	1	1	0	0	Yes	0	0	0	0	0	0	0	1	1	0	0	0.5	1.5	10	14	34	24	71	0	24	30	17	8	1	0	0	0	0	0	0	0	0	0	1	0	0	0	0	0
1	12	4	1	0	4	2	1	0	0	Yes	3	3	2	0	1	1	0	1	2	1	1	1	6	13	9	81	24	300	4	24	7	14	3	0	0	0	0	0	0	0	0	1	0	0	0	0	0	0	0
0	14	10	0	0	1	0	1	0	0	None	0	2	0	0	0	1	0	0	2	0	0	0.5	4.5	19	8	24	24	56	0	24	20	16	0	1	0	0	0	0	0	0	0	0	0	0	0	0	0	0	0
1	16	6	0	0	2	1	1	0	0	None	2	3	1	0	0	2	2	1	3	3	0	1	6.5	9	5	38	24	226	7	24	13	14	0	0	0	0	0	0	0	0	0	0	0	0	0	0	0	0	0
0	20	10	1	0	1	0	1	0	0	Yes	0	0	0	0	0	0	0	1	0	0	0	0.5	1	9	5	40	24	138	0	24	16	14	6	1	0	0	0	0	0	0	0	0	0	0	0	0	0	0	0
0	18	10	0	0	1	0	0	0	0	None	0	0	0	0	0	0	0	0	0	0	0	0.5	0.5	17	12	39	24	82	0	24	23	17	4	0	0	0	0	0	0	0	0	0	0	0	0	0	0	0	0
0	18	10	1	0	2	1	0	0	0	Yes	0	0	0	0	0	0	0	0	0	0	0	0	0	30	17	39	24	101	1	24	28	14	7	1	0	0	0	0	0	0	0	0	1	0	0	0	0	0	0
0	12	10	1	0	4	2	1	0	0	None	1	2	1	1	0	0	1	1	2	1	0	1	4.5	21	6	30	24	96	1	24	21	17	0	0	0	0	0	0	0	0	0	0	0	1	0	0	0	0	0
0	18	10	0	0	1	0	0	0	0	Yes	0	0	0	0	0	0	0	0	0	0	0	0	0	26	13	26	24	58	0	24	26	15	13	1	0	1	0	0	0	0	0	0	0	1	0	0	0	1	0
0	11	10	0	0	2	1	1	0	0	Yes	3	3	2	2	0	2	3	2	2	3	0	2	10	6	3	150	13	300	2	8	4	8	0	1	0	1	0	1	0	0	0	0	0	1	0	0	0	0	0
0	18	10	0	0	1	0	0	0	0	None	0	0	0	0	0	0	0	0	0	0	0	0	0	23	20	14	24	50	0	24	27	16	12	1	0	0	0	0	0	0	0	0	0	0	0	0	0	0	0
0	18	10	0	0	1	0	0	0	0	None	1	0	0	0	0	0	0	0	0	0	0	0	0	35	17	30	24	120	1	24	88	17	13	1	0	0	0	0	0	0	0	0	0	1	0	0	1	0	0
0	18	10	1	0	2	1	0	0	0	None	0	0	0	0	0	0	0	0	0	0	0	0	0	35	12	18	24	48	0	24	27	15	12	1	0	1	0	0	0	0	1	0	0	1	0	0	0	1	0
0	16	10	0	0	3	0	0	0	0	Yes	0	0	0	0	0	0	0	0	0	0	0	0	0	36	26	39	24	58	1	24	26	17	15	1	0	0	0	0	0	0	0	0	0	0	0	0	0	0	0
0	13	10	0	0	2	1	1	0	0	None	0	0	0	0	0	0	0	1	0	0	0	0.5	1.5	20	17	21	24	42	0	24	21	16	11	1	0	0	0	0	0	0	0	0	0	0	0	0	0	0	0
0	20	10	0	0	2	1	0	0	0	None	0	0	0	0	0	0	0	0	0	0	0	0	0	28	12	46	24	116	1	24	24	15	8	1	0	0	0	0	0	0	0	0	1	0	0	0	0	0	0
0	18	10	0	0	3	0	0	0	0	Yes	0	0	0	0	0	0	0	0	0	0	0	0	0	21	23	32	24	50	0	24	88	16	15	1	0	0	0	0	0	0	0	0	0	0	0	0	0	1	0
1	20	2	1	0	2	1	0	0	0	None	0	0	0	0	0	0	0	0	0	0	0	0	0	14	14	38	24	68	0	24	28	14	9	1	0	0	0	0	0	0	0	0	0	0	0	0	0	0	0
0	18	10	1	0	3	0	0	0	1	Yes	0	0	0	0	0	0	0	0	0	0	0	0	0	24	13	29	24	46	0	24	28	16	9	1	0	0	0	0	0	1	1	0	0	0	0	0	0	0	0
0	16	10	1	0	1	0	1	0	0	None	0	0	0	0	0	0	0	0	1	0	0	0.5	2.5	15	8	30	24	129	2	24	22	15	5	1	0	1	0	0	0	0	0	0	0	0	0	0	0	0	0
0	12	10	0	0	1	0	0	0	0	None	0	0	0	0	0	0	0	0	0	0	0	0	0	21	15	26	24	76	0	24	28	15	12	1	0	0	0	0	0	0	0	0	1	0	0	0	0	1	0
0	16	10	0	0	2	1	1	0	0	None	3	3	3	2	3	3	2	2	3	3	0	1	8	11	9	42	24	85	0	24	13	14	2	0	0	0	0	0	0	0	0	0	0	0	0	0	0	0	0
0	16	10	1	1	2	1	0	0	0	None	0	0	0	0	0	0	0	0	0	0	0	0	0	26	18	25	24	85	1	24	27	15	11	1	0	0	0	0	0	0	0	0	0	0	0	0	0	0	0
0	13	10	0	0	3	0	0	0	0	None	0	0	0	0	0	0	0	0	0	0	0	0	0	21	19	28	24	96	1	24	25	15	12	1	0	0	0	0	0	0	0	0	0	0	0	0	0	0	0
0	14	10	1	0	1	0	1	0	0	Yes	2	0	0	1	0	0	0	1	1	1	1	0.5	4	9	6	40	24	102	1	24	22	16	7	1	1	1	1	1	0	0	1	0	1	0	0	0	0	1	0
0	17	10	1	0	1	0	0	0	0	None	0	0	0	0	0	0	0	0	0	0	0	0	0	25	17	19	24	79	0	24	29	17	10	0	0	0	0	0	0	0	0	0	0	0	0	0	0	0	0
0	12	10	0	0	3	0	0	0	0	None	0	0	0	0	0	0	0	0	0	0	0	0	0	12	9	28	24	64	0	24	24	17	13	1	0	0	0	0	0	0	0	0	0	0	0	0	0	1	0
0	18	10	0	0	1	0	0	0	0	None	0	0	0	0	0	0	0	0	0	0	0	0	0	23	14	29	24	50	0	24	28	16	11	1	0	0	0	0	0	0	0	0	0	0	0	0	0	0	0
0	16	10	1	0	2	1	0	0	0	Yes	0	0	0	0	0	0	0	0	0	0	0	0	0	23	14	29	24	59	0	24	28	15	9	1	0	1	0	0	0	1	0	0	1	1	0	0	0	0	0
0	18	10	1	0	1	0	1	0	0	None	1	2	1	0	0	0	0	0	1	1	1	0	0.5	26	10	21	24	92	0	24	28	12	11	1	1	0	0	0	1	0	1	0	0	0	1	0	0	1	0
0	18	10	0	0	1	0	0	0	0	None	0	0	0	0	0	0	0	0	0	0	0	0.5	0.5	26	15	33	24	65	0	24	25	17	15	1	0	0	0	0	0	0	0	0	0	0	0	1	0	0	0
0	13	10	0	0	2	1	1	0	0	None	0	0	0	0	0	0	0	0	0	0	0	0.5	1.5	22	9	38	24	163	2	24	11	16	0	0	0	0	0	0	0	0	0	0	0	0	1	0	0	0	0
0	2	10	0	0	5	1	1	0	0	None	3	3	0	3	2	2	1	2	2	2	1	1	5	7	8	120	24	300	2	15	5	8	6	0	0	0	1	1	0	0	0	1	0	1	0	0	1	0	1
0	16	10	0	0	2	1	0	0	0	None	0	0	0	0	0	0	0	0	0	0	0	0	0	23	18	23	24	203	5	24	27	17	8	1	0	0	0	0	0	0	0	0	0	0	0	0	0	0	0
0	20	10	0	0	3	0	0	0	0	Yes	0	0	0	0	0	0	0	0	0	0	1	0	0	21	12	27	24	69	0	24	29	17	13	1	1	0	0	1	1	1	1	0	1	1	1	0	0	1	0
0	12	10	0	0	4	2	1	0	0	None	0	0	0	0	0	0	0	0	0	0	0	0.5	0.5	24	10	20	24	31	1	24	27	17	10	1	1	0	0	0	0	1	0	0	1	0	0	0	0	0	0
0	19	10	0	0	1	0	1	0	0	Yes	1	0	0	0	0	0	0	0	0	0	0	0.5	0.5	17	14	46	24	300	5	7	23	15	10	1	0	0	0	0	0	0	0	0	0	1	0	0	0	0	0
0	14	10	0	0	1	0	1	0	0	Yes	0	0	0	0	0	0	0	0	0	0	0	0.5	1	21	8	41	24	118	1	24	21	14	8	0	0	0	0	0	0	0	0	0	0	1	0	0	0	0	0
0	16	10	1	0	2	1	0	0	0	None	0	0	0	0	0	0	0	0	0	0	0	0	0	26	14	34	24	90	0	24	29	17	17	1	0	0	0	0	0	0	0	0	0	0	0	0	0	0	0
0	20	10	1	0	2	1	0	0	0	None	0	0	0	0	0	0	0	0	0	0	0	0	0	24	14	31	24	89	1	24	24	15	12	1	0	0	0	0	0	0	0	0	0	0	0	0	0	0	0
0	18	10	0	0	2	1	1	0	0	None	1	1	0	0	0	0	0	0	1	0	0	0	0.5	19	10	21	24	125	1	24	23	15	0	1	0	0	0	0	0	0	0	0	0	0	0	0	0	0	0
0	14	10	0	0	5	1	0	0	0	None	0	0	0	0	0	0	0	0	0	0	0	0	0	12	16	22	24	89	0	24	24	12	10	1	0	0	0	0	0	0	0	1	0	0	0	0	0	0	0
0	21	10	0	0	2	1	0	0	0	None	0	0	0	0	0	0	0	0	0	0	0	0	0	25	13	19	24	79	1	24	28	16	13	1	0	0	0	0	0	0	0	0	0	0	0	0	0	1	0
0	17	10	0	0	2	1	0	0	0	None	0	0	0	0	0	0	0	0	0	0	0	0	0	20	10	79	24	183	0	24	24	16	9	1	0	0	0	0	0	0	0	0	1	0	0	0	0	1	0
0	16	10	0	0	1	0	0	0	0	None	0	0	0	0	0	0	0	0	0	0	0	0	0	23	15	20	24	59	0	24	25	14	6	1	0	1	0	0	0	0	0	0	0	0	0	0	0	1	0
1	20	1	0	0	1	0	1	0	0	Yes	0	0	0	0	0	0	0	0	0	0	0	0	0	25	19	43	24	78	0	24	24	13	7	1	0	0	0	0	0	0	0	0	0	0	0	0	0	0	0
0	16	10	0	0	1	0	1	0	0	Yes	3	3	2	3	0	3	1	1	1	3	0	0.5	3	14	7	150	5	147	0	2	22	8	6	0	0	0	0	0	0	0	0	0	0	0	0	0	0	0	0
0	16	10	0	0	1	0	0	0	0	Yes	0	0	0	0	0	0	0	0	0	0	0	0	0	23	15	23	24	62	0	24	27	16	12	1	0	0	0	0	0	0	0	0	1	0	0	0	0	1	0
0	18	10	1	0	2	1	0	0	0	None	0	0	0	0	0	0	0	0	0	0	0	0	0	28	16	16	24	40	0	24	28	15	14	1	0	0	0	0	0	0	0	0	0	0	0	0	0	0	0
0	16	10	1	0	1	0	0	0	0	None	0	0	0	0	0	0	0	0	1	0	0	0.5	1	22	17	41	24	89	0	24	21	16	8	1	0	1	0	1	0	0	0	0	0	0	0	0	0	0	0
0	18	10	0	0	1	0	0	0	0	None	0	0	0	0	0	0	0	0	0	0	0	0	0	16	17	20	24	62	0	24	29	16	15	1	0	0	0	0	0	0	0	0	0	0	0	0	0	0	0
0	14	10	0	0	1	0	0	0	0	None	0	0	0	0	0	0	0	0	0	0	0	0.5	0.5	22	16	38	24	85	1	24	20	16	15	1	1	1	0	0	0	0	0	0	0	0	0	0	0	0	0
0	18	10	1	0	1	0	1	0	0	Yes	0	0	0	0	0	0	0	0	1	0	0	0.5	0.5	20	12	49	24	226	3	24	21	16	3	1	0	0	0	0	1	1	1	0	1	1	0	0	0	0	0
0	16	10	0	0	2	1	0	0	0	Yes	0	0	0	0	0	0	0	0	0	0	0	0	0	23	12	25	24	107	3	24	25	12	7	1	1	0	1	1	0	0	1	0	0	1	0	0	0	1	0
0	10	10	0	0	2	1	1	0	0	None	0	0	1	0	0	0	0	0	1	0	0	0.5	0.5	14	11	25	24	63	0	24	27	16	14	1	0	0	0	0	0	0	0	0	0	0	0	0	0	1	0
0	16	10	1	0	1	0	0	0	0	None	0	0	0	0	0	0	0	0	0	0	0	0	0	18	18	23	24	89	2	24	22	15	10	1	0	0	0	0	0	0	0	0	0	0	0	0	0	0	0
0	19	10	0	0	1	0	1	0	0	None	0	0	0	0	0	0	0	0	0	0	0	0.5	0.5	34	13	25	24	92	1	24	25	14	7	1	0	0	0	0	0	0	0	1	0	1	0	0	0	0	0
0	16	10	0	0	3	0	0	0	0	None	0	0	0	0	0	0	0	0	0	0	0	0	0	12	14	23	24	89	1	24	26	16	12	1	0	0	0	0	0	0	1	0	0	0	0	0	0	0	0
1	16	2	1	0	1	0	1	0	0	None	1	0	0	1	0	0	0	0	1	3	0	1	5	15	8	42	24	300	8	12	21	15	7	0	1	0	0	0	0	0	0	0	0	0	0	0	0	1	0
0	18	10	0	0	1	0	0	0	0	None	0	0	0	0	0	0	0	0	0	0	0	0	0	27	20	21	24	48	0	24	26	17	16	1	0	0	0	0	0	0	1	0	0	0	0	0	0	0	0
1	18	2	1	0	2	1	0	0	0	None	0	0	0	0	0	0	0	0	0	0	0	0	0	15	14	32	24	97	2	24	24	16	12	1	0	0	0	0	0	0	0	0	0	0	0	0	0	0	0
0	18	10	0	0	4	2	1	0	0	None	2	1	1	0	0	0	1	0	2	1	0	0.5	3	17	6	65	24	140	4	24	15	16	3	0	0	0	0	0	0	0	0	0	0	1	0	0	0	0	0
0	18	10	1	0	2	1	0	0	0	None	0	0	0	0	0	0	0	0	0	0	0	0	0	20	12	38	24	178	0	24	23	16	8	1	1	0	0	0	0	0	0	1	0	0	0	1	0	1	0
0	12	10	0	0	3	0	0	0	0	None	0	0	0	0	0	0	0	0	0	0	0	0.5	1	20	15	51	24	139	0	24	21	14	8	1	1	1	1	1	0	0	0	1	0	0	0	1	1	0	0
0	12	10	0	0	1	0	0	0	0	None	0	0	0	0	0	0	0	0	0	0	0	0	0	15	9	42	24	110	0	24	26	14	11	1	0	0	0	0	0	0	0	0	0	0	0	0	0	0	0
0	16	10	1	0	2	1	1	0	0	None	3	3	3	3	0	3	0	0	3	3	1	1	7	15	11	53	24	300	2	17	18	16	0	1	0	0	0	0	0	0	0	0	0	1	0	0	0	1	0
0	16	10	0	0	1	0	0	0	0	None	0	0	0	0	0	0	0	0	0	0	0	0	0	18	15	30	24	150	4	24	24	14	12	1	0	0	0	1	0	0	0	0	0	0	0	0	0	0	0
0	15	10	1	0	2	1	1	0	0	Yes	3	3	2	1	0	1	2	1	2	3	0	1	5.5	13	11	126	24	300	1	18	9	14	0	0	0	0	0	0	0	0	0	0	0	0	0	0	0	0	0
0	20	10	0	0	2	1	1	0	0	None	1	1	0	0	0	0	0	1	1	2	1	0.5	4	13	7	57	24	300	13	14	16	11	2	0	1	0	0	1	1	1	1	0	1	1	0	0	0	1	0
0	18	10	0	0	1	0	0	0	0	None	0	0	0	0	0	0	0	0	0	0	0	0	0	25	17	28	24	57	1	24	27	17	13	1	0	0	0	0	0	0	0	0	0	0	0	0	0	0	0
0	12	10	0	0	2	1	1	0	0	None	2	2	0	0	0	0	1	0	2	0	1	0.5	3.5	18	18	22	24	65	1	24	20	14	0	1	0	0	0	0	0	1	0	0	1	0	0	0	0	1	0
0	18	10	0	0	2	1	1	0	0	Yes	2	2	1	1	1	1	1	1	2	2	0	1	5.5	3	2	150	1	300	4	0	7	15	0	0	0	0	0	0	0	0	0	0	0	0	0	0	0	0	0
0	20	10	1	0	1	0	1	1	0	Yes	3	3	2	1	0	0	0	0	0	3	0	0.5	3	11	3	90	24	300	3	10	18	15	9	1	0	0	0	0	0	0	0	0	0	1	0	0	0	0	0
1	16	1	0	0	4	2	1	0	0	None	0	1	0	1	0	0	0	0	1	0	0	0.5	1.5	24	6	49	24	300	8	7	24	16	2	1	0	0	0	0	0	0	0	0	0	1	0	0	0	0	0
0	18	10	0	0	1	0	1	0	0	Yes	0	0	0	0	1	0	0	0	1	1	0	0.5	1	17	15	53	24	173	2	24	23	17	9	1	0	0	0	0	0	0	0	0	1	1	0	0	0	1	0
0	16	10	0	0	4	2	1	0	0	None	3	3	1	1	1	1	2	2	2	1	0	1	4.5	7	9	51	24	232	3	24	11	14	6	1	0	0	0	1	0	0	0	0	0	1	0	0	0	0	0
1	20	3	1	0	3	0	1	0	0	None	2	2	2	2	0	2	2	2	1	2	1	1	6	14	7	65	24	101	0	24	22	16	0	1	0	0	0	0	0	0	0	0	0	0	0	0	0	0	0
0	18	10	1	0	1	0	1	0	0	None	0	0	0	0	0	0	0	0	2	1	0	0.5	1	27	17	29	24	69	1	24	23	15	6	1	0	0	0	0	0	1	0	0	0	0	0	0	0	0	0
0	20	10	1	0	1	0	0	0	0	None	0	0	0	0	0	0	0	0	0	0	0	0	0	19	18	29	24	48	0	24	29	16	15	1	0	0	0	0	0	0	0	0	0	0	0	0	0	0	0
0	14	10	0	0	5	1	1	0	0	Yes	0	1	0	0	0	0	1	0	1	1	0	0.5	2	16	7	39	24	123	2	24	22	17	6	1	0	0	0	0	0	0	0	1	0	0	0	0	0	0	0
1	18	4	0	0	1	0	1	1	0	None	0	0	0	0	0	0	0	0	1	1	0	0	0.5	24	16	103	24	144	0	24	25	13	12	1	1	1	0	0	0	0	0	0	1	0	1	0	0	1	1
1	18	4	0	0	1	0	1	1	0	None	0	0	0	0	0	0	0	0	1	1	0	0	0.5	24	16	103	24	300	0	24	24	13	12	1	1	1	0	0	0	0	0	0	1	0	1	0	0	1	1
0	14	10	0	0	2	1	0	0	0	Yes	0	0	0	0	0	0	0	0	0	0	0	0	0	25	11	57	24	88	0	24	24	14	11	1	0	1	0	0	0	0	0	0	0	0	0	0	0	1	0
0	9	10	0	0	2	1	1	0	0	Yes	0	0	0	0	0	0	0	0	0	0	0	0	0.5	21	14	23	24	93	2	24	20	17	6	1	0	0	0	0	0	0	0	0	0	1	0	1	0	0	0
0	18	10	0	0	4	2	1	0	0	None	1	3	0	0	0	0	1	1	1	1	0	0.5	2.5	25	10	23	24	105	2	24	26	16	3	1	0	1	0	0	0	0	0	0	0	1	0	0	0	0	0
0	18	10	0	0	1	0	0	1	0	None	0	0	0	0	0	0	0	0	0	0	0	0	0	24	14	47	24	111	1	24	25	17	14	1	0	1	0	0	0	0	1	0	0	0	0	0	0	1	0
0	18	10	1	1	1	0	1	0	0	Yes	0	0	0	0	0	0	0	0	0	0	1	0.5	0.5	22	23	27	24	61	2	24	25	16	1	1	1	0	0	0	0	1	1	0	0	1	1	0	0	0	0
0	18	10	1	0	5	1	0	0	0	Yes	0	0	0	0	0	0	0	0	0	0	0	0	0	23	15	33	24	95	1	24	28	16	11	1	0	0	0	0	0	0	0	0	0	0	0	0	0	1	0
1	13	7	1	0	2	1	1	0	0	None	1	0	1	0	0	0	1	1	2	1	0	0.5	2	9	20	31	24	86	0	24	24	17	9	1	0	0	0	0	0	0	0	0	1	1	0	0	0	1	0
1	18	5	0	0	4	2	1	0	0	None	2	2	1	2	0	0	0	0	1	2	0	0.5	1	14	13	37	24	103	3	24	21	16	0	0	0	0	0	0	0	0	0	0	0	0	0	0	0	0	0
0	12	10	1	0	1	0	0	0	0	Yes	0	0	0	0	0	0	0	0	0	0	0	0	0	18	12	33	24	84	1	24	25	14	8	0	0	0	0	0	0	0	0	0	0	0	0	0	0	1	0
0	20	10	0	0	1	0	0	0	0	Yes	0	0	0	0	0	0	0	0	0	0	0	0	0	22	22	45	24	81	1	24	27	17	17	1	0	0	0	0	0	0	0	0	0	1	0	0	0	0	0
0	20	10	0	0	2	1	1	0	0	None	0	0	0	0	0	0	0	0	0	0	0	0.5	0.5	18	13	31	24	50	0	24	28	16	11	1	0	0	0	0	0	1	0	0	0	0	0	0	0	0	0
0	18	10	0	0	2	1	1	0	0	Yes	0	0	0	0	0	0	0	0	0	0	0	0	0	19	10	28	24	47	0	24	23	16	11	1	0	0	0	0	0	0	0	0	0	0	0	0	0	0	0
0	16	10	0	1	1	0	1	0	0	Yes	0	0	0	1	0	0	0	0	1	0	1	0.5	0.5	17	10	44	24	93	0	24	25	16	11	1	0	1	0	0	1	0	0	1	1	1	0	0	1	1	0
0	12	10	0	0	2	1	1	0	0	None	0	1	0	0	0	0	0	1	1	0	0	0.5	1	14	8	53	24	167	3	24	20	16	7	1	0	0	0	0	0	0	0	0	1	1	0	0	0	0	0
0	18	10	1	0	4	2	0	0	0	None	0	0	0	0	0	0	0	0	0	0	0	0	0	25	16	26	24	64	0	24	30	17	12	1	0	0	0	0	0	0	0	0	0	0	0	0	0	0	0
0	12	10	0	0	5	1	0	0	0	Yes	0	0	0	0	0	0	0	0	0	0	0	0	0	17	14	25	24	56	0	24	27	16	13	1	0	0	0	0	1	0	0	0	1	0	0	0	0	0	0
1	18	6	1	0	2	1	1	0	0	Yes	3	3	1	1	0	2	1	1	1	0	1	0.5	4	2	0	127	24	300	1	6	6	7	0	0	1	1	0	1	0	0	0	0	1	1	1	0	1	1	1
0	18	10	0	0	1	0	1	0	0	None	1	2	2	1	0	0	1	1	3	2	1	1	5	17	5	46	24	298	1	24	20	16	0	0	0	0	0	1	0	0	0	0	0	1	0	0	0	0	0
0	15	10	1	0	1	0	0	0	0	None	0	0	0	0	0	0	0	0	0	0	0	0	0	16	15	46	24	70	0	24	25	16	12	0	1	0	0	0	0	0	0	0	0	0	0	0	0	1	0
0	12	10	0	0	1	0	0	0	0	None	0	0	0	0	0	0	0	0	0	0	0	0	0	20	17	21	24	56	0	24	27	16	10	1	0	0	0	0	0	0	0	0	0	0	0	0	0	0	0
0	16	10	1	0	1	0	1	0	0	None	2	2	1	1	0	1	1	2	3	2	0	1	5	14	7	33	24	132	0	24	21	17	0	0	0	0	0	0	0	0	0	0	0	1	0	0	0	0	0
0	18	10	0	0	1	0	0	0	0	None	0	0	0	0	0	0	0	0	0	0	0	0	0	24	16	30	24	54	0	24	27	12	11	1	0	1	0	0	1	0	0	0	0	0	0	0	0	1	0
0	12	10	0	1	2	1	1	0	0	None	0	0	0	0	0	0	0	0	1	1	0	0.5	0.5	9	8	105	24	113	0	24	21	16	9	1	0	1	0	1	0	0	0	0	0	1	0	0	0	0	0
0	16	10	0	0	1	0	0	0	0	None	0	0	0	0	0	0	0	0	0	0	0	0	0	23	13	37	24	89	0	24	27	14	7	1	0	0	0	0	0	0	0	0	0	0	0	0	0	0	0
0	17	10	0	0	1	0	1	0	0	None	0	0	0	0	0	0	0	0	0	0	0	0	0	10	10	37	24	132	0	24	24	16	11	1	0	0	0	0	0	0	0	0	0	0	0	0	0	0	0
0	12	10	1	0	1	0	0	0	0	Yes	2	2	1	0	0	1	0	0	0	0	1	0.5	3	20	8	60	24	119	2	24	26	16	15	1	0	0	0	0	0	0	0	0	0	0	0	0	0	0	0
0	18	10	0	0	1	0	0	0	0	None	0	0	0	0	0	0	0	0	0	0	0	0	0	18	16	32	24	93	1	24	23	17	6	1	0	0	0	1	0	0	0	0	0	0	0	0	0	0	0
0	16	10	1	0	1	0	0	0	0	None	0	0	0	0	0	0	0	0	0	0	0	0	0	17	15	45	24	84	0	24	27	16	10	1	0	0	0	0	0	0	0	0	0	0	0	0	0	0	0
0	18	10	0	0	2	1	1	0	0	None	0	2	2	0	0	0	0	1	2	0	0	0.5	3.5	12	8	51	24	135	0	24	17	16	8	1	0	0	0	0	0	1	0	0	0	1	0	0	0	0	0
0	20	10	0	0	4	2	0	0	0	None	0	0	0	0	0	0	0	0	0	0	0	0	0	27	20	21	24	50	0	24	27	15	12	1	0	0	0	0	0	0	0	0	0	0	0	0	0	0	0
0	18	10	0	0	1	0	0	0	0	None	0	0	0	0	0	0	0	0	0	0	0	0	0	27	17	36	24	65	0	24	28	14	7	0	0	0	0	0	0	0	0	0	0	0	0	0	0	0	0
0	16	10	0	0	1	0	1	0	0	Yes	0	0	0	0	0	0	0	0	0	0	0	0.5	0.5	14	12	39	24	69	0	24	24	17	8	1	1	1	0	0	0	0	0	0	0	0	0	0	0	1	0
0	11	10	1	1	1	0	0	0	0	Yes	0	0	0	0	0	0	0	0	0	0	0	0	0.5	21	12	29	24	96	0	24	21	15	10	1	0	0	0	1	0	0	0	0	1	0	0	1	0	1	0
0	12	10	1	1	2	1	1	0	0	None	0	0	0	0	0	0	0	0	1	0	0	0.5	1	17	9	44	24	190	3	24	21	12	5	0	1	0	0	1	0	1	0	0	0	0	0	0	0	0	1
0	3	10	0	0	1	0	1	0	0	None	3	3	3	1	0	3	2	3	3	3	0	2	10	13	5	65	24	300	1	16	5	14	0	0	0	1	0	0	0	0	1	0	1	1	0	0	0	1	0
0	20	10	0	0	1	0	0	0	0	None	0	0	0	0	0	0	0	0	0	0	0	0	0	25	15	35	24	57	0	24	27	16	13	1	0	0	0	0	0	0	0	0	1	0	0	0	0	0	0
0	16	10	1	0	1	0	1	0	0	None	0	0	0	0	0	0	0	0	0	0	0	0.5	0.5	10	13	26	24	93	1	24	26	15	10	0	0	0	0	0	0	0	0	0	1	0	0	0	0	1	0
0	18	10	0	0	1	0	1	0	0	Yes	2	2	1	1	0	0	0	1	0	2	0	0.5	4	6	3	67	24	292	0	8	11	2	0	0	0	1	0	0	0	0	1	0	0	1	0	1	0	0	0
0	20	10	0	0	3	0	1	0	0	None	0	0	0	0	0	0	0	0	0	0	0	0.5	0.5	20	12	42	24	69	0	24	20	16	11	1	0	0	0	0	0	0	0	0	1	0	0	0	0	0	0
0	20	10	0	0	1	0	0	0	0	None	0	0	0	0	0	0	0	0	0	0	0	0	0	18	18	43	24	108	1	24	27	15	13	1	0	1	0	0	0	0	0	0	0	0	0	0	0	1	0
0	17	10	1	0	2	1	1	0	0	None	0	0	1	0	1	0	0	1	1	0	0	0.5	2.5	31	19	21	24	53	1	24	26	16	12	1	0	0	0	0	0	0	0	0	0	0	0	0	0	0	0
0	16	10	0	0	1	0	0	0	0	None	0	0	0	0	0	0	0	0	0	0	1	0	0	15	15	22	24	51	0	24	29	17	14	1	0	0	0	0	0	0	0	0	0	0	0	0	0	1	0
1	16	3	1	0	1	0	1	0	0	None	2	3	3	2	0	3	3	2	3	3	1	1	6	13	3	121	24	283	1	24	18	17	0	0	0	0	0	0	0	0	0	0	1	0	0	0	0	1	0
0	16	10	0	0	1	0	1	0	1	Yes	1	0	0	0	0	0	0	1	0	0	0	0.5	1	17	13	37	24	67	0	24	28	15	9	1	0	0	0	0	0	0	0	0	0	0	0	0	0	0	0
0	18	10	0	0	1	0	0	0	0	Yes	0	0	0	0	0	0	0	0	0	0	0	0	0	26	17	22	24	54	1	24	28	15	17	1	0	0	0	0	0	0	0	0	0	0	0	0	0	0	0
1	14	7	0	0	1	0	1	0	0	None	3	3	0	0	0	0	0	0	1	0	0	0.5	1	6	15	29	24	132	2	24	17	13	0	0	0	0	0	0	0	1	0	0	0	1	0	1	0	0	0
0	18	10	0	0	2	1	0	0	0	None	0	0	0	0	0	0	0	0	0	0	0	0	0	24	23	29	24	52	0	24	30	17	17	1	0	0	0	0	0	0	0	0	0	0	0	0	0	0	0
0	14	10	1	0	2	1	0	0	0	None	0	0	0	0	0	0	0	0	0	0	0	0	0	31	18	26	24	91	0	24	25	16	9	1	0	0	0	0	0	0	0	0	0	0	0	0	0	0	0
0	16	10	0	0	1	0	0	0	0	Yes	0	0	0	0	0	0	0	0	0	0	0	0	0	19	14	41	24	75	1	24	27	16	9	1	0	0	0	0	0	0	0	0	0	0	0	0	0	0	0
0	16	10	0	0	2	1	0	0	0	None	0	0	0	0	0	0	0	0	1	0	0	0	0	24	20	15	24	34	0	24	27	15	12	0	0	0	0	0	0	0	0	0	1	0	0	0	0	0	0
0	22	10	0	1	1	0	0	0	0	None	0	0	0	0	0	0	0	0	0	0	0	0	0	17	8	28	24	59	1	24	26	15	15	1	0	0	0	0	0	0	0	0	1	0	0	0	0	1	0
0	14	10	0	0	2	1	1	0	0	None	3	3	2	0	0	0	2	2	2	3	1	1	5	12	7	38	24	136	1	24	21	16	2	0	0	0	0	0	0	0	1	0	0	1	0	0	0	0	0
0	17	10	0	0	1	0	0	0	0	Yes	0	0	0	0	0	0	0	0	0	0	0	0.5	2	12	12	36	24	88	0	24	20	16	10	1	1	0	0	0	0	0	0	0	0	0	1	0	0	0	0
0	16	10	1	0	1	0	0	0	0	Yes	0	0	0	0	0	0	0	0	0	0	0	0.5	0.5	23	19	26	24	78	1	24	24	15	13	1	0	0	0	0	0	0	0	0	0	0	0	0	0	0	0
1	18	2	0	0	2	1	1	0	0	None	3	3	3	3	3	3	3	3	3	3	1	2	12	5	4	103	24	300	1	7	10	12	0	0	1	1	0	0	0	0	0	0	0	1	0	0	0	0	0
0	18	10	0	0	1	0	0	0	0	Yes	0	0	0	0	0	0	0	0	0	0	0	0	0	20	12	45	24	64	0	24	26	17	11	1	0	0	0	0	0	0	0	0	0	0	0	0	0	0	0
0	12	10	1	0	1	0	1	0	0	None	2	2	0	0	1	0	0	1	0	0	1	0.5	2.5	21	8	29	24	59	0	24	20	14	6	0	0	0	0	0	0	0	0	0	0	0	0	0	0	1	0
0	20	10	1	0	4	2	1	0	0	Yes	3	3	2	2	1	1	0	1	3	2	0	0.5	4	17	7	32	24	92	1	24	21	16	4	1	1	1	1	1	0	1	1	1	0	1	0	0	0	0	1
0	20	10	0	0	2	1	0	0	0	None	0	0	0	0	0	0	0	0	0	0	0	0	0	19	15	27	24	120	3	24	26	17	14	1	0	0	0	0	0	0	0	0	0	0	0	0	0	0	0
0	19	10	1	0	3	0	0	0	0	None	0	0	0	0	0	0	0	0	0	0	0	0	0	19	15	22	24	61	0	24	26	16	14	1	0	0	0	0	0	0	0	0	0	0	0	0	0	0	0
0	14	10	0	0	2	1	0	0	0	None	0	0	0	0	0	0	0	0	0	0	0	0	0	20	15	42	24	75	1	24	28	17	11	1	0	0	0	0	0	0	0	0	1	0	0	0	0	0	0
0	12	10	1	0	2	1	1	0	0	None	2	2	0	1	0	0	0	0	2	2	0	0.5	3	11	9	38	24	77	0	24	19	16	9	1	0	1	0	0	0	0	0	0	1	1	0	0	0	0	0
0	16	10	0	0	3	0	0	0	0	None	0	0	0	0	0	0	0	0	0	0	0	0	0	22	16	30	24	72	0	24	27	16	13	1	1	1	0	0	0	0	0	0	0	0	0	0	0	1	0
0	15	10	1	0	2	1	0	0	0	None	0	0	0	0	0	0	0	0	0	0	0	0	0	20	14	27	24	60	0	24	29	14	11	1	0	1	0	0	0	0	0	0	0	0	0	0	0	0	0
0	18	10	0	0	2	1	0	0	0	None	0	0	0	0	0	0	0	0	0	0	0	0	0	18	12	28	24	104	1	24	27	16	13	1	0	0	0	0	0	0	0	0	1	0	0	0	0	1	0
0	15	10	1	1	1	0	0	0	0	None	0	0	0	0	0	0	0	0	0	0	0	0	0	19	17	19	24	40	0	24	28	12	12	1	0	0	0	0	0	0	0	0	0	0	0	0	0	0	0
0	18	10	1	0	2	1	0	0	0	None	0	0	0	0	0	0	0	0	1	0	0	0	0	23	14	16	24	65	0	24	27	15	10	1	0	0	0	0	0	0	0	0	1	0	0	0	0	1	0
0	16	10	1	0	2	1	1	0	0	None	1	1	0	1	0	0	0	0	2	0	0	0	0.5	21	16	26	24	77	1	24	22	15	9	1	0	0	0	0	0	0	0	0	0	1	0	0	0	0	0
0	12	10	0	0	2	1	1	0	0	Yes	0	0	0	0	0	0	0	0	0	0	0	0.5	0.5	14	9	47	24	280	1	24	20	15	0	1	0	0	0	0	0	1	0	0	0	0	0	0	0	0	0
0	14	10	0	0	1	0	1	0	0	Yes	0	0	0	0	0	0	0	0	0	0	0	0.5	0.5	21	11	21	24	75	1	24	26	14	14	1	0	0	0	1	0	0	1	1	0	1	0	0	0	0	0
0	16	10	0	0	1	0	1	0	0	None	0	0	0	0	0	0	0	0	1	0	0	0.5	1	18	14	36	24	197	4	24	20	15	1	1	0	0	0	0	0	0	0	0	0	1	0	0	0	0	0
1	20	6	1	0	1	0	1	0	0	None	2	0	2	0	0	0	0	1	2	0	1	0.5	2.5	13	2	35	24	149	3	24	18	17	6	1	0	0	0	0	0	0	0	0	0	0	0	0	0	0	0
0	1	10	0	0	2	1	0	0	0	None	0	0	0	0	0	0	0	0	0	0	0	0	0	17	13	20	24	61	0	24	88	15	13	1	0	0	0	0	0	1	0	0	0	0	0	0	0	0	0
0	17	10	1	0	2	1	0	0	0	None	0	0	0	0	0	0	0	0	0	0	0	0	0	13	15	28	24	60	0	24	27	17	14	1	0	0	0	0	0	0	0	0	1	0	0	0	0	0	0
0	20	10	1	0	1	0	1	0	0	None	0	0	0	0	0	0	1	0	1	1	0	0.5	2.5	4	3	57	24	300	4	23	11	12	4	0	0	0	0	0	0	0	0	0	0	1	0	0	0	0	0
0	12	10	0	0	1	0	0	0	0	Yes	0	0	0	0	0	0	0	0	0	0	0	0	0	28	12	38	24	139	2	24	26	15	12	1	0	0	0	1	0	0	0	0	0	0	0	0	0	0	0
0	18	10	1	0	2	1	1	0	0	None	0	0	0	0	0	0	0	0	0	0	0	0.5	0.5	13	7	38	24	144	2	24	18	12	4	0	1	0	0	0	1	1	1	0	0	0	1	0	0	1	0
0	14	10	0	0	2	1	0	0	0	None	0	0	0	0	0	0	0	0	0	0	0	0	0	13	12	29	24	36	0	24	22	17	10	1	0	0	0	0	0	0	0	0	0	0	0	0	0	0	0
0	12	10	0	0	2	1	1	0	0	Yes	0	0	0	0	1	0	0	0	0	0	0	2	10	6	2	46	24	300	5	11	7	8	0	0	0	0	0	1	0	0	0	0	0	1	0	0	0	0	0
0	14	10	0	0	1	0	0	0	0	None	0	0	0	0	0	0	0	0	0	0	0	0	0	15	16	44	24	86	1	24	25	17	8	1	0	0	0	0	0	0	0	0	0	0	0	0	0	0	0
0	16	10	0	0	1	0	0	1	0	None	0	0	0	0	0	0	0	0	0	0	0	0	0	30	19	24	24	43	0	24	27	17	11	1	0	0	0	0	0	0	0	0	1	0	0	0	0	0	0
0	16	10	0	0	2	1	0	0	0	Yes	0	0	0	0	0	0	0	0	0	0	0	0	0	26	12	23	24	33	0	24	29	17	16	1	0	0	0	0	0	0	0	0	1	0	0	0	0	0	0
0	16	10	1	0	1	0	0	0	0	None	0	0	0	0	0	0	0	0	0	0	0	0	0	17	13	23	24	79	1	24	29	14	13	1	0	0	0	0	0	0	0	0	0	0	0	0	0	0	0
0	18	10	0	0	4	2	1	0	0	None	2	2	0	1	0	0	1	1	1	2	0	0.5	3.5	7	0	36	24	192	1	24	8	15	0	0	1	0	0	1	0	0	0	0	1	0	0	0	0	0	0
0	13	10	0	0	2	1	1	0	0	Yes	3	3	2	3	1	3	3	3	2	3	1	1	7	6	4	74	24	180	1	24	8	8	0	0	1	1	1	1	1	1	1	1	0	1	1	1	1	1	1
0	20	10	0	0	4	2	1	1	0	None	2	2	0	0	1	1	1	2	1	1	0	0.5	3.5	21	8	48	24	89	0	24	23	17	0	0	0	0	0	0	0	0	0	0	0	1	0	0	0	0	0
0	18	10	1	0	1	0	0	0	0	None	0	0	0	0	0	0	0	0	0	0	0	0	0	20	19	26	24	51	0	24	30	16	9	1	0	0	0	0	0	0	0	0	1	0	0	0	0	1	0
0	14	10	0	0	1	0	0	0	0	None	0	0	0	0	0	0	0	0	0	0	0	0	0	12	9	47	24	154	0	24	26	14	9	1	0	0	0	0	0	0	0	0	1	1	0	0	0	0	0
1	16	3	0	0	2	1	1	0	0	None	0	0	0	0	0	0	0	1	0	0	0	0.5	1.5	14	8	38	24	75	0	24	20	15	7	1	0	0	0	0	0	0	0	0	0	1	0	0	0	0	0
0	16	10	1	0	2	1	1	1	0	None	2	3	2	1	1	1	2	1	3	3	0	0.5	3.5	5	4	38	24	99	0	24	20	15	6	1	0	0	0	0	0	0	0	0	0	0	0	0	0	1	0
0	13	10	0	0	3	0	0	0	0	None	0	0	0	0	0	0	0	0	0	0	0	0	0	12	12	25	24	72	0	24	26	16	9	1	0	0	0	0	0	0	0	0	0	0	0	0	0	0	0
0	3	10	0	0	2	1	1	0	0	None	0	0	0	0	0	0	0	1	0	0	0	1	4.5	8	8	66	24	180	4	24	7	9	0	1	0	1	1	1	0	1	0	1	1	1	0	1	0	1	0
0	18	10	0	0	3	0	0	0	0	None	0	0	0	0	0	0	0	0	0	0	0	0	0	11	14	36	24	91	0	24	27	17	13	1	0	0	0	0	0	0	0	0	0	0	0	0	0	1	0
0	16	10	0	0	1	0	0	0	0	None	0	0	0	0	0	0	0	0	0	0	0	0	0	19	11	33	24	70	0	24	30	16	12	1	0	0	0	0	0	0	0	0	0	0	0	0	0	0	0
0	12	10	1	0	1	0	1	0	0	None	3	0	0	1	0	0	2	3	0	0	0	0.5	2	10	6	48	24	294	7	24	19	15	8	0	0	0	0	0	0	0	0	0	0	0	0	0	0	0	0
0	24	10	0	0	1	0	0	0	0	Yes	0	0	0	0	0	0	0	0	0	0	0	0	0	18	13	21	24	77	0	24	25	15	12	1	0	0	0	0	0	0	0	0	0	1	0	0	0	0	0
0	16	10	1	0	2	1	0	0	0	Yes	0	0	0	0	0	0	0	0	0	0	0	0	0	20	14	34	24	66	1	24	25	17	9	1	0	0	0	0	0	0	0	0	0	0	0	0	0	0	0
0	18	10	1	0	1	0	0	0	0	Yes	0	0	0	0	0	0	0	0	0	0	0	0	0	29	16	27	24	43	0	24	30	15	11	1	0	0	0	0	0	0	0	0	0	0	0	0	0	0	0
0	18	10	0	0	3	0	0	0	0	Yes	0	0	0	0	0	0	0	0	0	0	0	0	0	33	20	24	24	73	1	24	26	16	10	1	0	0	0	0	0	0	0	0	0	0	0	0	0	0	0
0	20	10	0	0	2	1	0	0	0	None	1	1	0	0	0	0	1	0	0	0	0	0.5	1.5	29	15	29	24	74	0	24	26	15	15	1	0	0	0	0	0	0	0	0	0	0	0	0	0	0	0
0	18	10	0	0	2	1	0	0	0	None	0	0	0	0	0	0	0	0	0	0	0	0	0	24	17	24	24	38	0	24	27	15	12	1	0	0	0	0	0	0	0	0	0	0	0	0	0	0	0
0	16	10	0	0	2	1	1	0	0	Yes	3	3	3	1	0	1	0	1	2	1	1	1	5	8	13	27	24	130	2	24	23	17	14	1	0	1	1	0	0	0	0	1	1	1	0	0	1	1	0
0	12	10	0	0	4	2	1	0	0	None	0	0	0	0	0	0	1	1	1	1	0	0.5	1	13	10	72	24	109	0	24	21	17	2	1	0	1	0	0	0	1	0	1	0	1	0	1	0	0	0
0	18	10	0	0	1	0	1	0	0	None	0	0	0	0	0	0	0	0	1	0	0	0.5	0.5	19	11	57	24	100	0	24	20	12	8	1	0	0	0	0	0	0	0	0	0	0	0	0	0	0	0
0	16	10	0	0	2	1	1	0	0	Yes	1	1	0	1	0	0	0	0	1	2	0	0.5	2.5	6	5	150	21	300	11	3	13	5	6	1	0	0	0	0	0	0	0	0	0	0	0	0	0	0	0
0	14	10	0	0	2	1	1	0	0	None	3	3	3	1	0	1	3	0	3	3	0	1	8	9	2	49	24	300	1	24	9	13	0	1	0	1	1	1	0	0	1	0	0	0	0	1	0	1	0
1	14	6	1	0	1	0	0	0	0	Yes	0	0	0	0	0	0	0	0	0	0	0	0	0	20	23	19	24	44	0	24	27	16	16	1	0	0	0	0	0	0	0	0	1	0	0	0	0	0	0
0	14	10	0	0	1	0	0	0	0	None	0	0	0	0	0	0	0	0	0	0	0	0.5	0.5	17	19	24	24	74	0	24	30	15	14	1	0	0	0	0	0	0	0	0	0	0	0	0	0	0	0
0	14	10	0	0	1	0	0	0	0	None	0	0	0	0	0	0	0	0	0	0	0	0	0	20	15	28	24	97	0	24	27	16	14	1	0	0	0	0	0	0	0	0	1	0	0	0	0	0	0
1	18	4	0	0	3	0	0	0	0	None	0	0	0	0	0	0	0	0	0	0	0	0	0	21	12	32	24	109	0	24	21	17	3	1	0	0	0	0	0	0	1	0	0	0	0	0	0	1	0
0	14	10	0	0	4	2	1	0	0	Yes	0	0	0	0	0	1	1	1	1	0	0	0.5	1.5	24	15	32	24	76	1	24	26	15	6	1	0	0	0	1	1	0	0	0	0	1	0	0	1	1	0
0	18	10	1	0	1	0	0	1	0	Yes	0	0	0	0	0	0	0	0	0	0	0	0	0	20	10	24	24	75	0	24	27	16	10	1	0	0	0	0	0	0	0	0	1	0	0	0	0	1	0
1	12	5	0	0	1	0	1	0	0	Yes	1	1	0	0	0	0	0	0	1	1	1	0.5	2.5	16	7	50	24	150	1	24	25	14	6	0	0	1	0	0	1	1	1	1	1	0	0	0	0	1	0
0	16	10	1	0	2	1	1	0	0	None	1	3	0	0	0	1	2	1	0	1	1	1	5	15	8	46	24	178	2	24	18	12	0	0	0	1	0	0	0	0	0	0	1	1	0	0	0	1	0
0	16	10	0	0	3	0	1	0	0	None	1	2	2	0	0	0	0	1	0	1	0	0.5	3.5	11	12	64	24	97	0	24	88	15	12	1	1	1	0	0	0	0	0	0	0	0	0	0	0	0	0
0	6	10	1	0	1	0	1	0	0	None	1	1	0	0	0	0	0	0	1	1	0	0.5	0.5	18	9	36	24	211	0	24	23	16	14	1	0	0	0	0	0	0	0	0	0	0	0	0	0	0	0
0	20	10	0	0	4	2	0	0	0	None	0	0	0	0	0	0	0	0	0	0	0	0	0	19	11	34	24	59	0	24	28	17	8	0	0	0	0	0	0	0	0	0	0	0	0	0	0	0	0
0	14	10	0	0	2	1	1	0	0	None	0	0	0	0	0	0	0	0	0	0	0	0.5	1	15	10	26	24	204	4	24	23	16	8	1	0	0	0	0	0	0	0	0	1	0	0	0	0	0	0
0	16	10	0	0	2	1	0	0	0	None	0	0	0	0	0	0	0	0	0	0	0	0	0	16	15	27	24	90	2	24	23	15	11	1	0	0	0	0	0	1	0	0	0	0	0	0	0	0	0
0	12	10	0	0	1	0	0	0	0	None	0	0	0	0	0	0	0	0	0	0	1	0	0.5	26	19	59	24	87	1	24	23	15	11	1	0	1	1	1	0	0	1	0	1	1	0	0	0	1	0
1	18	4	0	0	1	0	1	1	0	None	0	0	0	0	0	0	0	0	0	1	0	0.5	0.5	21	10	47	24	76	0	24	22	13	5	1	0	0	0	0	0	0	0	0	0	1	0	0	0	0	0
0	18	10	0	0	1	0	0	0	0	None	0	0	0	0	0	0	0	0	0	0	0	0	0	18	15	54	24	86	1	24	26	15	7	1	0	0	0	0	1	0	0	0	0	0	0	0	0	0	0
0	18	10	0	0	1	0	0	0	0	None	0	0	0	0	0	0	0	0	0	0	0	0	0	13	14	18	24	61	1	24	26	16	14	0	0	0	0	0	0	0	0	0	0	0	0	0	0	0	0
0	18	10	0	0	3	0	0	0	0	None	0	0	0	0	0	0	0	0	1	0	0	0	0	19	16	39	24	82	0	24	30	14	7	0	0	0	0	0	0	0	0	0	0	0	0	0	0	0	0
0	13	10	1	0	1	0	0	0	0	Yes	0	0	0	0	0	0	0	0	0	0	0	0	0	15	18	52	24	131	0	24	24	16	10	0	0	0	0	1	0	1	0	0	1	1	0	0	0	1	0
0	18	10	1	0	2	1	1	0	0	None	0	2	0	0	0	0	0	0	0	3	0	1	5	9	5	77	24	300	0	1	11	1	0	1	0	0	0	0	0	0	0	0	0	0	0	0	0	0	0
0	12	10	0	0	2	1	1	0	0	None	3	3	2	3	0	1	0	0	3	3	0	0.5	3	4	5	71	24	150	0	24	88	15	14	0	0	0	0	0	0	0	0	0	0	1	0	0	0	1	0
0	12	10	1	0	2	1	1	0	0	Yes	1	1	1	1	0	0	1	0	1	0	0	0.5	3	10	5	69	24	153	0	24	19	16	6	1	0	0	0	0	0	0	0	0	1	0	0	0	0	1	0
0	16	10	0	0	1	0	1	0	0	None	1	0	0	0	0	0	0	0	1	1	0	0.5	1	13	8	51	24	243	8	24	16	14	6	1	0	0	0	0	0	0	0	0	1	0	0	0	0	0	0
0	18	10	1	0	1	0	0	0	0	Yes	0	1	0	0	0	0	0	0	1	0	0	0	0	18	16	19	24	41	0	24	27	16	10	0	1	1	0	0	1	0	1	0	0	1	0	0	0	1	0
0	20	10	0	0	1	0	0	0	0	None	0	0	0	0	0	0	0	0	0	0	0	0	0	31	20	28	24	56	0	24	27	17	12	1	0	0	0	0	0	0	0	0	0	0	0	0	0	0	0
0	20	10	0	0	1	0	0	0	0	None	0	0	0	0	0	0	0	0	0	0	0	0	0	17	17	42	24	104	0	24	27	17	15	1	0	0	0	0	0	0	0	0	0	0	0	0	0	0	0
0	20	10	0	0	1	0	1	0	0	Yes	3	3	2	1	1	1	2	2	2	1	0	0.5	3.5	15	10	39	24	73	0	24	20	15	10	1	0	0	0	0	0	0	0	0	1	1	1	0	0	1	0
0	16	10	1	0	1	0	0	0	0	None	0	0	0	0	0	0	0	0	0	0	0	0	0	18	15	28	24	98	1	24	26	15	12	1	0	0	0	0	0	0	0	0	0	0	0	0	0	0	0
1	18	2	0	0	4	2	1	0	0	None	3	3	2	2	0	1	0	0	2	3	0	1	5	10	5	150	1	300	3	4	7	0	0	0	1	0	0	0	0	0	0	0	0	0	0	0	0	0	0
1	16	6	0	0	1	0	0	0	0	None	0	0	0	0	0	0	0	0	0	0	0	0	0	23	18	29	24	66	0	24	28	16	11	1	0	0	0	0	0	0	0	0	0	0	0	0	0	0	0
0	17	10	1	0	1	0	0	0	0	None	0	0	0	0	0	0	0	0	0	0	0	0	0	21	19	37	24	68	0	24	27	12	9	1	0	0	0	0	0	0	0	0	0	0	0	0	0	0	0
0	18	10	1	0	1	0	0	0	0	None	0	0	0	0	0	0	0	0	0	0	0	0	0	15	20	22	24	52	0	24	28	16	9	1	0	0	0	1	0	1	0	0	1	1	0	0	0	1	0
0	14	10	0	0	1	0	0	0	0	None	0	0	0	0	0	0	0	0	0	0	0	0	0	27	17	18	24	31	0	24	28	16	14	1	0	0	0	0	0	0	0	0	1	0	0	0	0	0	0
0	14	10	0	0	1	0	1	0	0	None	0	1	0	0	0	0	0	1	1	0	0	0.5	1.5	17	6	55	24	195	1	24	19	17	9	1	0	0	0	0	0	0	0	0	0	1	0	1	0	1	0
0	13	10	1	0	1	0	0	0	0	Yes	0	0	0	0	0	0	0	0	0	0	0	0	0	25	18	16	24	38	0	24	28	17	12	0	0	0	0	0	0	0	0	0	0	0	0	0	0	0	0
0	12	10	0	0	1	0	1	0	0	Yes	3	3	2	3	1	1	1	0	3	3	0	1	5	6	3	110	24	300	3	23	19	16	4	0	0	0	0	1	0	0	0	0	1	0	0	0	0	0	0
0	16	10	0	0	2	1	0	0	0	None	0	0	0	0	0	0	0	0	0	0	0	0	0	29	25	38	24	78	0	24	29	17	11	1	0	0	0	0	0	0	0	0	0	0	0	0	0	0	0
1	18	1	0	0	1	0	0	0	0	None	0	0	0	0	0	0	0	0	0	0	0	0	0	25	14	40	24	82	0	24	24	16	13	0	0	0	0	0	0	0	0	0	0	0	0	0	0	0	0
0	18	10	0	0	2	1	1	0	0	Yes	1	1	1	2	0	1	0	1	2	2	1	1	4	13	7	150	18	300	4	22	17	3	0	0	0	0	0	0	0	0	0	0	1	1	0	0	0	0	0
0	16	10	0	0	2	1	0	0	0	None	0	0	0	0	0	0	0	0	0	0	0	0	0	20	10	26	24	52	0	24	29	16	12	1	0	0	0	0	0	0	0	0	0	0	0	0	0	0	1
0	16	10	1	0	1	0	0	0	0	None	0	0	0	0	0	0	0	0	0	0	0	0	0	21	19	29	24	55	0	24	27	15	13	1	0	0	0	0	0	0	0	0	0	0	0	0	0	0	0
1	16	7	0	0	2	1	1	0	0	None	3	3	2	2	3	3	1	3	3	1	0	0.5	4	14	5	44	24	159	2	24	20	14	0	0	0	0	0	0	0	0	0	0	0	0	0	0	0	0	0
0	18	10	1	0	1	0	1	0	0	None	3	3	1	2	1	1	1	1	2	3	0	1	6	9	4	150	2	300	3	12	88	2	0	1	1	1	0	0	0	0	0	0	0	1	1	0	0	1	0
0	16	10	0	0	2	1	0	0	0	None	0	0	0	0	0	0	0	0	0	0	0	0	0	22	13	31	24	69	0	24	29	16	15	1	0	1	0	0	0	0	0	0	0	1	0	0	0	1	0
0	18	10	0	0	2	1	1	0	0	None	0	0	0	0	0	1	2	0	3	1	0	0.5	5	12	6	42	24	105	0	24	19	16	4	1	0	0	0	0	0	0	0	0	0	0	0	0	0	0	0
0	18	10	1	0	2	1	0	0	0	Yes	0	0	0	0	0	0	0	0	0	0	0	0	0	16	14	36	24	85	3	24	25	16	9	1	0	0	0	0	1	0	1	0	0	1	1	0	0	1	0
0	16	10	1	0	1	0	0	0	0	Yes	0	0	0	0	0	0	0	0	0	0	0	0.5	0.5	24	17	34	24	90	1	24	27	17	11	1	0	0	0	0	0	0	0	0	0	0	0	0	0	0	0
0	18	10	0	0	2	1	1	0	0	Yes	0	0	0	0	0	0	0	0	0	0	1	0.5	1	17	14	22	24	47	0	24	22	17	5	1	0	0	0	0	0	0	0	0	0	0	0	0	0	0	0
0	16	10	1	0	2	1	0	0	0	None	0	1	1	1	0	0	0	0	0	0	1	0	0	21	11	23	24	64	0	24	26	15	11	1	0	0	0	0	0	0	0	0	0	0	0	0	0	0	0
0	18	10	0	0	1	0	1	0	0	Yes	1	1	1	0	0	0	0	0	1	1	0	0.5	2.5	13	13	36	24	86	0	24	25	16	7	1	0	0	0	0	0	0	0	0	0	0	0	0	0	0	0
0	20	10	0	0	4	2	1	0	0	None	0	0	0	0	0	0	0	0	0	0	0	0.5	0.5	26	10	29	24	77	0	24	23	15	7	1	0	0	0	0	0	0	0	0	0	1	0	0	0	0	0
0	18	10	0	0	1	0	0	0	0	None	0	0	0	0	0	0	0	0	0	0	0	0	0	19	13	43	24	155	2	24	27	14	7	1	0	0	0	0	0	0	0	0	0	1	0	0	0	0	0
0	14	10	1	0	1	0	0	0	0	None	0	0	0	0	0	0	0	0	0	0	0	0	0	19	13	34	24	57	0	24	26	16	8	1	0	0	0	0	0	0	0	0	0	0	0	0	0	0	0
0	12	10	1	1	2	1	0	0	0	None	0	0	0	0	0	0	0	0	0	0	0	0.5	0.5	22	16	18	24	60	0	24	23	12	6	1	0	0	0	0	0	0	0	0	1	0	0	0	0	0	0
0	19	10	1	1	1	0	0	0	0	None	0	0	0	0	0	0	0	0	0	0	0	0	0	15	15	23	24	74	0	24	27	16	7	1	0	0	0	0	0	0	0	0	0	0	0	0	0	0	0
0	18	10	0	0	5	1	0	0	0	Yes	0	0	0	0	0	0	0	0	0	0	0	0.5	2	20	13	48	24	79	0	24	27	17	14	1	1	1	0	0	0	0	1	0	1	1	0	0	0	1	0
0	8	10	0	0	1	0	0	0	0	None	0	0	0	0	0	0	0	0	0	0	0	0	0	14	13	71	24	191	2	24	27	16	10	1	0	0	0	0	0	0	0	0	0	0	0	0	0	0	0
0	18	10	0	0	2	1	0	0	0	Yes	0	0	0	0	0	0	0	0	0	0	0	0	0	24	19	25	24	72	0	24	28	13	14	0	0	0	0	0	0	0	0	0	0	0	0	0	0	0	0
1	14	5	0	0	2	1	1	0	0	None	2	1	1	1	0	0	1	1	1	1	0	1	4.5	7	5	59	24	300	0	10	14	8	0	0	0	0	0	0	0	0	0	0	0	0	0	0	0	0	0
0	20	10	0	0	1	0	0	0	0	None	0	0	0	0	0	0	0	0	0	0	0	0	0	25	21	20	24	72	1	24	30	16	9	1	0	0	0	0	0	0	0	0	1	0	0	0	0	0	0
0	12	10	0	0	1	0	1	0	0	None	0	0	0	0	0	0	0	0	0	0	1	0.5	0.5	16	9	40	24	99	0	24	15	17	3	1	0	1	0	0	0	0	0	0	0	0	0	0	0	0	1
0	16	10	0	0	1	0	0	0	0	None	0	0	0	0	0	0	0	0	0	0	0	0	0	23	20	34	24	64	0	24	29	17	15	1	0	0	0	0	0	0	0	0	0	0	0	0	0	0	0
0	16	10	1	0	2	1	0	0	0	Yes	0	0	0	0	0	0	0	0	0	0	0	0	0	25	17	17	24	71	1	24	26	16	10	1	0	0	0	0	0	0	0	0	0	0	0	0	0	0	0
0	12	10	1	1	1	0	0	0	0	None	0	1	0	0	0	0	1	1	1	0	0	0	0	21	15	25	24	58	0	24	25	15	13	1	1	1	0	0	1	1	1	1	0	0	1	0	0	1	1
0	18	10	0	0	1	0	0	0	0	None	0	0	0	0	0	0	0	1	0	0	0	0	0.5	19	12	29	24	187	4	24	26	15	11	1	0	0	0	0	0	0	0	0	1	1	0	0	0	1	0
0	12	10	0	0	3	0	0	0	0	Yes	0	0	0	0	0	0	0	0	0	0	0	0	0	22	11	38	24	95	1	24	20	15	9	0	0	0	0	0	0	0	0	0	0	0	0	0	0	0	0
0	20	10	0	0	4	2	0	0	0	Yes	0	0	0	0	0	0	0	0	1	0	0	0	0	22	22	23	24	74	0	24	29	15	11	1	0	0	0	0	0	0	0	0	0	0	0	0	0	0	0
1	12	3	1	0	2	1	1	1	0	None	3	3	1	1	0	2	2	1	3	1	1	0.5	4	24	14	62	24	300	1	21	18	16	7	1	0	0	0	0	0	0	0	0	1	1	0	0	0	0	0
0	18	10	0	0	2	1	0	0	0	None	0	0	0	0	0	0	0	0	0	0	0	0	0	21	13	28	24	66	0	24	29	15	14	1	0	0	0	0	0	0	0	0	0	0	0	0	0	0	0
0	13	10	0	0	5	1	1	0	0	None	0	0	0	0	0	0	0	0	0	0	0	0.5	1	19	9	40	24	54	0	24	18	13	3	1	0	0	0	0	0	0	0	0	0	0	0	0	0	0	0
0	16	10	1	0	4	2	1	0	0	None	0	0	0	0	0	0	0	0	0	0	0	0.5	0.5	16	8	24	24	95	0	24	23	15	7	0	0	0	0	0	0	0	0	0	0	0	0	0	0	0	0
0	11	10	1	0	2	1	1	0	0	None	2	2	1	2	0	1	1	1	1	0	0	1	4.5	7	6	114	24	300	4	7	8	8	0	0	0	0	0	0	0	0	0	0	0	0	0	0	0	1	0
0	16	10	0	0	1	0	0	0	0	Yes	0	0	0	0	0	0	0	0	0	0	0	0	0	9	9	30	24	69	0	24	26	16	10	1	0	0	0	0	0	0	0	0	0	0	0	0	0	0	0
0	20	10	0	0	5	1	0	0	0	None	0	0	0	0	0	0	0	0	0	0	0	0	0	29	16	25	24	41	0	24	27	16	17	1	0	0	0	0	0	0	0	0	0	0	0	0	0	0	0
0	20	10	0	0	1	0	0	0	0	Yes	0	0	0	0	0	0	0	0	0	0	0	0.5	0.5	29	19	25	24	72	0	24	29	16	15	1	0	0	0	0	0	0	1	0	0	0	0	0	0	1	0
0	16	10	1	0	4	2	0	0	0	Yes	0	0	0	0	0	0	0	0	0	0	0	0	0	22	11	32	24	67	1	24	28	16	11	1	0	0	0	0	0	0	0	0	0	0	0	0	0	0	0
0	16	10	0	0	1	0	1	0	0	None	0	0	0	1	0	0	0	0	1	1	0	0.5	1.5	18	10	26	24	48	0	24	25	16	10	1	1	0	0	0	0	0	0	0	0	1	1	0	0	1	0
0	16	10	0	0	1	0	0	0	0	None	0	0	0	0	0	0	0	0	0	0	0	0	0	23	17	25	24	44	1	24	28	15	14	1	1	0	0	0	1	0	1	0	0	0	1	0	0	0	0
0	20	10	0	0	1	0	1	0	0	Yes	0	0	0	0	0	0	0	0	0	0	0	0.5	0.5	14	8	39	24	91	0	24	25	16	10	1	0	0	0	0	0	0	0	0	1	1	0	0	0	1	0
0	14	10	0	0	1	0	0	0	0	None	0	0	0	0	0	0	0	0	0	0	0	0	0	17	12	32	24	145	0	24	23	15	9	1	0	0	0	0	0	0	0	0	0	0	0	0	0	0	0
0	16	10	0	0	1	0	0	0	0	None	0	0	0	0	0	0	0	0	0	0	0	0	0	19	12	46	24	120	0	24	28	17	13	1	1	1	0	0	0	0	0	1	1	0	0	0	0	1	0
0	18	10	1	0	4	2	0	0	0	None	0	0	0	0	0	0	0	0	0	0	0	0	0	15	15	25	24	88	0	24	29	17	13	1	0	0	0	0	0	0	0	0	0	0	0	0	0	1	0
0	12	10	1	1	1	0	0	0	0	None	0	0	0	0	0	0	0	0	0	0	0	0	0	21	9	52	24	152	0	24	21	13	10	1	0	0	0	1	0	0	0	0	0	0	1	0	0	0	0
0	18	10	0	0	2	1	1	0	0	None	3	3	1	1	0	1	1	1	2	2	0	1	4.5	3	4	150	23	300	1	11	6	1	0	1	0	0	0	0	0	0	0	0	0	1	0	0	0	0	0
0	18	10	0	0	2	1	0	0	0	None	0	0	0	0	0	0	0	0	1	0	0	0.5	0.5	21	22	38	24	249	0	24	28	16	9	1	0	0	0	0	0	0	0	0	0	0	0	0	0	1	0
0	16	10	0	0	2	1	1	0	0	Yes	3	3	3	3	3	3	3	3	3	3	0	2	11	7	5	150	14	195	0	1	88	6	4	1	0	0	0	0	0	0	0	0	0	0	0	0	0	0	0
0	12	10	0	0	1	0	1	0	0	None	0	0	0	0	0	0	0	0	2	2	0	0.5	2.5	6	7	51	24	167	0	24	15	17	0	1	1	1	0	0	0	0	0	0	0	1	1	0	1	0	0
0	16	10	0	0	2	1	1	0	0	None	1	3	1	1	1	2	1	2	0	2	0	1	4.5	4	8	38	24	300	0	15	19	15	9	1	0	1	0	0	0	0	0	0	0	1	0	0	0	0	0
0	18	10	0	0	1	0	0	0	0	None	0	0	0	0	0	0	0	0	0	0	0	0	0	29	20	35	24	71	0	24	30	17	12	1	0	0	0	0	0	0	0	0	0	0	0	0	0	0	0
0	14	10	1	0	1	0	1	1	0	None	0	0	0	0	0	0	0	0	0	0	1	0.5	2	10	4	65	24	300	4	15	19	9	5	1	0	0	0	1	0	0	0	1	1	0	0	0	0	0	0
0	14	10	0	0	1	0	0	0	0	Yes	0	0	0	0	0	0	0	0	0	0	0	0	0	14	17	42	24	55	0	24	27	13	13	1	0	0	0	0	0	0	0	0	0	0	0	0	0	1	0
1	15	3	0	0	1	0	1	1	0	Yes	1	0	0	0	0	0	0	0	2	0	0	0.5	2.5	11	6	62	24	300	1	17	19	16	7	1	0	0	0	0	0	0	0	0	0	0	0	0	0	0	0
0	14	10	1	0	1	0	1	0	0	None	0	0	0	0	0	0	0	0	0	0	0	0.5	0.5	18	14	46	24	155	1	24	27	17	8	1	0	0	0	0	0	0	0	0	0	1	0	0	0	0	0
0	14	10	0	0	1	0	1	0	0	None	0	0	0	0	0	0	0	0	0	0	0	0	0	19	14	33	24	103	1	24	21	17	10	1	0	0	0	0	0	0	0	0	0	0	0	0	0	0	0
1	18	2	1	0	2	1	1	0	0	None	3	3	2	1	1	3	2	2	2	3	1	1	6	7	1	54	24	300	6	13	12	16	0	0	1	1	0	0	0	0	0	0	0	1	0	0	0	1	1
0	20	10	1	0	2	1	0	0	0	None	0	0	0	0	0	0	0	0	0	0	0	0	0	26	12	33	24	63	0	24	26	15	9	1	0	0	0	0	0	0	0	0	0	0	0	0	0	0	0
0	16	10	0	0	1	0	0	0	0	None	0	0	0	0	0	0	0	0	0	0	0	0	0	23	17	28	24	59	0	24	28	16	6	1	0	0	0	0	0	0	0	0	0	0	0	0	0	0	0
0	18	10	0	0	1	0	1	0	0	Yes	0	0	0	0	0	0	0	0	0	0	0	0.5	0.5	20	6	35	24	57	0	24	23	13	4	1	0	0	0	0	0	0	0	0	0	0	0	0	0	0	0
0	13	10	1	0	1	0	0	0	0	Yes	1	1	0	0	0	0	0	0	1	0	0	0	0	22	19	17	24	78	0	24	25	16	15	1	0	1	1	1	0	0	0	0	1	0	0	0	0	1	0
0	18	10	0	0	2	1	1	0	0	None	3	3	0	0	0	0	1	0	3	0	0	1	4.5	7	1	39	24	300	3	21	13	17	0	1	0	0	0	0	0	0	0	0	0	1	0	0	0	0	0
0	18	10	0	0	3	0	0	0	0	None	0	0	0	0	0	0	0	0	0	0	0	0	0	16	14	28	24	83	2	24	28	15	7	1	0	0	0	0	0	0	0	0	0	0	0	0	0	0	0
0	16	10	1	0	1	0	1	0	0	None	1	1	0	0	0	0	0	0	1	1	0	0.5	1	16	11	28	24	134	0	24	26	15	8	1	0	1	0	0	0	0	0	0	0	0	0	0	0	1	0
0	18	10	0	0	1	0	0	0	0	None	0	0	0	0	0	0	0	0	0	0	0	0	0	14	12	18	24	52	0	24	29	17	17	1	0	0	0	0	0	0	0	0	0	0	0	0	0	0	0
0	12	10	0	0	1	0	0	0	0	None	0	0	0	0	0	0	0	0	0	0	0	0.5	1.5	14	14	32	24	141	0	24	20	15	14	1	0	0	0	0	0	0	0	0	1	1	0	0	0	0	0
0	19	10	1	0	1	0	1	0	0	None	2	2	2	1	0	0	0	1	2	2	0	1	6	15	7	31	24	197	5	24	20	14	2	1	0	0	0	0	0	0	0	0	0	0	0	0	0	0	0
0	16	10	1	0	1	0	0	0	0	None	1	1	0	0	0	0	0	0	0	0	0	0	0	16	12	40	24	82	1	24	26	15	13	1	0	0	0	0	0	0	0	0	0	0	0	0	0	0	0
0	28	10	0	0	1	0	1	0	0	Yes	3	3	0	1	0	0	0	1	2	0	0	1	5	10	5	147	24	250	0	14	10	8	0	0	1	0	1	1	1	0	1	1	1	1	0	1	1	1	1
0	16	10	0	0	1	0	0	0	0	None	0	0	0	0	0	0	0	0	0	0	0	0	0	26	8	38	24	74	0	24	29	16	4	0	0	0	0	0	0	0	0	0	0	0	0	0	0	0	0
0	20	10	0	0	4	2	1	1	0	None	0	0	0	0	0	0	0	0	0	0	0	0.5	2	18	14	25	24	86	1	24	22	16	3	0	1	0	0	0	0	1	0	0	0	1	0	0	0	1	0
0	18	10	0	0	1	0	0	0	0	None	0	0	0	0	0	0	0	0	0	0	0	0	0	16	17	32	24	54	0	24	26	13	10	1	0	0	0	0	0	0	0	0	0	0	0	0	0	0	0
0	16	10	0	0	2	1	1	0	0	None	1	1	0	1	1	1	0	0	1	1	0	0.5	1.5	17	11	38	24	193	1	24	17	15	10	1	0	0	0	0	0	0	0	0	0	1	0	0	0	0	0
0	16	10	0	0	2	1	1	0	0	Yes	3	3	1	1	1	1	0	0	0	3	0	0.5	2	7	7	150	24	300	3	5	13	3	0	1	0	0	0	0	0	0	0	0	0	0	0	0	0	0	0
0	20	10	1	0	2	1	1	0	0	None	3	3	2	3	1	3	1	1	0	3	0	1	8	10	4	68	24	300	1	16	15	16	0	1	0	0	0	0	0	0	0	0	0	1	1	0	0	0	0
0	18	10	1	0	4	2	1	1	0	Yes	1	0	2	0	0	1	0	2	1	0	1	0.5	3.5	13	8	53	24	94	1	24	16	12	4	1	0	1	1	0	0	1	1	1	1	1	0	0	1	0	0
0	20	10	0	0	2	1	0	0	0	Yes	0	0	0	0	0	0	0	0	0	0	0	0	0	25	18	26	24	82	1	24	26	16	14	1	0	1	1	1	0	1	0	1	0	0	0	1	0	1	1
0	12	10	1	0	1	0	0	0	0	None	0	0	0	0	0	0	0	0	0	0	0	0	0	23	24	26	24	102	1	24	21	15	12	1	0	0	0	0	0	0	0	0	0	0	0	0	0	0	0
0	12	10	0	0	1	0	1	0	0	None	0	0	0	0	0	0	0	0	0	0	0	0	0	16	16	53	24	144	0	24	22	17	10	1	0	0	0	0	0	0	1	0	1	0	0	0	0	0	0
0	13	10	1	0	1	0	0	0	1	Yes	0	0	0	0	0	0	0	0	0	0	0	0	0	16	18	25	24	75	0	24	26	17	13	1	0	0	0	0	0	0	0	0	0	0	0	0	0	0	0
0	18	10	0	0	2	1	1	0	0	None	0	0	0	0	0	0	0	0	0	0	0	0.5	0.5	24	13	35	24	89	1	24	24	17	5	0	0	0	0	1	0	0	0	0	0	0	0	0	0	0	0
1	14	0	0	0	2	1	1	0	0	None	3	3	3	3	3	3	3	3	3	3	0	3	18	12	4	150	0	282	1	0	88	0	0	0	1	1	0	1	0	0	0	0	0	0	0	0	0	0	0
0	16	10	1	0	2	1	0	0	0	Yes	0	0	0	0	0	0	0	0	0	0	0	0	0	17	9	57	24	116	1	24	22	16	13	1	0	0	0	0	0	0	0	0	0	0	0	0	0	0	0
0	18	10	0	0	2	1	1	0	0	None	3	3	1	1	0	2	2	1	3	2	0	1	4.5	6	3	71	24	300	4	6	15	16	7	0	0	0	0	0	0	0	0	0	0	0	0	0	0	0	0
0	20	10	1	0	2	1	0	0	0	None	0	0	0	0	0	0	0	0	0	0	0	0	0	30	22	27	24	127	2	24	25	17	13	1	1	0	0	0	0	1	0	0	0	1	0	0	0	1	0
0	12	10	0	0	2	1	0	0	0	None	0	0	0	0	0	0	0	0	0	0	0	0	0	17	21	60	24	300	3	24	21	15	8	1	0	0	0	0	0	0	0	0	0	0	0	0	0	0	0
0	20	10	1	0	1	0	0	0	0	None	0	0	0	0	0	0	0	0	0	0	0	0	0	27	16	20	24	35	0	24	24	16	11	1	0	0	0	0	0	0	0	0	0	0	0	0	0	0	0
0	16	10	0	0	1	0	1	0	0	Yes	3	3	2	2	2	3	2	2	2	3	0	2	11	4	3	150	13	300	5	5	3	2	0	0	0	0	0	0	0	0	0	0	0	1	0	0	0	0	0
0	12	10	1	0	4	2	1	0	0	None	3	3	0	0	2	0	2	0	2	3	1	1	5.5	10	9	50	24	113	0	24	12	17	2	0	0	0	0	1	0	0	1	0	1	0	0	0	0	0	0
0	18	10	0	0	1	0	1	0	0	Yes	2	1	1	0	0	0	1	0	1	2	0	0.5	2.5	12	14	35	24	157	4	24	25	16	9	1	0	0	0	1	0	1	0	0	1	1	0	0	0	0	0
0	12	10	1	0	2	1	1	0	0	None	0	0	0	0	0	3	0	0	0	0	1	0.5	1.5	11	9	41	24	88	1	24	27	14	12	1	1	1	0	0	0	0	0	0	0	0	0	0	0	1	0
0	16	10	1	0	3	0	0	0	0	None	0	0	0	0	0	0	0	0	0	0	0	0.5	0.5	14	11	28	24	50	0	24	27	14	10	1	0	0	0	1	0	0	0	0	0	0	0	0	0	0	0
0	12	10	0	0	2	1	0	0	0	None	0	0	0	0	0	0	0	0	0	0	0	0	0	22	17	24	24	59	0	24	26	17	10	1	0	0	0	0	0	0	0	0	0	0	0	0	0	0	0
0	13	10	1	0	4	2	0	0	0	None	0	0	0	0	0	0	0	0	0	0	0	0	0	16	12	49	24	100	0	24	24	16	9	1	0	0	0	0	0	0	0	0	0	0	0	0	0	0	0
0	14	10	1	0	1	0	0	0	0	None	0	0	0	0	0	0	0	0	0	0	0	0	0	18	9	47	24	120	1	24	21	16	16	1	0	0	0	1	0	0	0	0	0	0	0	0	0	0	0
0	13	10	1	1	1	0	1	0	0	None	0	0	0	0	0	0	0	0	0	0	0	0	0	14	16	24	24	62	0	24	26	14	14	1	0	0	0	1	0	1	0	0	1	1	0	0	0	1	0
0	8	10	0	0	2	1	0	0	0	None	0	0	0	0	0	0	0	1	0	0	0	0.5	2	16	14	37	24	151	2	24	19	16	11	1	0	0	0	1	0	0	1	0	1	1	0	0	0	1	0
0	17	10	0	0	4	2	1	0	0	None	3	3	1	2	0	1	3	2	3	1	0	0.5	3	19	9	32	24	67	0	24	22	17	3	1	0	0	0	0	0	1	0	1	1	1	0	0	0	0	1
0	1	10	1	0	3	0	1	0	0	Yes	2	3	2	2	2	2	2	2	2	3	0	2	11	8	8	150	2	300	1	0	5	6	1	0	0	0	0	0	0	0	0	0	1	0	0	1	1	0	0
0	18	10	0	0	1	0	1	0	0	None	3	3	1	0	0	0	1	1	3	1	0	0.5	4	19	13	17	24	40	0	24	88	17	13	1	0	0	0	0	0	0	0	0	0	0	0	0	0	0	0
0	14	10	0	0	1	0	1	0	0	None	0	0	0	0	0	0	0	0	1	0	0	0.5	1	18	12	24	24	124	2	24	22	12	6	0	1	0	1	0	0	0	0	1	0	1	0	1	0	0	1
0	16	10	0	0	2	1	1	0	0	None	2	3	0	0	0	1	1	0	1	0	0	0.5	2	19	10	30	24	96	0	24	19	15	3	0	0	0	0	0	0	0	0	0	0	0	0	0	0	0	0
0	16	10	0	0	1	0	1	0	0	None	2	3	2	2	0	3	0	2	0	3	1	1	5	10	1	115	24	300	3	2	10	9	0	1	0	0	0	0	0	0	0	0	0	0	0	0	0	0	0
0	18	10	1	0	4	2	1	0	0	None	2	2	0	0	0	0	0	0	2	1	0	0.5	2	14	10	49	24	300	4	6	21	14	4	1	0	1	0	0	0	0	0	0	0	0	0	0	0	1	0
0	18	10	1	0	4	2	0	0	0	Yes	0	0	0	0	0	0	1	0	1	0	0	0	0	27	22	26	24	62	0	24	29	13	14	1	0	0	0	0	0	0	1	0	0	1	0	0	0	1	0
0	16	10	1	0	2	1	1	0	0	None	0	0	0	0	0	0	0	0	0	0	0	0.5	0.5	11	10	90	24	300	2	22	21	12	3	0	0	0	0	0	0	0	0	0	1	0	0	0	0	0	0
1	16	2	1	0	1	0	0	0	0	None	0	0	0	0	0	0	0	0	0	0	0	0	0	18	8	31	24	75	1	24	26	15	8	1	0	0	0	0	0	0	0	0	0	0	0	0	0	0	0
0	16	10	0	0	5	1	1	0	0	Yes	0	0	0	0	0	0	0	1	1	0	0	0	0	20	18	32	24	123	3	24	25	15	12	1	0	0	0	0	0	0	0	0	0	0	0	0	0	0	0
0	16	10	0	0	2	1	1	0	0	Yes	0	0	0	0	0	0	0	0	0	0	0	0.5	0.5	17	11	36	24	127	0	24	16	15	6	1	0	0	0	1	0	1	0	0	1	1	0	0	0	0	0
0	18	10	0	0	1	0	0	0	0	None	0	0	0	0	0	0	0	0	0	0	0	0	0	24	11	29	24	59	0	24	27	14	10	1	0	0	0	0	0	0	0	0	0	0	0	0	0	0	0
0	14	10	0	0	1	0	0	0	0	None	0	0	0	0	0	0	0	0	0	0	0	0	0	34	31	36	24	65	0	24	29	17	17	1	0	0	0	0	0	0	0	0	0	1	0	0	0	1	0
0	18	10	0	0	2	1	0	0	0	None	0	1	0	0	0	0	0	0	1	0	0	0.5	0.5	28	12	35	24	83	1	24	28	17	13	1	0	0	0	0	0	0	0	0	0	0	0	0	0	0	0
1	16	5	1	0	1	0	1	0	0	None	0	0	2	0	0	0	0	0	0	3	0	1	4.5	11	9	50	24	220	1	24	17	17	1	1	0	0	0	0	0	0	0	0	0	0	0	0	0	0	0
0	12	10	0	0	2	1	1	0	0	Yes	3	3	3	3	3	3	3	3	3	3	1	3	18	7	4	140	0	167	0	4	88	2	0	0	0	0	0	1	0	0	0	0	1	0	0	0	0	0	0
0	13	10	1	0	1	0	0	0	0	None	0	0	0	0	0	0	0	0	0	0	0	0	0	16	11	19	24	46	0	24	29	14	14	1	0	0	0	0	0	0	0	0	0	0	0	0	0	0	0
0	18	10	0	0	2	1	1	0	0	None	0	0	0	0	0	0	0	0	0	0	0	0.5	0.5	20	13	31	24	83	1	24	21	16	3	1	1	0	0	0	1	0	1	0	0	1	0	0	0	0	0
0	13	10	0	0	4	2	0	0	0	None	0	0	0	0	0	0	0	0	0	0	0	0	0	17	12	19	24	55	1	24	29	15	13	1	0	0	0	0	0	0	0	0	0	0	0	0	0	1	0
0	13	10	1	0	4	2	1	0	0	Yes	0	0	0	1	0	0	0	1	1	0	0	0.5	2	13	11	47	24	150	0	24	17	15	9	1	0	0	0	1	0	0	0	0	0	1	0	0	0	0	0
0	16	10	0	0	2	1	0	0	0	None	0	0	0	0	0	0	0	0	0	0	0	0	0	21	12	21	24	100	1	24	25	17	8	1	0	0	0	0	0	0	0	0	0	0	0	0	0	0	0
1	20	2	1	0	2	1	1	0	0	None	2	2	0	2	1	2	2	2	2	1	0	1	4.5	20	12	26	24	86	0	24	19	14	2	0	0	0	0	0	0	0	0	0	0	0	0	0	0	0	0
0	18	10	1	0	2	1	0	0	0	None	0	0	0	0	0	0	0	0	0	0	0	0	0	21	14	44	24	121	0	24	27	16	10	1	0	0	0	1	0	0	0	0	0	0	0	0	0	0	0
0	16	10	0	0	1	0	1	1	0	Yes	3	3	3	3	1	2	3	3	3	3	1	2	10	8	4	150	10	300	1	5	5	11	3	1	1	1	1	1	0	0	0	0	0	1	0	0	0	1	0
0	13	10	1	0	1	0	0	0	0	None	0	0	0	0	0	0	0	0	0	0	0	0	0	17	17	25	24	64	0	24	21	17	9	1	0	0	0	0	0	0	0	0	1	0	0	0	0	0	0
0	18	10	0	0	1	0	0	0	0	None	0	0	0	0	0	0	0	0	0	0	0	0	0	19	17	21	24	63	1	24	27	16	12	1	0	0	0	0	0	0	0	0	0	0	0	0	0	0	0
0	18	10	0	0	1	0	0	0	0	None	0	0	0	0	0	0	0	0	0	0	0	0	0	31	21	19	24	55	1	24	28	16	11	1	0	0	0	0	0	0	0	0	0	0	0	0	0	0	0
0	3	10	1	1	1	0	1	0	0	Yes	3	3	3	1	3	3	1	1	3	3	0	1	8	8	1	150	24	300	2	3	13	16	2	1	0	1	0	0	0	0	0	0	1	1	0	1	0	1	0
0	18	10	0	0	1	0	1	0	0	None	0	0	0	0	0	0	0	0	1	1	0	0	0	15	7	49	24	147	0	24	22	15	9	1	0	0	0	0	0	0	0	0	0	0	0	0	0	0	0
0	12	10	0	0	4	2	1	0	0	None	2	2	1	1	0	1	2	0	2	1	0	0.5	3.5	6	4	32	24	99	1	24	19	12	0	0	1	1	1	1	1	0	1	1	1	1	0	0	0	0	0
0	14	10	0	0	1	0	0	0	0	None	0	0	0	0	0	0	0	1	1	0	1	0	0	13	11	62	24	184	2	24	22	16	16	1	0	0	0	0	0	0	0	0	0	1	0	0	0	0	0
0	14	10	1	0	1	0	0	0	0	None	0	0	0	0	0	0	0	0	0	0	0	0	0	22	14	31	24	133	0	24	23	16	9	1	0	0	0	0	0	0	0	0	1	0	0	0	0	0	0
0	16	10	0	0	1	0	1	0	0	None	0	0	0	0	0	0	0	0	0	0	0	0.5	0.5	23	17	21	24	56	0	24	28	17	10	0	0	0	0	0	0	0	0	0	1	0	0	0	0	0	0
0	16	10	0	0	1	0	0	0	0	None	0	0	0	0	0	0	0	0	0	0	0	0	0	16	9	45	24	102	0	24	27	16	12	1	0	0	0	0	0	0	0	0	0	0	0	0	0	0	0
0	16	10	0	0	1	0	1	0	0	None	3	3	3	3	3	3	3	3	3	3	1	2	13	0	1	150	1	300	0	0	1	3	0	0	1	1	0	0	0	0	0	0	0	1	0	0	0	0	0
0	16	10	0	0	2	1	1	0	0	Yes	3	3	2	3	1	2	2	2	3	3	1	1	5.5	10	4	150	23	300	5	10	10	7	0	0	1	0	1	0	0	0	1	0	1	0	0	0	0	0	0
0	18	10	0	0	2	1	0	0	0	None	0	0	0	0	0	0	0	0	0	0	0	0	0	24	14	23	24	112	4	24	26	15	10	1	0	0	0	0	0	0	0	0	0	0	0	0	0	0	0
0	12	10	0	0	2	1	1	0	0	None	0	0	0	0	0	0	1	0	2	1	1	1	5	14	14	27	24	81	0	24	16	17	2	0	0	0	0	0	0	0	0	0	0	0	0	0	0	0	0
1	16	9	0	0	1	0	1	0	0	None	0	0	0	0	0	0	0	0	0	0	0	0.5	2	8	5	30	24	134	1	24	21	17	15	1	0	0	0	0	0	0	0	0	0	1	0	0	0	0	0
0	16	10	1	0	2	1	0	0	0	None	0	0	0	0	0	0	0	0	0	0	0	0	0	27	14	19	24	34	0	24	28	16	13	1	0	0	0	0	0	0	0	0	0	1	0	0	0	0	0
0	16	10	0	0	1	0	0	0	0	None	0	0	0	0	0	0	0	0	0	0	0	0	0	19	14	18	24	47	0	24	28	16	15	1	0	0	0	0	0	0	0	0	1	0	0	0	0	0	0
0	16	10	1	0	2	1	0	0	0	Yes	0	0	0	0	0	0	0	0	0	0	0	0	0	19	17	41	24	69	1	24	29	17	14	1	0	0	0	0	0	0	0	0	0	0	0	0	0	0	0
0	15	10	0	0	2	1	0	0	0	Yes	0	0	0	0	0	0	0	0	0	0	0	0	0	18	9	26	24	99	1	24	29	17	11	1	0	0	0	0	0	0	0	0	1	0	0	0	0	1	0
0	13	10	0	0	4	2	1	0	0	None	1	2	2	1	0	1	1	1	2	2	1	0.5	4	15	9	39	24	113	0	24	16	17	7	0	1	0	0	0	0	0	0	0	0	0	0	0	0	0	0
1	18	6	1	0	1	0	1	0	0	None	2	1	0	0	0	0	1	0	1	1	0	0.5	1.5	13	5	51	24	217	0	24	19	15	4	0	0	0	0	1	0	0	0	0	0	1	0	0	0	0	0
0	16	10	0	0	4	2	1	0	0	None	1	2	0	0	0	0	0	0	1	0	1	0.5	1	14	10	36	24	71	1	24	21	15	3	1	0	0	0	0	0	0	0	0	0	0	0	0	0	0	0
1	16	7	0	0	1	0	1	0	0	None	0	0	0	0	0	0	0	0	0	0	0	0.5	1	14	5	41	24	174	1	24	22	14	15	1	0	0	0	0	0	0	0	0	0	0	0	0	0	0	0
0	16	10	0	0	2	1	1	0	0	None	0	0	2	0	0	0	2	1	2	1	0	0.5	3.5	17	11	27	24	93	1	24	18	16	0	1	0	0	0	0	0	0	0	0	0	1	0	0	0	0	0
0	18	10	0	0	1	0	0	0	0	None	0	0	0	0	0	0	0	0	0	0	0	0	0	16	12	36	24	90	1	24	23	16	15	1	0	0	0	0	0	0	0	0	0	0	0	0	0	0	0
0	20	10	0	0	5	1	1	0	0	None	1	1	1	0	0	0	0	0	1	0	1	0.5	1.5	28	18	32	24	81	0	24	26	15	10	0	0	0	1	1	0	1	0	0	0	0	0	0	0	1	0
0	18	10	0	0	2	1	0	0	0	None	0	0	0	0	0	0	0	0	0	0	0	0	0	26	21	20	24	56	0	24	29	17	12	1	0	0	0	0	0	1	0	0	0	0	0	0	0	0	0
0	14	10	0	0	2	1	0	0	0	Yes	1	0	0	0	0	0	0	0	1	0	0	0.5	1	20	16	46	24	149	1	24	22	13	8	1	0	0	0	0	0	0	0	0	0	0	0	0	0	1	0
0	16	10	0	0	1	0	0	0	0	Yes	0	0	0	0	0	0	0	0	0	0	0	0	0	22	9	49	24	75	1	24	22	15	11	0	0	0	0	0	0	0	0	0	0	0	0	0	0	0	0
0	20	10	1	0	2	1	0	0	0	Yes	0	0	0	0	0	0	0	0	0	0	0	0	0	24	19	32	24	99	0	24	30	16	13	1	0	0	1	1	1	1	1	0	0	1	0	0	0	1	0
0	18	10	1	0	2	1	0	0	0	None	0	0	0	0	0	0	0	0	0	0	0	0	0	29	18	23	24	42	0	24	27	17	11	1	0	0	0	0	0	0	0	0	0	0	0	0	0	0	0
0	18	10	0	0	4	2	1	0	0	Yes	1	1	0	0	0	0	0	0	0	0	0	0.5	1	16	5	28	24	64	0	24	17	15	2	0	0	0	0	0	0	0	0	0	0	0	0	0	0	0	0
0	20	10	0	0	1	0	0	0	0	None	0	0	0	0	0	0	0	0	0	0	0	0	0	20	11	34	24	107	0	24	29	14	12	1	0	0	0	0	0	0	0	0	0	0	0	0	0	0	0
0	18	10	0	0	2	1	0	0	0	None	0	0	0	0	0	0	0	0	0	0	0	0	0	19	14	21	24	78	1	24	24	15	10	1	0	0	0	0	0	0	0	0	0	0	0	0	0	0	0
0	16	10	1	0	2	1	0	0	0	None	0	0	0	0	0	0	0	0	0	0	0	0	0	17	9	33	24	83	1	24	27	17	9	1	0	0	0	0	0	0	0	0	1	0	0	0	0	0	0
0	12	10	0	0	1	0	1	0	0	None	2	3	2	1	0	0	1	0	2	1	0	1	4.5	10	12	49	24	204	2	24	16	16	2	1	0	0	0	0	0	0	0	0	0	1	0	0	0	0	0
0	16	10	1	0	1	0	0	0	0	None	0	0	0	0	0	0	0	1	1	0	0	0.5	0.5	22	11	44	24	112	0	24	26	16	11	1	0	0	0	0	0	0	0	0	0	0	0	0	0	0	0
1	18	2	1	0	1	0	1	0	0	None	3	3	2	1	3	3	3	2	3	3	0	1	5	22	13	49	24	250	7	24	17	15	0	1	1	0	0	0	0	0	1	0	0	1	0	1	0	1	0
0	16	10	0	0	1	0	1	0	0	None	3	3	0	1	0	0	0	1	0	0	0	0.5	4	4	2	40	24	184	2	24	17	16	6	1	0	1	0	0	0	0	0	0	0	1	0	0	0	0	0
0	10	10	0	0	1	0	0	0	0	Yes	0	0	0	0	0	0	0	1	0	0	0	0	0	21	13	36	24	72	0	24	25	16	11	1	1	0	0	0	0	1	0	0	0	0	0	0	0	0	0
0	14	10	1	1	2	1	0	0	0	None	0	0	0	0	0	0	0	0	0	0	0	0	0	18	12	31	24	74	1	24	23	16	7	1	0	0	0	1	0	0	0	0	0	1	0	0	0	0	0
0	18	10	0	0	1	0	0	0	0	None	0	0	0	0	0	0	0	0	0	0	0	0.5	0.5	16	10	51	24	128	0	24	24	17	10	1	0	0	0	0	0	0	0	0	0	0	0	0	0	0	0
0	16	10	1	0	6	0	0	0	0	Yes	0	0	0	0	0	0	0	0	0	0	0	0.5	0.5	23	13	27	24	57	0	24	28	16	13	0	0	1	0	0	0	1	0	1	1	0	0	0	0	1	0
1	16	2	1	0	3	0	0	0	0	None	0	0	0	0	0	0	0	0	0	0	0	0	0	15	11	51	24	76	0	24	30	17	14	1	0	0	0	0	0	0	0	0	0	0	0	0	0	1	0
0	12	10	1	1	2	1	1	0	0	Yes	3	3	2	2	0	1	0	1	3	3	0	1	7	6	5	42	24	300	9	12	9	7	2	1	0	0	0	1	0	0	0	1	0	1	0	0	0	0	0
0	14	10	1	0	1	0	0	0	0	None	0	0	0	0	0	0	0	0	0	0	0	0	0	18	21	20	24	50	0	24	27	15	11	1	0	0	0	0	0	0	0	0	0	0	0	0	0	0	0
0	18	10	0	0	1	0	0	0	0	Yes	0	0	0	0	0	0	0	0	0	0	0	0	0	23	12	23	24	69	0	24	27	16	13	1	0	0	0	0	0	0	0	0	1	0	0	0	0	0	0
0	18	10	0	0	5	1	0	0	0	Yes	0	0	0	0	0	0	0	0	0	0	0	0	0	19	14	35	24	60	0	24	29	14	11	1	0	0	0	0	0	0	0	0	0	0	0	0	0	0	0
0	20	10	1	1	3	0	0	1	0	Yes	0	0	0	0	0	0	0	0	0	0	1	0	0	14	14	27	24	92	1	24	28	12	11	1	0	1	0	0	0	1	1	1	1	0	1	1	1	1	1
0	16	10	0	0	1	0	0	0	0	None	0	0	0	0	0	0	0	0	0	0	0	0	0	26	16	21	24	40	0	24	28	16	9	1	0	0	0	0	0	0	0	0	0	0	0	0	0	0	0
0	20	10	0	0	4	2	0	0	0	None	0	0	0	0	0	0	0	0	0	0	0	0	0	23	12	17	24	38	0	24	28	16	15	1	0	0	0	1	0	0	0	0	1	0	0	0	0	0	0
0	12	10	0	0	1	0	1	0	0	None	0	1	0	2	0	0	1	0	1	0	0	1	4	18	9	51	24	300	4	9	16	15	4	1	0	0	0	0	0	0	0	0	0	1	0	0	0	1	0
0	18	10	0	0	1	0	0	0	0	None	0	0	0	0	0	0	0	0	0	0	0	0	0	21	13	32	24	106	0	24	25	17	13	1	0	0	0	0	0	1	0	0	1	1	0	0	0	0	0
0	16	10	1	0	1	0	1	0	0	None	0	0	0	0	0	0	0	0	0	0	0	0	0	19	13	31	24	155	0	24	28	16	11	1	0	0	0	1	0	0	0	0	0	0	0	0	0	0	0
0	14	10	0	0	1	0	0	0	0	None	0	0	0	0	0	0	0	0	0	0	0	0	0	23	18	49	24	150	1	24	28	17	11	0	0	0	0	0	0	0	0	0	0	0	0	0	0	0	0
0	18	10	0	0	2	1	1	0	0	None	2	2	1	0	0	0	0	0	2	3	0	0.5	3.5	12	7	35	24	300	1	23	20	14	5	0	0	1	0	0	0	0	0	0	1	1	0	0	0	1	0
0	17	10	1	0	2	1	1	0	0	Yes	3	3	2	3	0	3	3	0	3	3	0	1	5	16	8	132	24	300	2	8	7	5	0	0	0	0	0	0	0	0	0	0	0	0	0	0	0	0	0
0	18	10	0	0	2	1	0	1	0	None	0	0	0	0	0	0	0	0	1	0	1	0.5	0.5	24	15	28	24	81	0	24	27	15	6	1	0	0	0	0	0	0	0	0	0	0	0	0	0	1	0
0	20	10	1	1	1	0	0	0	0	Yes	0	0	0	0	0	0	0	0	0	0	0	0	0	17	22	36	24	78	1	24	21	15	6	0	0	0	0	0	0	0	0	0	0	0	0	0	0	0	0
0	18	10	1	0	2	1	0	0	0	None	0	0	0	0	0	0	0	0	0	0	0	0	0	21	15	20	24	55	0	24	27	15	10	1	0	0	0	0	0	0	0	0	0	0	0	0	0	1	0
0	14	10	0	0	1	0	0	0	0	None	0	0	0	0	0	0	0	0	0	0	0	0	0	17	19	19	24	82	2	24	25	15	8	1	0	0	0	0	0	0	0	0	0	0	0	0	0	0	0
0	11	10	0	0	3	0	1	0	0	None	0	0	0	0	1	0	0	1	0	0	1	0.5	1	17	7	31	24	122	4	24	20	13	4	1	0	1	0	1	0	0	0	0	0	0	0	0	0	0	0
0	18	10	0	0	2	1	1	0	0	None	3	3	3	3	3	3	3	2	3	3	0	3	16	3	6	133	0	113	2	0	88	0	0	0	1	1	1	1	1	1	0	0	1	0	0	0	0	0	0
0	14	10	0	0	1	0	1	0	0	None	3	3	1	1	1	1	1	1	2	2	0	0.5	3.5	40	17	34	24	56	0	24	88	2	4	1	1	0	0	0	0	0	0	0	1	1	1	0	0	0	0
0	14	10	1	0	1	0	0	0	0	None	0	0	0	0	0	0	0	0	0	0	0	0	0	18	10	40	24	93	0	24	27	17	14	1	0	0	0	0	0	0	0	0	0	0	0	0	0	0	0
0	16	10	1	0	2	1	0	0	0	Yes	0	0	0	0	0	0	0	0	0	0	0	0	0	29	18	63	24	121	1	24	20	15	7	1	0	0	0	0	1	1	0	0	0	0	0	0	0	0	0
0	9	10	0	0	2	1	0	0	0	None	0	0	0	0	0	0	0	0	0	0	0	0	0	16	11	60	24	141	0	24	25	17	17	1	0	1	1	0	0	0	0	0	0	0	0	0	0	0	0
0	16	10	1	0	2	1	1	0	0	None	3	3	2	1	1	2	1	1	2	3	0	1	5	5	5	27	24	165	0	24	15	16	0	1	0	1	0	1	0	0	0	0	1	1	0	0	1	1	0
0	14	10	1	0	1	0	0	0	0	None	0	0	0	0	0	0	0	0	0	0	0	0	0	15	6	23	24	49	0	24	19	15	11	1	0	0	0	0	0	0	1	0	0	0	0	0	1	0	0
0	16	10	0	0	2	1	1	0	0	None	2	1	1	0	0	0	0	2	0	1	0	0.5	3	4	4	47	24	136	0	24	4	17	17	1	0	1	0	0	0	0	0	0	0	0	0	0	0	0	0
0	16	10	1	0	2	1	0	0	0	None	0	0	0	0	0	0	0	0	0	0	0	0	0	22	13	34	24	71	0	24	30	15	11	1	0	1	0	0	0	0	0	0	1	0	0	0	0	0	0
0	17	10	0	0	3	0	0	0	0	None	0	0	0	0	0	0	0	0	1	0	0	0	0	25	18	32	24	61	0	24	29	14	13	1	0	1	0	0	0	0	0	0	0	0	0	0	0	0	0
0	20	10	1	0	1	0	0	0	1	Yes	0	0	0	0	0	0	0	0	0	0	0	0	0	34	23	25	24	69	0	24	30	16	15	1	0	0	0	0	0	0	0	0	0	0	0	0	0	0	0
0	18	10	0	0	2	1	1	0	0	None	0	2	1	1	0	1	2	0	2	2	1	0.5	4	11	5	43	24	300	1	23	14	14	3	1	0	0	0	0	0	0	0	0	0	0	0	0	0	0	0
0	12	10	0	0	3	0	1	0	0	None	0	0	0	0	0	0	0	0	0	0	0	0.5	1	24	16	36	24	152	3	24	21	14	10	1	0	0	0	0	0	0	0	0	1	1	0	0	0	0	0
0	18	10	0	0	1	0	1	0	0	None	1	2	0	0	0	1	0	0	1	1	0	0.5	3	21	18	42	24	128	1	24	21	15	6	1	1	1	0	0	0	1	0	0	1	1	0	0	0	1	0
0	16	10	0	0	1	0	0	0	0	None	0	0	0	0	0	0	0	0	0	0	0	0	0	25	27	38	24	72	0	24	23	15	9	1	0	1	0	0	0	0	0	0	0	0	0	0	0	0	0
0	12	10	0	0	1	0	0	0	0	None	0	0	0	0	0	0	0	0	0	0	0	0	0	13	16	27	24	68	0	24	23	17	12	1	0	0	0	0	0	0	0	0	1	0	0	0	0	0	0
0	12	10	0	0	1	0	1	0	0	None	0	0	1	1	0	0	0	0	0	0	0	0.5	0.5	10	1	101	24	114	2	24	22	13	8	0	0	1	1	0	0	0	0	0	1	1	0	0	0	0	0
0	20	10	0	0	2	1	1	0	0	None	3	3	3	3	2	2	2	1	3	3	1	2	10	7	5	99	24	300	3	11	10	12	3	0	0	1	0	0	0	0	0	0	0	0	0	0	0	0	0
0	18	10	0	0	3	0	0	0	0	None	0	0	0	0	0	0	0	0	0	0	1	0	0	19	11	19	24	53	0	24	26	17	13	1	0	0	0	0	0	0	0	0	0	0	0	0	0	0	0
0	14	10	0	0	2	1	0	0	0	None	0	0	0	0	0	0	0	0	0	0	0	0	0	9	16	81	24	299	1	24	24	16	14	1	0	0	0	0	0	0	0	0	1	0	0	0	0	0	0
0	16	10	0	0	1	0	0	0	0	None	0	0	0	0	0	0	0	0	0	0	0	0	0	25	13	32	24	70	0	24	27	16	11	1	0	0	0	0	0	0	0	0	0	0	0	0	0	0	0
0	16	10	0	0	1	0	0	0	0	None	0	0	0	0	0	0	0	0	0	0	0	0	0	33	11	25	24	36	0	24	29	8	10	1	0	0	0	0	0	0	0	0	0	0	0	0	0	0	0
0	18	10	1	0	5	1	0	0	0	Yes	0	0	0	0	0	0	0	0	0	0	0	0	0	33	21	21	24	41	0	24	30	16	10	1	0	0	0	0	0	0	0	0	0	0	0	0	0	0	0
0	20	10	0	0	2	1	1	0	0	None	0	0	0	0	0	0	0	0	0	1	0	0.5	0.5	23	15	23	24	54	0	24	29	16	6	1	0	0	0	0	0	0	0	0	1	1	0	0	0	0	0
0	20	10	0	0	4	2	1	0	0	None	3	3	0	0	0	0	1	0	2	2	1	0.5	3	16	7	26	24	83	1	24	21	14	0	0	0	0	0	0	0	0	0	0	0	1	0	0	0	1	0
0	14	10	0	1	2	1	1	1	0	None	1	1	0	0	0	0	0	0	2	0	0	1	4.5	19	8	61	24	256	3	14	15	9	0	0	0	0	0	0	0	0	0	0	0	1	0	0	0	0	0
0	14	10	1	0	1	0	0	0	0	None	0	0	0	0	0	0	0	0	0	0	0	0	0	29	13	18	24	42	0	24	28	15	12	1	0	0	0	0	0	0	0	0	0	0	0	0	0	0	0
0	20	10	0	0	2	1	0	0	0	Yes	0	0	0	0	0	0	0	0	0	0	0	0	0	17	13	21	24	55	0	24	24	14	10	1	0	1	0	0	0	0	0	0	0	0	0	0	0	0	0
0	12	10	1	0	4	2	0	0	0	Yes	0	0	0	0	0	0	0	0	0	0	0	0	0	21	10	42	24	57	0	24	28	15	11	1	0	0	0	0	0	0	0	0	0	0	0	0	0	0	0
0	16	10	0	0	1	0	1	0	0	None	0	1	0	1	0	1	0	1	0	0	0	0.5	2.5	8	7	149	24	300	2	1	10	8	8	1	0	0	0	0	0	0	0	0	0	0	0	0	0	0	0
0	14	10	1	0	2	1	1	0	0	None	3	3	2	0	1	1	0	0	1	1	1	0.5	3	13	11	41	24	92	1	24	18	17	9	1	0	1	0	0	0	0	0	0	1	1	0	0	0	0	0
0	14	10	1	0	1	0	0	0	0	Yes	0	0	0	0	0	0	0	0	0	0	0	0	0	27	9	61	24	93	1	24	88	17	9	0	0	0	0	0	0	0	0	0	1	0	0	0	0	0	0
0	18	10	1	0	2	1	1	0	0	None	0	0	0	0	0	0	0	0	0	0	0	0.5	1	12	10	24	24	89	0	24	26	12	8	1	0	0	0	0	0	0	0	0	0	1	0	0	0	0	0
0	15	10	1	0	2	1	0	0	0	Yes	0	0	0	0	0	0	0	0	0	0	0	0	0	23	14	50	24	51	0	24	29	16	10	1	0	0	0	0	0	0	0	0	0	0	0	0	0	0	0
0	17	10	0	0	1	0	0	0	0	None	0	0	0	0	0	0	0	0	0	0	0	0	0	24	16	16	24	64	2	24	30	15	14	1	0	0	0	0	0	0	0	0	0	0	0	0	0	0	0
0	16	10	1	0	2	1	1	0	0	None	0	0	0	0	0	0	0	0	0	0	0	0.5	0.5	17	12	25	24	109	3	24	16	16	2	1	0	0	0	0	0	0	0	0	0	1	0	0	0	0	0
0	12	10	1	0	2	1	1	0	0	Yes	0	0	0	0	0	0	0	0	0	0	0	0.5	2	10	10	36	24	239	2	24	20	16	0	1	1	0	0	0	1	1	0	0	1	1	0	0	0	1	1
0	14	10	0	0	5	1	0	0	0	None	0	0	0	0	0	0	0	0	0	0	0	0	0	13	10	21	24	48	0	24	24	14	15	1	0	1	0	0	0	0	0	0	0	1	0	0	0	0	0
0	14	10	0	0	2	1	1	0	0	None	0	0	0	0	0	0	0	1	0	1	0	0.5	1	11	10	44	24	142	2	24	19	15	8	1	0	0	0	0	0	0	0	0	0	1	0	1	0	0	0
0	20	10	0	0	2	1	0	0	0	Yes	0	0	0	0	0	0	0	0	0	0	0	0	0	20	17	29	24	87	1	24	27	16	13	1	1	1	0	0	0	0	0	1	0	0	0	0	0	0	0
0	13	10	1	0	1	0	0	1	0	None	0	0	0	0	0	0	0	0	1	0	0	0.5	0.5	19	12	39	24	108	1	24	26	14	6	1	1	0	0	0	0	0	0	0	0	1	0	0	0	1	0
0	14	10	0	0	2	1	1	0	0	Yes	0	0	0	0	0	0	0	0	2	1	0	0.5	2.5	6	2	36	24	55	0	24	88	17	0	1	0	0	0	0	0	0	0	0	0	0	0	0	0	0	0
0	15	10	1	0	1	0	1	0	0	None	3	3	2	1	0	2	2	1	2	3	0	1	9	8	4	34	24	69	0	24	13	16	4	0	0	0	0	0	0	0	0	0	1	1	0	0	0	0	0
0	16	10	0	0	1	0	0	0	0	None	0	0	0	0	0	0	0	0	0	0	0	0	0	28	22	28	24	101	0	24	28	17	12	0	0	0	0	0	0	0	0	0	1	0	0	0	0	1	0
1	11	6	0	0	5	1	1	0	0	None	3	3	2	0	1	2	2	1	3	3	0	2	10	5	3	75	24	300	10	12	5	13	0	0	0	0	0	0	0	0	0	0	0	0	0	0	0	0	0
0	18	10	1	0	2	1	0	0	0	None	0	0	0	0	0	0	0	0	0	0	0	0	0	12	10	71	24	94	0	24	25	17	7	1	0	0	0	0	0	0	0	0	1	0	0	0	0	0	0
0	18	10	0	0	2	1	0	0	0	Yes	0	0	0	0	0	0	0	0	0	0	0	0.5	1	16	12	29	24	139	2	24	27	16	16	1	0	1	0	0	0	0	0	0	0	1	0	1	0	1	0
0	16	10	1	0	3	0	0	1	0	None	0	0	0	0	0	0	0	0	0	0	0	0.5	1	18	14	29	24	75	0	24	27	16	10	1	0	0	0	0	0	0	0	0	0	0	0	0	0	1	0
0	19	10	0	0	2	1	1	0	0	Yes	3	3	1	1	2	1	1	0	2	3	0	1	9	4	6	150	9	300	1	9	10	11	0	1	0	1	0	1	0	1	0	0	0	1	0	0	0	0	0
0	13	10	1	0	1	0	1	0	0	None	3	3	1	1	2	3	0	0	3	3	1	1	7	13	9	29	24	86	1	24	88	16	4	0	1	0	0	0	0	0	0	0	0	0	0	0	0	0	0
0	10	10	1	0	1	0	1	0	0	None	1	3	1	1	1	1	1	1	1	3	0	0.5	2.5	9	8	46	24	300	3	16	16	14	5	0	1	0	1	1	1	0	1	1	0	0	0	0	1	1	0
0	14	10	0	0	3	0	1	0	0	None	0	0	0	0	0	0	0	0	0	0	0	0.5	0.5	23	15	47	24	197	3	24	24	13	13	1	1	0	0	0	1	0	1	0	0	1	0	0	0	1	0
0	16	10	0	0	2	1	0	0	0	None	0	0	0	0	0	0	0	0	0	0	0	0	0	20	19	59	24	94	0	24	25	17	13	1	0	0	0	0	0	0	0	0	0	0	0	0	0	0	0
0	16	10	1	0	3	0	1	0	0	None	0	0	0	0	0	0	0	0	0	0	0	0	0	31	18	32	24	41	0	24	27	15	11	0	0	0	0	0	0	0	0	0	1	0	0	0	0	0	0
0	18	10	0	0	1	0	1	0	0	None	0	1	0	0	0	0	0	1	1	0	0	0.5	1	15	16	25	24	63	0	24	24	15	10	1	0	1	0	0	0	0	0	0	0	1	0	0	0	0	0
0	16	10	0	0	1	0	0	0	0	Yes	0	0	0	0	0	0	0	0	0	0	0	0	0	23	13	42	24	67	1	24	28	15	12	1	0	0	0	0	0	0	0	0	1	0	0	0	0	1	0
0	16	10	0	0	1	0	0	0	0	None	0	1	0	0	0	0	0	0	0	0	0	0	0	16	11	31	24	86	0	24	26	17	6	1	0	0	0	0	0	0	0	0	0	0	0	0	0	0	0
0	14	10	0	0	5	1	0	0	0	Yes	0	0	0	0	0	0	0	0	0	0	0	0	0	33	16	32	24	67	1	24	27	17	17	1	0	0	0	0	0	0	0	0	0	0	0	0	0	0	0
0	16	10	0	0	1	0	1	0	0	Yes	0	0	0	0	0	0	0	0	0	0	0	0.5	0.5	18	13	30	24	84	0	24	26	14	8	1	0	0	0	0	0	0	0	0	1	1	0	0	0	0	0
0	20	10	0	0	2	1	0	0	0	None	0	0	0	0	0	0	0	0	0	0	0	0	0	5	8	43	24	84	1	24	27	15	10	1	0	0	0	0	0	0	0	0	0	0	0	0	0	0	0
0	15	10	1	0	1	0	0	0	0	Yes	0	0	0	0	0	0	0	0	0	0	0	0	0	31	18	33	24	61	1	24	29	15	15	1	0	0	0	0	0	0	1	0	0	1	0	0	0	0	0
0	18	10	1	0	1	0	0	0	0	None	0	0	0	0	0	0	0	0	0	0	0	0.5	0.5	27	14	27	24	46	0	24	28	16	14	1	0	0	0	0	0	0	0	0	0	0	0	0	0	0	0
1	14	4	0	0	1	0	1	0	0	None	3	3	3	3	0	1	2	2	3	3	0	1	8	7	4	150	21	300	1	7	8	14	0	0	0	0	0	0	0	0	0	0	0	0	0	0	0	1	0
0	18	10	0	0	1	0	0	0	0	None	0	0	0	0	0	0	0	0	0	0	0	0.5	1.5	21	16	27	24	84	0	24	28	17	13	1	0	0	0	0	0	1	0	1	0	1	0	0	0	1	0
0	14	10	0	0	1	0	0	0	0	Yes	0	0	0	0	0	0	0	0	0	0	0	0	0.5	21	14	45	24	113	2	24	25	16	11	1	0	0	0	1	0	0	0	0	0	0	0	0	0	1	0
0	18	10	0	0	1	0	0	0	0	Yes	0	0	0	0	0	0	0	0	1	0	0	0.5	0.5	16	15	21	24	57	1	24	30	16	11	1	0	0	0	0	0	0	1	0	0	0	0	0	0	0	0
0	18	10	1	0	1	0	1	0	1	Yes	0	0	0	0	0	0	0	0	1	0	0	0.5	1	22	15	29	24	70	0	24	29	17	14	1	1	1	0	0	1	1	1	0	1	1	0	0	0	1	0
0	20	10	0	0	1	0	0	0	0	Yes	0	0	0	0	0	0	0	0	0	0	0	0	0	23	16	37	24	87	1	24	27	17	11	1	0	0	0	0	0	0	0	0	1	0	0	0	0	0	0
0	14	10	1	0	2	1	0	0	0	None	0	0	0	0	0	0	0	0	0	0	0	0	0	22	18	27	24	133	2	24	26	14	8	1	0	0	0	0	0	0	0	0	0	0	0	0	0	0	0
0	20	10	0	0	2	1	0	0	0	Yes	0	0	0	0	0	0	0	0	0	0	0	0	0	25	14	24	24	68	0	24	28	16	11	1	0	0	0	0	0	0	0	0	0	0	0	0	0	0	0
0	18	10	1	0	1	0	0	0	0	None	0	0	0	0	0	0	0	0	0	0	0	0	0	21	10	29	24	54	0	24	29	15	12	1	0	1	0	0	1	0	1	1	0	0	1	0	0	0	0
0	20	10	0	0	2	1	0	0	0	None	0	0	0	0	0	0	0	0	0	0	0	0	0	26	16	33	24	70	0	24	26	14	11	1	0	0	0	0	0	0	0	0	0	0	0	0	0	0	0
0	18	10	0	0	1	0	0	0	0	None	0	0	0	0	0	0	0	0	0	0	0	0	0	26	18	35	24	76	0	24	29	16	10	1	0	0	0	0	0	0	0	0	0	0	0	0	0	0	0
0	18	10	1	0	2	1	0	0	0	None	0	0	0	0	0	0	0	0	0	0	0	0	0	26	15	20	24	53	0	24	28	16	13	1	0	0	0	0	0	0	0	0	0	0	0	0	0	0	0
0	12	10	0	0	2	1	1	0	0	None	1	2	0	0	0	0	1	0	2	0	1	1	4.5	11	9	34	24	105	0	24	24	15	2	1	1	1	1	1	0	0	0	1	1	1	0	0	1	1	1
0	18	10	0	0	1	0	1	0	0	None	1	2	0	0	0	0	0	0	2	0	1	1	5.5	9	8	49	24	167	4	24	19	15	0	1	0	0	0	1	0	0	0	0	0	0	0	0	0	0	0
0	18	10	0	0	4	2	1	0	0	None	3	3	3	2	1	3	3	2	2	3	1	1	5	9	0	40	24	150	0	24	16	15	0	0	0	0	0	0	0	0	0	0	0	1	0	0	0	0	0
0	16	10	1	0	1	0	0	0	0	Yes	0	0	0	0	0	0	0	0	0	0	0	0	0	32	18	14	24	51	2	24	26	14	10	1	0	0	0	0	0	0	0	0	0	0	0	0	0	0	0
0	16	10	1	0	1	0	0	0	0	None	0	0	0	0	0	0	0	0	0	0	0	0	0	13	14	46	24	94	0	24	23	17	5	1	0	0	0	0	0	0	0	0	0	0	0	0	0	0	0
0	16	10	0	0	5	1	0	0	0	None	0	0	0	0	0	0	0	0	0	0	0	0	0	20	15	17	24	69	0	24	27	16	13	1	0	0	0	0	0	0	0	0	0	0	0	0	0	0	0
0	16	10	1	0	3	0	1	0	0	None	0	0	0	0	0	0	0	0	0	0	0	0	0	22	16	26	24	72	2	24	22	14	6	1	0	0	0	0	0	0	0	0	0	0	0	0	0	0	0
0	12	10	1	0	1	0	0	0	0	None	0	0	0	0	0	0	0	0	0	0	0	0	0	15	11	48	24	205	3	24	20	15	13	0	0	1	0	0	0	1	0	0	0	0	0	0	0	0	0
0	16	10	0	0	2	1	1	0	0	Yes	0	0	0	0	1	0	1	0	2	0	0	0.5	2.5	25	12	34	24	72	0	24	24	16	5	1	0	0	0	0	0	0	0	0	0	1	0	0	0	0	0
0	14	10	1	0	2	1	0	0	0	Yes	0	0	0	0	0	0	0	0	0	0	0	0	0	17	15	25	24	66	1	24	26	13	9	1	0	0	0	0	0	0	0	0	0	0	0	0	0	0	0
0	18	10	0	0	1	0	0	0	0	None	0	0	0	0	0	0	0	0	0	0	0	0	0	33	14	24	24	64	0	24	29	15	12	1	1	0	1	1	0	0	0	0	0	0	0	0	0	1	0
0	16	10	0	0	1	0	0	0	0	Yes	0	0	0	0	0	0	0	0	0	0	0	0	0	30	16	82	24	177	4	24	25	16	8	0	0	0	0	1	0	0	0	0	0	1	0	0	0	1	0
0	16	10	1	0	2	1	0	0	0	None	0	0	0	0	0	0	0	0	0	0	1	0	0	17	7	62	24	226	1	24	18	15	11	1	0	1	0	0	0	1	0	0	0	0	0	0	0	1	1
0	16	10	1	0	2	1	0	0	0	None	0	0	0	0	0	0	0	0	0	0	1	0	0	17	8	34	24	63	1	24	25	15	11	1	0	0	0	0	0	0	0	0	0	0	0	0	0	0	0
0	14	10	1	0	2	1	1	0	0	None	0	1	1	1	1	0	0	1	1	0	1	0.5	2.5	19	12	39	24	81	0	24	25	16	13	1	0	0	0	1	0	1	0	0	1	1	0	0	0	1	0
1	16	2	0	0	2	1	1	0	0	None	1	2	3	2	0	2	2	2	3	2	1	1	7.5	7	7	31	24	197	2	24	7	15	0	0	0	0	0	0	0	0	0	0	0	1	0	0	0	0	0
0	18	10	0	0	1	0	0	0	0	Yes	0	0	0	0	0	0	0	0	0	0	0	0	0	17	17	34	24	73	0	24	27	15	11	0	0	0	0	0	0	0	0	0	1	1	0	1	0	1	0
0	15	10	1	0	2	1	1	0	0	None	0	0	0	1	0	0	0	0	0	0	0	0.5	1.5	17	12	20	24	58	0	24	26	16	13	1	0	0	0	0	0	0	0	0	0	1	0	0	0	0	0
0	15	10	1	0	2	1	1	0	0	None	0	0	0	1	0	0	0	0	0	0	0	0.5	1.5	17	12	20	24	53	1	24	25	16	11	1	0	0	0	0	0	0	0	0	0	1	0	0	0	0	0
0	12	10	1	0	1	0	0	0	0	None	0	0	0	0	0	0	0	0	0	0	0	0	0	20	29	37	24	74	0	24	26	14	9	1	0	0	0	0	0	0	0	0	0	0	0	0	0	0	0
1	20	6	0	0	2	1	1	0	0	None	3	3	1	3	0	1	2	2	3	3	0	1	5	12	7	59	24	210	3	24	18	17	3	1	1	0	0	0	0	0	0	0	1	1	0	0	0	1	0
0	8	10	0	0	1	0	1	0	0	None	0	0	0	0	0	0	0	0	0	0	0	0	0	15	13	31	24	97	0	24	17	15	10	1	0	0	0	0	0	0	0	0	0	0	0	0	0	0	0
1	6	7	0	0	1	0	1	0	0	None	3	3	2	1	2	2	2	2	3	3	0	2	10	10	8	67	24	300	10	2	5	10	0	1	0	0	1	1	0	0	0	0	0	1	0	0	0	0	1
0	18	10	0	0	1	0	0	0	0	Yes	0	0	0	0	0	0	0	0	0	0	1	0.5	1	19	11	26	24	60	0	24	27	17	11	1	0	1	0	0	0	0	0	0	1	0	0	0	0	1	0
0	16	10	0	0	1	0	0	0	0	Yes	0	0	0	0	0	0	0	0	0	0	0	0	0	20	20	21	24	43	1	24	28	16	11	1	0	0	0	0	0	0	0	0	0	0	0	0	0	0	0
0	16	10	1	0	1	0	1	0	0	None	0	0	2	0	0	0	0	2	1	0	1	0.5	3	12	9	112	24	300	14	12	18	15	8	1	0	0	0	0	0	0	0	0	0	0	0	0	0	0	0
0	12	10	1	0	1	0	1	0	0	None	0	0	0	0	0	0	0	0	0	0	0	0	0	12	12	59	24	120	0	24	22	17	10	1	0	0	0	0	0	1	0	0	1	0	0	0	0	0	0
0	16	10	0	0	4	2	1	0	0	None	3	3	0	0	0	0	0	0	3	1	1	0.5	3	16	4	51	24	300	3	21	18	15	0	1	1	0	0	1	0	0	0	0	0	1	0	0	0	0	0
0	20	10	1	0	1	0	1	1	0	Yes	1	0	1	0	0	1	0	0	0	0	0	0.5	2	11	9	81	24	300	3	15	18	14	0	1	0	0	0	0	0	0	0	0	1	0	1	0	0	0	0
0	19	10	1	0	4	2	0	0	1	Yes	0	0	0	0	0	0	0	0	0	0	0	0.5	0.5	18	12	57	24	78	0	24	26	16	11	1	1	0	0	0	0	0	0	0	1	0	0	0	0	0	0
0	13	10	0	0	2	1	1	0	0	None	0	0	0	2	1	0	0	1	1	1	0	0.5	0.5	12	8	43	24	300	7	18	19	15	7	0	0	0	0	0	0	0	0	0	0	0	0	0	0	0	0
0	14	10	0	0	3	0	0	0	0	None	0	0	0	0	0	0	0	0	0	0	0	0	0	23	12	19	24	52	0	24	27	16	12	1	0	0	0	1	0	0	0	0	0	0	0	0	0	1	0
0	16	10	0	0	1	0	0	0	0	None	0	0	0	0	0	0	0	0	0	0	0	0	0	21	15	26	24	79	0	24	28	16	10	1	0	1	0	0	0	1	1	0	1	0	0	0	0	1	0
0	12	10	0	0	4	2	1	0	0	None	0	1	0	0	0	1	0	0	1	1	1	0.5	3	15	10	46	24	94	1	24	14	14	0	0	0	1	0	0	0	0	0	0	1	1	0	0	0	1	0
0	12	10	1	0	1	0	1	0	0	None	0	0	0	0	0	0	0	0	0	0	0	0.5	2.5	8	5	27	24	103	0	24	22	17	7	1	0	0	0	0	0	0	0	0	0	0	0	0	0	0	0
1	12	5	1	0	2	1	1	0	0	None	2	2	1	0	1	1	2	0	2	1	0	0.5	4	14	8	22	24	300	2	23	12	11	0	0	0	0	0	0	0	0	0	0	0	0	0	0	0	0	0
0	16	10	0	0	5	1	1	0	0	None	3	3	3	3	2	3	3	3	3	3	0	0.5	4	11	6	66	24	300	3	22	17	15	1	0	0	0	0	1	0	0	0	0	0	1	0	0	0	0	0
0	12	10	1	0	1	0	0	0	0	None	0	0	0	0	0	0	0	0	0	0	0	0	0	15	11	41	24	116	1	24	24	15	9	1	0	0	0	0	0	0	0	0	0	0	0	0	0	0	0
0	16	10	0	0	2	1	0	0	0	None	0	0	0	0	0	0	0	0	0	0	0	0.5	0.5	31	21	32	24	64	0	24	26	16	15	1	0	0	0	0	0	0	0	0	0	0	0	0	0	0	0
0	19	10	0	0	1	0	0	0	0	None	0	1	0	0	0	0	1	0	1	0	1	0	0.5	16	9	20	24	34	0	24	27	16	14	0	0	0	0	0	1	0	1	0	1	1	0	0	0	1	0
0	16	10	1	1	2	1	0	0	0	None	0	0	0	0	0	0	0	0	0	0	0	0	0	24	11	29	24	65	0	24	27	17	5	1	0	0	0	0	0	0	0	0	0	0	0	0	0	0	0
0	16	10	0	0	1	0	0	0	0	None	0	0	0	0	0	0	0	0	0	0	0	0.5	1.5	21	18	34	24	86	0	24	26	15	11	1	0	0	0	0	0	0	0	0	1	0	0	0	0	1	0
1	16	3	1	0	2	1	1	0	1	Yes	0	1	1	1	0	2	2	0	1	3	0	0.5	4	14	4	59	24	300	2	12	14	15	6	1	1	1	0	0	0	1	1	1	0	1	0	0	0	0	0
0	16	10	0	0	5	1	0	0	0	None	0	0	0	0	0	0	0	0	0	0	0	0	0	20	18	38	24	84	0	24	23	14	10	0	0	0	0	0	0	0	0	0	0	0	0	0	0	0	0
0	15	10	0	0	2	1	1	1	0	None	1	1	1	2	0	0	0	1	1	0	0	0.5	1.5	17	6	20	24	300	4	10	23	17	0	1	0	0	0	0	0	0	0	0	0	0	0	0	0	0	0
0	16	10	0	0	2	1	1	0	0	Yes	3	3	2	1	1	1	1	0	2	2	0	0.5	3.5	9	4	73	24	265	3	24	18	15	0	0	0	0	0	0	0	0	0	0	0	1	0	0	0	0	1
1	16	3	0	0	1	0	1	0	0	None	2	3	2	2	1	1	2	2	2	2	1	0.5	1.5	5	6	150	17	300	0	4	13	15	9	0	0	0	0	0	0	0	0	0	1	0	0	0	0	0	0
1	16	1	1	0	2	1	0	0	0	None	0	0	0	0	0	0	0	0	0	0	0	0	0	18	12	109	24	300	1	24	25	15	11	1	0	0	0	1	0	0	0	0	0	0	0	0	0	1	0
0	18	10	0	0	1	0	0	1	0	None	0	0	0	0	0	0	0	0	1	1	0	0.5	0.5	26	15	31	24	104	1	24	29	17	9	0	0	0	0	0	0	0	0	0	0	0	0	0	0	1	0
0	16	10	0	0	1	0	0	0	0	Yes	0	0	0	0	0	0	0	0	0	0	0	0	0	23	13	31	24	78	1	24	28	16	16	1	0	0	0	0	0	0	0	0	0	0	0	0	0	0	0
0	16	10	1	0	2	1	0	0	0	Yes	0	0	0	0	0	0	0	0	0	0	0	0.5	1	21	3	34	24	70	0	24	21	16	10	1	0	0	0	0	0	0	0	0	0	0	0	0	0	0	0
0	12	10	1	0	1	0	0	0	0	Yes	0	0	0	0	0	0	0	0	0	0	0	0	0	21	13	22	24	85	0	24	26	15	12	1	0	0	0	0	0	0	0	0	1	0	0	0	0	1	0
0	18	10	0	0	1	0	0	0	0	None	0	0	0	0	0	0	0	0	0	0	0	0.5	1.5	27	19	46	24	80	0	24	26	15	15	1	0	0	0	0	0	0	0	0	1	1	0	0	0	1	0
0	14	10	1	1	3	0	1	0	0	None	3	3	1	0	2	2	0	0	2	1	0	0.5	3.5	11	3	28	24	278	1	24	13	16	0	1	0	0	0	0	0	0	0	0	1	1	0	0	0	0	0
0	16	10	1	0	2	1	0	0	0	None	0	0	0	0	0	0	0	0	0	0	0	0.5	0.5	25	21	59	24	76	0	24	27	16	13	1	0	0	0	0	0	0	0	0	1	0	0	0	0	0	0
0	20	10	0	0	2	1	0	0	0	None	0	0	0	0	0	0	0	0	0	0	0	0	0	23	10	28	24	83	1	24	27	17	11	1	0	0	0	0	0	0	0	0	0	0	0	0	0	0	0
1	19	6	0	0	2	1	1	0	0	None	0	1	0	2	0	0	0	0	1	1	0	0.5	2	18	14	70	24	150	0	24	23	15	7	1	1	1	1	0	1	0	1	1	1	0	0	0	1	1	0
1	10	5	1	0	3	0	1	0	0	None	3	3	1	3	0	0	2	2	1	1	0	0.5	4.5	12	9	91	24	300	2	6	18	11	8	0	0	1	0	1	1	1	0	1	1	0	0	0	0	0	0
0	18	10	0	0	1	0	0	0	0	None	0	0	0	0	0	0	0	0	0	0	0	0	0	22	18	11	24	30	0	24	29	13	11	1	0	0	0	0	0	0	0	0	0	0	0	0	0	0	0
0	18	10	1	0	2	1	1	0	1	Yes	0	0	0	0	0	0	0	0	0	0	0	0	0	14	7	55	24	300	2	23	20	15	12	1	0	0	0	0	0	0	0	0	0	0	0	0	0	1	0
0	20	10	0	0	2	1	1	0	0	None	0	0	0	0	0	0	0	0	1	0	0	0.5	1	18	10	41	24	96	1	24	19	15	5	0	0	0	0	0	0	0	0	0	0	1	0	0	0	0	0
1	17	2	0	0	2	1	1	0	0	Yes	3	3	2	1	3	2	2	1	3	3	1	1	6	6	5	150	10	300	1	0	12	4	0	0	0	1	0	1	1	1	1	1	0	1	0	1	0	1	0
0	15	10	0	0	2	1	1	0	0	None	2	2	0	1	0	0	0	1	0	0	1	0.5	4	15	6	74	24	260	0	24	16	15	9	1	0	0	0	1	0	0	0	0	1	0	0	0	0	0	0
0	13	10	0	0	3	0	0	0	0	None	0	0	0	0	0	0	0	0	0	0	0	0	0	17	15	28	24	67	0	24	29	14	12	1	0	0	0	0	0	0	0	0	0	1	0	0	0	0	0
0	14	10	0	0	1	0	0	0	0	Yes	0	0	0	0	0	0	0	0	0	0	0	0	0	27	21	31	24	51	0	24	28	16	6	1	0	0	0	0	0	0	0	0	0	0	0	0	0	0	0
0	18	10	1	0	2	1	0	0	0	None	0	0	0	0	0	0	0	0	0	0	0	0	0	20	17	28	24	85	2	24	23	16	14	1	0	0	0	0	0	0	0	0	0	0	0	0	0	0	0
0	20	10	1	0	1	0	0	0	0	None	0	0	0	0	0	0	0	0	0	0	0	0	0	20	14	26	24	61	0	24	30	15	15	1	0	0	0	0	0	0	0	0	0	0	0	0	0	0	0
0	17	10	0	0	1	0	1	0	0	None	1	1	1	0	0	2	0	0	1	1	0	0.5	2.5	18	13	55	24	131	3	24	17	16	10	1	0	1	1	1	0	0	0	0	1	0	0	0	0	1	0
0	14	10	1	0	5	1	0	0	0	None	0	0	0	0	0	0	0	0	0	0	0	0.5	0.5	20	11	35	24	101	0	24	26	16	15	1	0	0	0	0	0	0	0	0	0	0	0	0	0	0	0
0	18	10	0	0	2	1	1	0	0	None	1	2	0	0	0	0	0	1	0	0	0	0.5	1	14	13	62	24	156	0	24	20	16	1	0	0	0	0	0	0	0	0	0	0	1	0	0	0	0	0
0	16	10	0	0	2	1	0	0	0	Yes	0	0	0	0	0	0	0	0	0	0	0	0	0	18	14	30	24	98	1	24	24	15	11	1	0	0	0	0	0	0	0	0	0	0	0	0	0	1	0
0	16	10	1	0	2	1	0	0	0	Yes	0	0	0	0	0	0	0	0	0	0	0	0	0	17	11	40	24	84	0	24	27	15	12	1	0	0	0	0	0	0	0	0	1	0	0	0	0	1	0
0	16	10	1	0	2	1	1	0	0	None	2	2	0	2	0	1	1	1	2	2	1	0.5	2	8	3	95	24	300	2	0	12	8	5	1	1	0	0	0	0	0	0	0	0	1	0	0	1	0	1
0	18	10	0	0	1	0	1	0	0	None	1	1	0	0	0	0	0	0	1	0	0	0.5	0.5	20	7	29	24	77	0	24	24	17	13	1	0	0	0	0	0	0	0	0	1	0	0	0	0	1	0
0	12	10	0	0	1	0	1	0	0	None	1	1	1	0	0	1	0	0	2	1	0	0.5	2.5	14	7	43	24	197	1	24	17	15	6	0	0	0	0	0	0	0	0	0	1	1	0	0	0	0	0
1	12	5	0	0	2	1	1	0	0	None	3	3	3	3	3	3	3	3	3	3	1	2	14	11	6	135	1	300	2	2	88	3	0	0	0	1	0	0	0	0	0	0	0	0	0	0	0	0	0
1	17	7	0	0	4	2	1	0	0	Yes	3	3	1	1	1	2	1	0	1	0	1	0.5	3	18	5	24	24	72	0	24	22	13	0	0	0	1	0	0	0	0	0	0	0	0	0	0	0	0	0
0	22	10	0	0	1	0	0	0	0	None	0	0	0	0	0	0	0	0	0	0	0	0	0	25	12	22	24	77	1	24	30	16	13	1	0	0	0	1	1	0	0	0	1	0	0	0	0	1	0
0	18	10	0	0	2	1	0	0	0	Yes	0	0	0	0	0	0	0	0	0	0	0	0	0	17	5	60	24	248	2	24	26	15	3	1	0	0	0	0	0	0	0	0	1	0	0	0	0	0	0
0	17	10	1	0	1	0	1	0	0	None	0	0	0	0	0	0	0	0	0	0	0	0.5	2	7	7	49	24	173	1	24	20	13	12	1	0	0	0	0	0	0	0	0	0	0	0	0	0	0	0
0	16	10	1	0	1	0	1	0	0	None	2	2	0	0	0	1	0	1	3	2	1	0.5	3.5	9	3	97	24	166	0	24	14	13	0	0	0	0	0	0	0	0	0	0	0	0	0	0	0	1	0
0	16	10	1	0	1	0	0	0	0	Yes	0	0	0	0	0	0	0	0	0	0	1	0	0	20	16	41	24	80	0	24	26	16	12	1	0	1	0	0	1	1	0	0	0	0	0	0	1	1	0
0	17	10	1	0	2	1	0	0	0	None	0	0	0	0	0	0	0	0	0	0	0	0	0	25	15	17	24	65	0	24	30	12	12	1	1	0	0	0	0	0	0	0	0	0	0	0	0	0	0
1	20	3	1	0	1	0	1	0	0	None	0	0	0	0	0	0	0	0	1	0	0	0.5	1	24	11	21	24	132	0	24	25	13	11	1	0	0	0	1	0	0	0	0	0	1	0	0	0	0	0
0	12	10	1	0	4	2	0	0	0	None	0	0	0	0	0	0	0	0	0	0	0	0.5	0.5	17	17	40	24	114	1	24	20	12	11	1	0	1	0	1	1	0	1	0	0	1	0	0	0	1	0
0	15	10	0	0	1	0	0	0	0	None	0	0	0	0	0	0	0	0	0	0	0	0.5	0.5	10	7	29	24	74	0	24	24	16	15	1	1	1	0	0	0	0	0	0	1	0	0	0	0	1	0
0	16	10	1	0	2	1	1	0	0	None	2	2	1	0	1	0	0	2	3	3	1	1	5	15	14	55	24	201	1	24	21	15	5	1	1	0	0	0	0	1	0	0	0	0	0	0	0	1	0
0	16	10	0	0	1	0	0	1	0	Yes	0	0	0	0	0	0	0	0	0	0	0	0	0	20	14	40	24	111	0	24	24	15	12	1	0	0	0	0	1	0	1	0	1	0	0	0	0	1	0
1	18	5	0	0	1	0	1	0	0	Yes	3	3	3	1	1	2	2	1	2	3	0	1	5	6	5	150	22	300	3	21	11	7	0	1	0	0	0	0	0	0	0	0	0	0	0	0	0	1	0
0	18	10	0	0	2	1	1	0	0	Yes	3	3	1	0	0	0	2	2	2	1	0	1	5	18	3	55	24	202	0	24	24	17	0	0	0	0	0	0	0	0	0	0	0	1	0	0	0	0	0
1	12	1	0	0	2	1	1	0	0	Yes	2	2	2	2	2	2	1	1	2	2	1	2	12	2	0	150	24	300	5	12	3	4	0	0	0	1	0	0	0	0	0	0	1	1	0	1	0	1	0
0	16	10	0	0	2	1	1	0	0	None	0	0	0	0	0	0	0	0	0	1	0	0.5	1.5	21	19	63	24	138	0	24	27	11	9	1	0	0	0	0	0	0	0	0	0	0	0	0	0	1	0
1	16	2	1	0	1	0	1	0	0	None	3	3	2	3	1	2	0	0	2	3	0	1	6	11	6	111	24	300	4	8	9	13	0	0	0	0	0	0	0	0	0	0	0	0	0	0	0	0	0
0	14	10	0	0	1	0	0	0	0	None	0	0	0	0	0	0	0	0	0	0	0	0	0	25	15	18	24	43	0	24	28	15	12	1	0	0	0	0	0	0	0	0	0	0	0	0	0	0	0
0	20	10	0	0	1	0	0	0	0	None	0	0	0	0	0	0	0	0	0	0	0	0	0	23	15	34	24	70	0	24	29	16	10	1	0	0	0	1	0	0	0	0	0	0	0	0	0	1	0
0	12	10	0	0	1	0	1	0	0	None	2	2	0	1	0	0	1	1	0	0	1	0.5	2	10	9	67	24	300	4	5	17	15	12	1	0	0	0	1	0	1	0	0	1	1	0	0	0	0	0
0	20	10	1	0	3	0	1	0	0	None	1	0	0	0	0	0	0	0	0	0	0	0.5	2	19	9	24	24	62	0	24	20	15	3	1	0	0	0	0	0	0	0	0	0	0	0	0	0	0	0
0	17	10	0	0	2	1	0	0	0	None	2	0	0	1	0	0	0	0	0	0	0	0	0	25	18	22	24	120	1	24	27	17	9	0	0	0	0	1	0	0	0	1	1	1	0	0	0	0	0
0	18	10	0	0	1	0	0	0	0	None	1	0	0	0	0	0	0	0	0	0	0	0	0	13	11	32	24	118	0	24	21	16	15	1	1	0	0	0	0	0	0	0	0	0	0	0	0	1	0
0	16	10	0	0	1	0	0	0	0	None	0	0	0	0	0	0	0	0	0	0	0	0	0	32	10	33	24	79	3	24	25	16	11	1	0	0	0	0	0	0	0	0	0	0	0	0	0	0	0
0	14	10	0	0	2	1	1	0	0	None	0	0	0	0	0	0	0	0	0	0	1	0.5	2.5	5	3	40	24	108	0	24	17	16	7	0	1	1	0	0	0	1	0	0	0	1	0	1	1	0	0
0	20	10	0	0	1	0	1	0	0	Yes	0	0	0	0	0	0	0	0	0	0	0	0.5	1	17	9	27	24	88	0	24	24	14	8	1	0	0	0	0	0	0	0	0	0	0	0	0	0	0	0
0	18	10	0	0	1	0	1	0	0	None	0	0	1	0	0	0	0	0	0	0	0	0	0.5	25	17	21	24	53	0	24	26	15	12	1	0	0	0	0	0	1	0	0	0	1	1	0	1	1	0
0	16	10	0	0	2	1	1	1	0	None	1	1	0	0	0	0	0	0	2	0	0	0.5	1	23	16	46	24	132	2	24	27	15	12	1	0	1	0	0	0	1	0	1	0	1	0	0	0	0	0
0	16	10	0	0	4	2	1	0	0	None	1	3	2	0	0	1	2	1	2	2	0	0.5	4	18	16	24	24	300	12	23	14	15	0	1	0	0	0	0	0	0	0	0	0	1	0	0	0	0	0
0	18	10	0	0	1	0	0	0	0	None	0	0	0	0	0	0	0	0	0	0	0	0	0	25	16	18	24	54	1	24	29	16	13	1	0	0	0	0	0	0	0	0	0	0	0	0	0	0	0
0	15	10	1	0	1	0	0	0	0	None	0	0	0	0	0	0	1	0	1	2	1	0	0	13	11	51	24	202	3	24	22	16	7	1	0	1	0	0	1	0	1	0	1	1	0	0	0	1	0
1	20	8	0	0	1	0	0	0	0	None	0	0	0	0	0	0	0	0	0	0	0	0	0	20	12	79	24	166	1	24	28	13	6	1	0	0	0	0	0	0	0	0	0	0	0	0	0	1	0
0	15	10	1	0	1	0	1	0	0	None	0	0	0	0	0	0	1	0	1	0	1	0	0.5	17	8	50	24	113	0	24	21	16	10	1	0	0	0	0	0	0	0	0	1	0	0	0	0	1	0
0	20	10	0	0	4	2	1	0	0	Yes	1	2	0	0	0	0	0	0	2	0	1	0.5	2.5	11	3	132	24	300	4	13	20	15	0	0	0	0	0	0	0	0	0	0	0	0	0	0	0	0	0
0	16	10	0	0	1	0	0	0	0	None	0	0	0	0	0	0	0	0	0	0	0	0	0	17	9	21	24	76	1	24	24	14	15	1	0	0	0	0	0	0	0	0	0	0	0	0	0	0	0
1	18	1	0	0	1	0	1	0	0	None	3	3	2	1	0	1	1	1	2	3	0	1	4.5	14	7	99	24	300	4	24	13	7	1	1	0	0	0	0	0	0	0	0	1	1	0	0	0	0	0
0	18	10	0	0	1	0	1	0	1	None	0	0	0	0	0	0	1	0	0	0	0	0.5	1.5	11	6	24	24	128	2	24	20	15	9	1	1	0	0	0	0	1	0	1	0	1	0	0	0	1	0
0	18	10	0	0	2	1	0	0	0	None	0	0	0	0	0	0	0	0	0	0	0	0.5	0.5	24	9	19	24	42	0	24	25	17	11	1	0	0	0	0	0	0	0	0	0	0	0	0	0	0	0
0	17	10	0	1	1	0	0	0	0	None	0	0	0	0	0	0	0	0	1	0	0	0	0	25	21	28	24	81	2	24	27	17	14	1	0	0	0	0	0	0	1	0	0	0	0	0	0	0	0
0	18	10	0	0	2	1	0	0	0	None	0	0	0	0	0	0	0	0	0	0	0	0.5	0.5	25	18	40	24	130	3	24	26	17	14	1	0	0	0	1	1	0	0	0	0	0	0	0	0	0	0
0	17	10	1	0	1	0	0	0	0	None	0	0	0	0	0	0	0	0	0	0	0	0	0	22	14	28	24	61	0	24	28	16	16	1	0	0	0	0	0	0	0	0	0	0	0	0	0	0	0
0	16	10	0	0	2	1	0	0	0	Yes	0	0	0	0	0	0	0	0	0	0	0	0	0	23	16	32	24	82	1	24	26	15	12	1	0	0	0	0	0	0	0	0	0	0	0	0	0	0	0
0	20	10	0	0	3	0	0	0	0	Yes	0	0	0	0	0	0	0	0	0	0	1	0.5	1.5	23	17	26	24	58	0	24	27	17	12	1	1	1	1	0	1	0	1	1	1	1	1	1	1	1	1
0	19	10	0	0	1	0	0	0	0	None	0	0	0	0	0	0	0	0	0	0	0	0	0	22	15	15	24	53	0	24	27	17	13	1	0	0	0	0	0	0	0	0	0	1	0	0	0	0	0
0	16	10	1	0	1	0	0	0	0	None	0	0	0	0	0	0	0	0	0	0	0	0	0	29	25	27	24	62	0	24	29	17	15	1	0	0	0	0	0	0	0	0	0	0	0	0	0	0	0
0	18	10	1	1	2	1	1	0	0	Yes	0	0	0	0	0	0	0	0	1	1	0	0.5	1	15	16	36	24	130	1	24	20	12	2	1	0	1	1	1	0	0	1	0	0	0	0	0	0	1	0
1	14	1	1	0	1	0	1	0	0	Yes	0	2	0	2	0	0	2	1	2	1	0	0.5	3.5	12	9	38	24	110	2	24	16	16	0	1	0	0	0	0	0	0	0	0	0	0	0	0	0	0	0
0	18	10	0	0	1	0	0	0	0	Yes	0	0	0	0	0	0	0	0	0	0	0	0.5	0.5	16	14	58	24	127	0	24	23	16	7	1	0	0	0	0	0	0	0	0	0	0	0	0	0	0	0
0	4	10	0	0	2	1	0	0	0	Yes	0	0	0	0	0	0	0	0	0	0	0	0	0	7	6	150	18	300	3	10	17	9	4	1	0	0	1	0	0	0	0	0	1	0	0	0	0	0	0
0	16	10	0	0	3	0	0	0	0	None	1	1	1	0	0	0	1	1	1	1	1	0.5	1	12	19	32	24	61	0	24	26	15	10	1	1	1	1	1	1	1	0	1	1	0	1	0	1	0	1
0	14	10	0	0	2	1	1	0	0	None	0	0	0	0	0	0	0	1	0	0	0	0.5	0.5	16	12	25	24	63	0	24	22	16	13	1	0	0	0	0	0	0	0	0	0	1	0	0	0	0	0
0	16	10	1	0	2	1	0	0	0	Yes	0	0	0	0	0	0	0	0	0	0	0	0	0	22	16	30	24	69	0	24	28	17	11	1	0	0	0	0	0	0	0	0	0	1	0	0	0	0	0
0	18	10	0	0	2	1	1	0	0	None	0	0	0	0	0	0	0	0	1	0	0	0.5	1.5	13	9	38	24	123	7	24	22	17	0	0	0	0	0	0	1	0	1	1	1	1	0	1	1	0	1
0	8	10	1	1	2	1	1	0	0	None	2	3	2	1	0	2	2	1	2	3	1	1	6	12	5	23	24	95	1	24	19	15	2	1	1	1	0	1	1	0	1	0	1	1	0	0	0	1	0
0	18	10	0	0	1	0	1	0	0	None	3	3	0	0	0	0	2	0	1	0	1	0.5	2	13	4	36	24	204	3	24	21	16	5	1	0	0	0	0	0	0	0	0	0	1	0	0	0	0	0
1	12	6	1	0	1	0	0	0	0	Yes	0	0	0	0	0	0	0	0	0	0	0	0	0	12	8	36	24	180	3	24	23	14	9	1	0	0	0	0	0	0	0	0	0	0	0	0	0	0	0
0	16	10	0	0	1	0	1	0	0	Yes	1	2	0	1	0	0	1	1	1	0	1	0.5	4	13	2	71	24	300	3	5	10	15	5	1	1	0	0	0	1	0	0	1	0	1	0	1	1	0	1
0	18	10	1	0	2	1	1	0	0	None	0	0	0	0	0	0	1	0	1	0	0	0.5	0.5	16	14	23	24	81	1	24	27	16	4	1	0	0	0	0	0	1	0	0	0	1	0	0	0	0	0
0	16	10	0	0	3	0	1	0	0	None	2	2	1	1	1	2	0	0	2	2	1	1	4.5	0	5	35	24	175	1	24	12	0	0	0	0	0	0	0	0	0	1	0	0	0	0	0	0	0	0
0	16	10	0	0	2	1	0	0	0	None	0	0	0	0	0	0	0	0	0	0	0	0	0	20	14	29	24	70	0	24	25	17	13	1	0	0	0	0	0	0	0	0	0	0	0	1	0	0	0
0	20	10	0	0	3	0	0	0	0	Yes	0	0	0	0	0	0	0	0	0	0	0	0	0	20	13	32	24	59	0	24	26	16	5	1	0	0	0	0	0	0	0	0	0	0	0	0	0	0	0
0	18	10	0	0	1	0	1	0	0	Yes	0	0	0	0	0	0	0	0	0	0	0	0.5	0.5	12	7	30	24	100	0	24	23	14	7	1	0	0	0	0	0	0	0	0	1	0	0	0	0	0	0
0	19	10	1	0	1	0	0	0	0	Yes	0	0	0	0	0	0	0	0	0	0	1	0	0	20	11	21	24	94	2	24	27	15	10	1	0	0	0	1	0	0	0	0	1	0	0	0	0	0	0
1	18	8	1	0	3	0	1	0	0	None	1	2	0	0	0	0	0	0	1	1	0	0.5	1.5	21	17	31	24	300	12	21	25	16	12	1	0	0	0	0	0	0	0	0	0	0	0	0	0	0	0
0	18	10	1	0	1	0	0	0	0	Yes	0	0	0	0	0	0	0	0	0	0	0	0	0	22	16	40	24	128	1	24	26	16	9	1	0	0	0	0	0	0	0	0	0	0	0	0	0	0	0
0	15	10	0	0	3	0	0	0	0	Yes	0	0	0	0	0	0	0	0	0	1	0	0	0	20	13	28	24	137	3	24	27	17	12	1	0	0	0	0	0	0	0	0	0	0	0	0	0	0	0
0	12	10	0	0	3	0	1	0	0	None	2	2	1	0	0	0	1	1	1	2	0	0.5	1.5	14	12	63	24	233	4	24	19	17	5	1	0	0	0	0	0	0	0	0	0	0	0	0	0	0	0
0	18	10	0	0	2	1	1	0	0	None	0	0	1	0	0	1	1	0	2	1	0	0.5	2.5	12	8	44	24	112	0	24	18	16	7	1	0	0	0	0	0	0	0	0	0	0	0	0	0	0	0
0	14	10	1	0	1	0	1	0	0	None	2	2	1	1	0	1	1	1	1	2	0	1	4.5	8	9	73	24	300	0	24	18	16	15	1	0	1	0	0	0	0	0	1	1	1	0	0	0	0	0
0	20	10	1	0	3	0	0	0	0	None	0	0	0	0	0	0	0	0	0	0	0	0	0	26	18	22	24	38	0	24	27	15	12	1	0	0	0	0	0	0	0	0	1	0	0	0	0	0	0
0	18	10	0	0	3	0	1	0	0	None	1	1	0	0	0	0	0	0	1	0	0	0.5	0.5	22	8	51	24	186	1	24	22	14	2	1	0	1	0	0	0	1	0	0	0	1	0	0	0	0	0
0	18	10	0	0	1	0	0	0	0	Yes	0	0	0	0	0	0	0	0	0	0	0	0	0	16	14	33	24	72	0	24	27	15	12	1	0	0	0	0	0	0	0	0	0	0	0	0	0	0	0
0	20	10	0	0	2	1	0	0	0	None	0	0	0	0	0	0	0	0	0	0	0	0	0	24	19	37	24	60	0	24	30	16	16	1	0	0	0	0	0	0	0	0	0	0	0	0	0	0	0
0	12	10	0	0	1	0	0	0	0	Yes	0	0	0	0	0	0	0	0	1	0	0	0	0	25	21	33	24	101	0	24	28	17	12	1	0	0	0	0	0	0	0	0	0	0	0	0	0	0	0
0	18	10	0	0	1	0	1	0	0	None	0	0	1	0	0	0	0	0	1	0	0	0.5	1	14	7	45	24	188	0	24	19	16	6	0	0	0	0	0	0	0	0	0	0	0	0	0	0	0	0
0	17	10	0	0	2	1	1	0	0	Yes	0	0	0	0	0	0	0	0	0	0	0	0.5	1	13	10	24	24	115	1	24	25	13	8	1	0	0	0	0	0	0	0	0	1	1	0	0	0	0	0
0	16	10	0	0	1	0	0	0	0	None	0	0	1	0	0	0	0	0	0	0	0	0	0	20	7	37	24	125	1	24	21	14	6	1	0	0	0	0	0	0	0	0	0	0	0	0	0	0	0
0	18	10	0	0	1	0	1	0	0	None	2	2	1	1	0	0	0	0	1	1	0	0.5	4	14	7	55	24	300	3	20	10	17	11	1	0	0	0	0	0	0	0	0	0	0	0	0	0	1	0
0	16	10	0	0	1	0	0	0	0	None	0	0	0	0	0	0	0	0	0	0	0	0	0	16	15	15	24	36	0	24	88	17	14	1	0	0	0	0	0	1	0	0	0	0	0	0	0	0	0
0	18	10	1	0	4	2	1	0	0	Yes	0	2	1	2	0	0	0	1	1	0	1	0.5	2.5	17	7	41	24	122	1	24	23	16	8	0	0	1	0	0	0	0	0	0	0	1	0	0	0	0	0
0	18	10	1	0	2	1	1	0	0	Yes	0	2	0	0	0	1	1	1	1	1	1	0	0.5	19	10	51	24	199	3	24	23	16	0	0	0	0	0	0	1	0	0	0	0	0	0	0	0	1	0
1	18	5	0	0	4	2	1	0	0	None	3	3	0	0	0	0	0	0	0	0	0	0.5	2.5	9	0	47	24	150	0	24	21	16	5	1	1	1	1	0	1	0	1	0	0	1	1	0	0	1	1
0	18	10	1	0	1	0	0	0	1	None	0	0	0	0	0	0	0	0	0	0	0	0	0	33	16	35	24	117	1	24	28	15	13	1	0	0	0	0	0	0	0	0	0	0	0	0	0	1	0
1	14	5	0	0	2	1	1	0	0	Yes	2	3	0	0	0	0	2	1	3	3	0	1	5	10	9	115	24	300	3	3	13	13	3	0	0	1	0	0	0	1	0	0	0	1	0	0	0	0	0
0	20	10	0	0	4	2	1	0	0	None	3	3	2	1	1	1	1	0	2	3	0	0.5	2.5	13	10	49	24	168	0	24	22	15	0	1	0	0	0	0	0	0	0	0	0	0	0	0	0	0	0
1	18	1	0	0	1	0	1	0	0	Yes	3	2	3	3	0	1	3	3	2	3	1	1	6	3	2	74	24	300	4	21	14	11	3	0	0	1	1	1	0	0	0	1	1	1	0	0	1	1	0
0	20	10	0	0	2	1	0	0	0	None	0	0	0	0	0	0	0	0	0	0	0	0	0	21	11	28	24	78	0	24	28	16	12	1	0	0	0	0	0	0	0	0	0	0	0	0	0	0	0
0	17	10	1	0	2	1	1	0	0	None	3	3	3	1	0	2	2	1	2	2	0	0.5	4.5	11	6	53	24	104	2	24	22	16	0	0	0	0	0	0	0	0	0	0	0	0	0	0	0	0	0
0	16	10	0	0	1	0	0	0	0	Yes	0	0	0	0	0	0	0	0	0	0	0	0	0	25	18	16	24	54	1	24	26	15	13	1	0	0	0	0	0	0	0	0	0	0	0	0	0	1	0
0	17	10	1	0	1	0	0	0	0	None	0	0	0	0	0	0	0	0	0	0	0	0	0	26	17	30	24	53	0	24	29	16	11	1	0	1	0	1	0	0	0	0	0	0	0	0	0	0	0
0	16	10	0	0	1	0	0	0	0	None	0	0	0	0	0	0	0	0	0	1	0	0.5	1	14	12	51	24	134	2	24	88	15	12	1	0	1	0	0	0	0	0	0	0	1	0	0	0	0	0
0	20	10	0	0	2	1	0	0	0	Yes	0	0	0	0	2	0	0	0	0	0	0	0	0	27	20	27	24	63	0	24	29	15	12	1	0	0	0	0	0	0	0	0	0	1	0	0	0	0	0
1	12	2	0	0	1	0	1	0	0	Yes	3	3	3	3	3	3	3	3	3	3	1	3	18	6	1	150	1	300	0	2	88	2	0	0	0	0	0	0	0	0	0	0	0	0	0	0	0	0	0
0	18	10	0	0	2	1	1	0	0	None	0	0	1	1	0	0	0	1	1	0	0	0.5	2.5	14	10	63	24	120	0	24	18	16	0	1	0	0	0	0	0	0	0	0	0	1	0	0	0	0	0
0	14	10	0	0	1	0	0	0	0	None	0	0	0	0	0	0	0	0	0	0	0	0	0	27	15	28	24	79	2	24	29	15	15	1	0	0	0	0	0	0	0	0	0	0	0	0	0	0	0
1	18	5	1	0	4	2	1	0	0	None	2	2	0	2	1	1	0	1	2	1	0	0.5	2.5	10	7	45	24	115	1	24	16	15	2	1	0	0	0	0	0	0	0	0	0	0	0	0	0	0	0
0	20	10	0	0	4	2	1	0	0	None	0	0	0	0	0	0	0	1	0	0	0	0.5	1.5	19	12	17	24	33	0	24	29	15	12	1	0	0	0	0	0	0	0	0	0	1	0	0	0	0	0
0	15	10	0	0	3	0	0	0	0	None	0	0	0	0	0	0	0	0	0	0	0	0.5	1	14	16	34	24	113	0	24	23	16	12	1	0	0	0	0	0	0	0	0	0	0	0	0	0	0	0
0	15	10	1	0	1	0	0	0	0	None	0	0	0	0	0	0	0	0	0	0	0	0	0	22	12	16	24	33	0	24	27	16	13	1	0	0	0	0	0	0	0	0	0	0	0	0	0	0	0
0	20	10	0	0	2	1	1	0	0	None	3	3	3	1	2	2	1	2	3	2	0	1	8	5	0	20	24	90	1	24	88	12	4	1	1	0	0	0	0	0	0	0	0	0	0	1	0	1	0
0	16	10	0	0	2	1	0	0	1	Yes	0	0	0	0	0	0	0	1	2	0	0	0	0.5	23	11	24	24	67	0	24	28	16	13	1	0	1	1	0	1	0	0	0	0	1	1	1	1	1	0
0	14	10	1	0	1	0	1	0	0	None	0	0	0	0	0	0	0	0	0	0	0	0.5	0.5	15	8	74	24	227	2	24	25	17	15	1	0	0	0	0	0	0	0	0	0	0	0	0	0	0	0
0	13	10	1	0	2	1	1	0	0	Yes	2	3	3	0	0	1	1	0	2	2	1	1	5	13	7	43	24	300	3	18	17	12	1	0	0	0	0	0	0	1	0	0	0	1	0	0	0	0	0
0	20	10	0	0	2	1	1	0	0	Yes	3	3	3	1	0	1	2	2	3	3	0	2	10	3	0	150	7	300	1	12	7	5	0	0	0	0	0	0	0	0	0	0	0	1	0	0	0	0	0
0	13	10	0	0	1	0	0	0	0	None	0	0	0	0	0	0	0	0	2	0	0	0	0	21	15	50	24	88	0	24	25	16	11	0	0	0	0	0	0	0	0	0	0	0	0	0	0	0	0
0	13	10	1	0	2	1	1	0	0	None	0	0	0	0	0	0	0	0	0	0	0	0	0	13	12	18	24	63	0	24	28	16	11	1	0	0	0	0	0	0	0	0	0	0	0	0	0	0	0
0	18	10	0	0	1	0	0	0	0	None	0	0	0	0	0	0	0	0	0	0	0	0	0	22	11	41	24	179	2	24	26	16	9	1	0	0	0	0	0	0	0	0	0	0	0	0	0	0	0
0	20	10	0	0	4	2	1	0	0	None	0	0	0	0	0	0	0	0	0	0	0	0	0	20	19	36	24	58	0	24	27	16	11	0	0	1	0	0	0	0	0	0	0	1	0	0	0	0	0
0	20	10	0	0	1	0	0	0	0	Yes	0	0	0	0	0	0	0	0	0	0	0	0	0	29	18	27	24	59	0	24	27	16	15	1	0	0	0	0	0	0	0	0	0	0	0	0	0	0	0
0	14	10	1	0	1	0	1	0	1	Yes	3	3	1	0	0	1	0	1	2	0	0	1	6.5	9	2	33	24	300	7	23	9	15	1	1	0	0	0	1	0	0	0	0	1	1	0	0	0	0	0
1	16	4	1	0	4	2	1	0	0	None	0	0	1	0	0	0	0	0	1	0	0	0.5	1	22	15	41	24	122	0	24	23	15	8	1	0	0	0	0	0	0	0	0	0	0	0	0	0	0	0
0	18	10	1	0	1	0	0	0	0	None	0	0	0	0	0	0	0	0	0	0	0	0	0	24	14	26	24	87	0	24	28	17	17	1	0	0	0	0	0	0	0	0	0	0	0	0	0	0	0
0	16	10	0	0	3	0	0	0	0	None	1	0	0	0	1	0	0	0	1	0	0	0	0	27	23	18	24	39	0	24	30	17	15	1	0	0	0	1	0	0	0	0	0	1	0	0	0	1	0
0	18	10	0	0	1	0	0	0	0	None	0	0	0	0	0	0	0	0	0	0	0	0	0	16	10	30	24	71	2	24	21	15	7	1	0	0	0	0	0	0	0	0	0	0	0	0	0	0	0
0	12	10	1	0	5	1	1	0	0	None	3	3	1	0	0	1	1	1	3	3	0	1	8	8	3	40	24	247	2	24	15	17	0	0	0	0	1	1	0	1	1	0	0	1	0	1	1	1	1
0	12	10	0	0	1	0	0	0	0	Yes	0	0	0	0	0	0	0	0	0	0	0	0	0	22	14	24	24	90	1	24	24	14	11	1	0	1	0	0	0	0	0	1	1	0	0	0	0	0	0
0	20	10	0	0	4	2	1	0	0	None	0	0	0	0	0	0	0	0	0	0	0	0.5	1	25	15	21	24	62	1	24	22	16	1	1	1	0	0	0	0	1	0	0	0	1	0	0	0	0	1
0	18	10	0	0	3	0	0	0	0	None	0	0	0	0	0	0	0	0	0	0	0	0	0	35	17	17	24	72	2	24	28	17	15	1	0	0	0	0	0	0	0	0	0	0	0	0	0	0	0
0	16	10	0	0	2	1	1	0	0	None	1	3	0	0	0	0	2	0	2	0	0	0.5	1.5	21	9	35	24	85	0	24	22	15	13	1	0	0	0	0	0	0	0	0	0	0	0	0	0	0	0
0	14	10	1	0	1	0	0	0	0	None	0	0	0	0	0	0	0	0	1	0	0	0	0	15	18	28	24	55	0	24	27	17	13	0	0	0	0	0	0	0	0	0	0	0	0	0	0	0	0
0	16	10	0	0	1	0	1	0	0	Yes	0	0	0	0	0	0	0	0	0	0	0	0.5	0.5	14	7	63	24	113	0	24	25	14	9	1	0	1	1	0	0	0	0	0	0	0	0	0	0	1	1
0	18	10	0	0	1	0	0	0	0	Yes	0	0	0	0	0	0	0	0	0	0	0	0	0	30	30	43	24	77	1	24	28	16	16	1	0	0	0	0	0	0	0	0	0	0	0	0	0	0	0
0	16	10	1	0	2	1	1	0	0	Yes	0	0	0	0	0	0	0	0	0	0	0	0.5	0.5	18	7	38	24	52	0	24	22	14	1	1	0	0	0	0	0	0	0	0	1	1	0	0	0	0	0
0	12	10	0	0	2	1	1	0	0	Yes	2	2	1	0	2	2	2	1	2	3	1	0.5	2	18	11	42	24	88	1	24	23	16	13	1	0	1	0	1	0	0	1	0	0	1	0	0	0	1	0
0	20	10	0	0	1	0	0	0	0	None	0	0	0	0	0	0	0	0	0	0	1	0	0.5	15	12	44	24	136	0	24	25	16	15	1	0	0	0	0	0	0	0	0	0	0	0	0	0	0	0
0	16	10	0	0	1	0	0	0	0	None	0	0	0	0	0	0	0	0	0	0	0	0	0	20	17	16	24	44	0	24	29	17	15	1	0	1	0	0	0	0	0	0	0	0	0	0	0	0	0
0	18	10	0	0	2	1	0	0	0	None	0	0	0	0	0	0	0	0	0	0	0	0	0	17	15	22	24	55	0	24	28	16	14	1	0	0	0	0	0	0	0	0	0	0	0	0	0	0	0
0	17	10	0	0	1	0	0	0	0	None	0	0	0	0	0	0	0	0	0	0	0	0	0	25	25	21	24	55	0	24	27	17	8	1	0	0	0	0	0	0	0	0	0	0	0	0	0	0	0
0	12	10	0	0	2	1	1	0	0	Yes	3	3	2	1	1	2	1	1	1	3	0	0.5	3.5	9	0	68	22	148	1	15	88	2	1	0	1	0	1	0	1	0	0	1	0	1	0	0	1	0	0
1	15	3	0	0	2	1	1	0	1	Yes	2	2	1	0	1	1	0	1	2	2	0	0.5	4	16	11	57	24	300	4	15	20	8	9	1	0	1	0	1	0	1	0	0	0	1	0	0	0	0	0
0	16	10	0	0	2	1	0	0	0	Yes	0	0	0	0	0	0	0	0	0	0	0	0	0	28	22	18	24	50	0	24	28	14	14	1	0	0	0	0	0	0	0	0	0	0	0	0	0	1	0
0	16	10	0	0	1	0	0	0	0	Yes	0	0	0	0	0	0	0	0	0	1	0	0	0	15	17	22	24	79	0	24	20	14	10	0	0	0	0	0	0	0	0	0	0	0	0	0	0	0	0
0	12	10	0	0	2	1	1	0	0	None	2	3	1	1	1	2	2	2	2	2	0	1	4.5	7	6	57	24	300	3	6	12	16	0	0	0	1	1	1	0	1	0	0	1	0	0	0	1	0	0
1	18	6	0	0	4	2	0	0	0	Yes	0	0	0	0	0	0	0	0	0	0	0	0.5	0.5	24	12	43	24	107	2	24	30	16	7	1	0	0	0	0	0	0	0	0	0	0	0	0	0	1	0
0	16	10	0	0	1	0	0	0	0	None	2	2	0	0	0	0	1	1	1	1	0	0	0	22	16	20	24	44	0	24	26	17	14	1	0	0	0	0	0	0	0	0	0	0	0	0	0	0	0
1	16	5	0	0	2	1	1	0	0	None	0	0	0	0	0	0	0	0	0	0	0	0.5	2.5	9	5	50	24	300	0	17	10	12	0	0	0	0	0	0	0	0	0	0	0	1	0	0	0	0	0
0	18	10	1	0	1	0	0	0	0	None	0	0	0	0	0	0	0	0	0	0	0	0.5	1.5	30	13	18	24	41	0	24	29	16	16	1	1	0	0	1	1	0	1	0	0	0	1	0	0	1	0
0	18	10	0	0	2	1	0	0	0	Yes	0	0	0	0	0	0	0	0	1	1	1	0.5	1	17	16	57	24	85	0	24	26	16	13	1	1	1	1	0	1	1	1	1	1	1	0	0	1	1	0
0	12	10	0	0	4	2	1	0	0	Yes	0	0	0	0	0	0	1	0	1	1	0	0.5	1	18	13	30	24	86	1	24	15	12	1	0	0	0	0	1	0	0	0	1	0	1	0	0	0	0	0
0	18	10	0	0	1	0	0	0	0	Yes	0	0	0	0	0	0	0	0	0	0	0	0	0	19	17	21	24	58	1	24	28	17	14	1	0	0	0	0	0	0	0	0	0	0	0	0	0	0	0
0	18	10	0	0	4	2	0	0	0	None	0	0	0	0	0	0	0	0	0	0	0	0	0	31	21	39	24	100	0	24	28	16	11	1	0	0	0	0	0	0	0	0	0	0	0	0	0	0	0
0	20	10	1	0	2	1	1	0	0	None	0	0	0	0	0	0	0	0	1	0	0	0	0	14	7	54	24	208	0	24	24	15	9	0	0	0	0	0	0	0	0	0	1	0	0	0	0	1	0
0	16	10	1	0	4	2	0	0	0	None	0	0	0	0	0	0	0	0	0	0	0	0.5	0.5	19	14	32	24	55	0	24	29	15	12	1	0	0	0	0	0	0	0	0	0	1	0	0	0	0	0
0	14	10	0	0	4	2	1	0	0	None	0	0	0	2	0	0	0	1	1	0	1	0.5	1	12	11	31	24	112	1	24	22	16	0	0	0	0	0	0	0	0	0	0	0	1	0	0	0	0	0
1	16	3	0	0	4	2	1	0	0	Yes	3	3	3	2	1	3	2	2	3	3	0	2	12	19	5	46	24	300	5	5	8	13	3	0	0	0	0	0	0	0	0	0	0	0	0	0	0	0	0
0	12	10	1	0	1	0	0	0	0	None	0	0	0	0	0	0	0	0	0	1	0	0	0	19	12	32	24	106	2	24	28	12	12	1	1	0	0	0	0	0	0	0	0	0	0	0	0	1	0
0	18	10	0	0	3	0	1	0	0	None	0	0	0	0	0	0	0	0	0	0	0	0	0	23	10	27	24	93	1	24	21	14	4	1	0	0	0	0	0	0	0	0	0	0	0	0	0	0	0
0	15	10	1	0	2	1	0	0	0	None	0	0	0	0	0	0	0	0	0	0	0	0	0	27	19	22	24	64	0	24	28	14	7	1	0	0	0	0	0	0	0	0	0	0	0	0	0	0	0
0	18	10	0	0	1	0	0	0	0	None	0	0	0	0	0	0	0	0	0	0	0	0	0	20	13	20	24	46	0	24	30	15	14	1	0	0	0	1	1	0	0	0	1	0	0	0	0	1	0
0	14	10	0	0	2	1	1	0	0	None	3	3	0	0	0	1	0	0	0	0	0	0.5	3	14	8	55	24	143	0	24	19	13	2	1	1	1	0	0	0	0	0	1	0	1	0	1	1	1	1
0	14	10	0	0	2	1	1	0	0	None	3	3	0	0	0	1	0	0	0	0	0	0.5	3	14	8	55	24	299	5	16	19	15	0	0	1	1	0	0	0	0	0	1	0	1	0	1	1	1	1
0	16	10	0	0	4	2	1	1	0	Yes	3	3	3	3	3	3	2	2	3	3	0	1	8	4	1	150	10	300	0	9	10	1	0	0	0	1	0	1	0	1	0	1	1	1	0	0	1	1	0
0	18	10	0	0	1	0	0	0	0	None	0	0	0	0	0	0	0	0	0	0	0	0	0	31	20	44	24	65	0	24	30	16	9	1	0	0	0	0	0	0	0	0	0	0	0	0	0	0	0
0	20	10	1	0	2	1	1	0	0	None	1	2	2	0	0	0	1	2	2	1	1	0.5	3	15	8	37	24	86	0	24	18	17	6	1	0	0	0	0	0	0	0	0	1	0	0	0	0	0	0
0	12	10	1	0	2	1	1	0	0	Yes	3	3	2	1	0	1	2	2	3	3	1	0.5	3.5	14	10	46	24	189	2	24	17	17	2	1	0	0	0	0	0	0	1	0	0	1	0	0	0	0	0
0	20	10	1	0	1	0	0	0	1	Yes	0	0	0	0	0	0	0	0	0	0	0	0	0	17	7	28	24	61	0	24	23	10	10	1	1	0	0	0	1	0	1	0	0	0	1	0	0	0	0
0	18	10	0	0	1	0	0	0	0	Yes	0	0	0	0	0	0	0	0	2	0	0	0	0	25	20	20	24	50	0	24	30	16	12	0	0	1	0	0	0	0	0	0	0	0	0	0	0	0	0
0	12	10	1	0	4	2	1	0	0	Yes	3	3	3	0	2	3	3	2	3	2	1	1	8	6	3	58	24	250	2	24	5	15	2	0	0	1	0	0	0	0	0	0	0	1	0	0	0	0	0
0	18	10	0	0	4	2	1	0	0	None	2	2	0	0	0	0	0	0	0	3	0	1	5	16	7	45	24	300	1	15	15	14	1	1	0	0	0	0	0	0	0	0	0	0	0	0	0	0	0
0	16	10	0	0	1	0	1	0	0	Yes	3	3	2	1	1	3	2	2	2	2	1	1	5	11	4	150	6	300	2	9	88	1	2	0	1	1	1	1	1	0	1	1	1	1	0	0	1	1	1
0	16	10	1	0	2	1	1	0	0	None	0	0	0	0	0	0	0	0	0	0	0	0.5	0.5	16	6	29	24	70	0	24	19	16	5	1	1	0	0	0	0	0	0	0	0	0	0	0	0	0	0
0	20	10	0	0	1	0	0	0	0	Yes	0	0	0	0	0	0	0	0	0	0	1	0	0	20	15	23	24	58	2	24	25	15	13	1	0	0	0	0	0	0	0	0	0	0	0	0	0	0	0
0	14	10	0	0	1	0	0	0	0	None	0	0	0	0	0	0	0	0	0	0	0	0	0	17	11	34	24	58	1	24	27	15	13	1	0	0	0	0	0	0	0	0	0	0	0	0	0	0	0
0	19	10	0	0	1	0	0	0	0	None	0	0	0	0	0	0	0	0	0	0	0	0	0	27	14	21	24	51	0	24	25	17	12	1	0	0	0	0	0	0	0	0	1	0	0	0	0	0	0
0	18	10	0	0	2	1	0	0	0	None	0	0	0	0	0	0	0	0	0	0	0	0.5	1	22	19	52	24	87	0	24	24	14	10	1	0	0	0	0	0	0	1	0	0	0	0	0	0	1	0
0	16	10	0	0	1	0	0	0	0	None	0	0	0	0	0	0	0	0	0	0	0	0	0	28	23	19	24	50	1	24	29	16	13	0	0	1	1	0	0	0	0	1	1	0	1	0	0	0	0
0	16	10	0	0	1	0	0	0	0	None	0	0	0	0	0	0	0	0	0	0	0	0	0	28	23	19	24	41	0	24	29	16	14	1	0	1	1	0	0	0	0	1	1	0	1	0	0	0	0
0	18	10	1	0	2	1	1	0	0	None	0	0	0	0	0	0	0	0	0	0	0	0.5	1	13	9	25	24	103	1	24	23	16	4	1	0	0	0	0	0	0	0	0	1	0	0	0	0	0	0
0	13	10	1	0	2	1	0	0	0	None	0	0	0	0	0	0	0	0	0	0	0	0	0	10	15	37	24	300	6	23	25	15	8	1	0	0	0	0	0	0	0	0	0	0	0	0	0	0	0
0	18	10	0	0	1	0	0	0	0	Yes	0	0	0	0	0	0	0	0	0	0	0	0	0	11	10	99	24	155	1	24	25	15	12	1	0	0	0	0	0	0	0	0	0	0	0	0	0	0	0
0	18	10	0	0	5	1	0	0	0	None	0	0	0	0	0	0	0	0	0	0	0	0	0	20	17	25	24	99	1	24	28	14	12	1	0	0	0	0	0	0	0	0	0	0	0	0	0	0	0
1	18	4	1	0	2	1	1	0	0	None	1	1	0	1	0	1	1	0	1	1	0	1	5	17	6	41	24	300	1	22	21	16	4	0	0	0	0	0	0	0	0	0	0	1	0	0	0	0	0
0	19	10	1	1	1	0	1	0	0	None	1	1	1	0	0	0	2	2	1	2	0	0.5	3	8	10	31	24	227	4	24	21	16	9	1	0	0	0	0	0	0	0	0	0	0	0	0	0	0	0
0	16	10	1	0	3	0	1	0	0	None	0	0	1	1	2	2	1	0	1	1	0	0.5	2	19	9	41	24	90	0	24	20	14	0	1	0	0	0	0	0	0	0	0	0	1	0	0	0	0	0
0	16	10	1	0	1	0	0	0	0	Yes	0	0	0	0	0	0	0	0	0	0	1	0	0.5	23	22	34	24	56	0	24	29	17	10	1	0	0	0	0	0	0	0	0	0	0	0	0	0	1	0
0	14	10	1	0	2	1	1	0	0	None	2	3	0	0	0	0	1	0	1	0	1	1	8	12	7	29	24	300	3	22	19	15	0	0	0	0	0	0	1	0	0	0	1	1	0	0	0	1	0
0	3	10	0	0	1	0	1	0	0	Yes	3	3	1	1	1	0	1	0	2	3	1	0.5	2	19	12	122	24	300	1	24	11	12	9	1	0	1	1	0	0	0	0	1	0	0	0	0	0	0	0
0	14	10	0	0	1	0	0	0	0	None	0	0	0	0	0	0	0	0	0	0	1	0	0	8	12	46	24	300	4	17	21	13	11	1	0	0	0	0	0	0	0	0	1	0	0	0	0	0	0
0	18	10	1	0	2	1	1	0	0	Yes	3	3	1	2	2	1	0	2	2	2	0	1	5.5	12	8	46	24	83	0	24	18	14	6	1	0	1	0	0	0	0	0	0	0	1	0	0	0	0	0
1	13	4	1	0	4	2	1	1	0	None	1	1	0	0	0	0	1	2	0	1	0	0.5	3	14	11	39	24	300	8	10	20	17	8	1	0	0	0	0	0	0	0	0	0	1	0	0	0	0	0
0	20	10	0	0	1	0	1	0	0	None	0	2	2	1	0	0	0	0	2	3	0	2	10	11	5	129	24	300	0	13	12	10	1	0	0	0	0	0	0	0	0	0	0	0	0	0	0	0	0
0	18	10	0	0	2	1	0	0	0	None	1	1	0	1	0	0	0	0	0	0	0	0	0	25	17	27	24	54	0	24	28	15	10	1	0	1	0	0	0	1	0	0	0	0	0	0	0	0	0
0	13	10	0	0	1	0	0	0	0	Yes	0	0	0	0	0	0	0	0	0	0	1	0	0	22	13	30	24	85	0	24	25	16	13	1	0	0	0	1	0	1	0	0	1	1	0	0	0	1	0
0	16	10	0	0	4	2	1	0	0	Yes	0	1	0	1	0	0	0	0	0	0	1	0.5	3.5	22	10	64	24	300	4	7	18	14	4	0	0	0	0	0	0	0	0	0	0	1	0	0	0	0	0
0	18	10	0	0	4	2	0	0	0	None	0	0	0	0	0	0	0	0	0	0	0	0	0	25	21	18	24	40	0	24	30	14	13	1	0	0	0	0	0	0	0	0	0	0	0	0	0	0	0
0	15	10	1	0	1	0	1	0	0	None	0	0	0	1	0	0	0	0	0	0	0	0.5	2.5	9	4	116	24	300	2	18	13	16	10	1	1	0	0	0	0	0	1	0	0	0	0	0	0	1	0
0	11	10	0	0	1	0	1	0	0	None	3	3	3	1	3	3	3	2	3	3	0	2	10	1	0	150	9	300	1	12	2	1	0	0	0	0	1	0	0	0	0	0	0	1	0	0	1	0	0
0	18	10	0	0	2	1	0	0	0	None	0	0	0	0	0	0	0	0	0	0	0	0	0	32	22	18	24	38	0	24	28	14	10	1	1	0	0	0	0	0	1	0	0	1	0	0	0	0	0
0	14	10	0	0	2	1	0	0	0	None	0	0	0	0	0	0	0	0	0	0	0	0	0	20	14	27	24	69	0	24	27	12	15	1	0	0	0	0	0	0	0	0	1	0	0	0	0	0	0
0	12	10	0	0	2	1	1	0	0	None	0	0	0	0	0	0	0	0	1	1	0	0.5	2	8	4	55	24	71	0	24	20	6	0	1	0	0	0	0	0	0	0	0	0	1	0	0	0	0	0
0	14	10	0	0	1	0	0	0	0	None	0	0	0	0	0	0	0	0	0	0	0	0	0	17	14	33	24	63	0	24	23	14	4	1	1	0	1	1	0	0	0	0	0	0	0	0	1	0	0
0	12	10	1	0	1	0	0	0	0	None	0	0	0	0	0	0	0	0	0	0	0	0	0	26	15	18	24	50	0	24	28	17	13	1	0	0	0	0	0	0	0	0	0	1	0	0	0	0	0
0	20	10	0	0	1	0	0	0	0	Yes	0	0	0	0	0	0	0	0	0	0	1	0.5	1	26	13	18	24	49	0	24	27	14	9	1	1	0	0	1	1	0	1	0	0	1	1	0	0	1	0
0	18	10	0	0	2	1	1	0	0	Yes	0	0	0	0	0	0	0	0	0	0	0	0.5	3.5	15	12	25	24	273	7	24	28	15	8	1	0	0	0	0	0	0	0	0	0	0	0	0	0	0	0
0	20	10	0	0	2	1	1	0	0	None	0	1	0	1	0	0	0	0	1	0	0	0.5	3	17	10	42	24	167	3	24	25	14	8	0	0	0	0	0	0	0	0	0	0	0	0	0	0	0	0
1	20	2	1	0	4	2	1	0	0	None	0	0	0	0	0	0	0	0	0	0	0	0.5	0.5	13	9	40	24	209	2	24	29	17	15	1	0	0	0	0	0	0	0	0	0	0	0	0	0	0	0
0	14	10	1	0	1	0	0	0	0	None	0	0	0	0	0	0	0	0	0	0	0	0	0	21	15	41	24	72	0	24	24	17	17	1	0	0	0	0	0	0	0	0	0	0	0	0	0	0	0
0	17	10	1	0	4	2	1	0	0	None	0	0	0	1	0	0	0	0	0	0	0	0.5	1	13	9	25	24	97	0	24	23	12	6	1	0	0	0	0	0	0	1	0	0	1	0	1	0	1	0
0	19	10	1	0	1	0	0	0	1	Yes	0	0	0	0	0	0	0	0	0	0	0	0	0	30	16	20	24	29	0	24	29	16	15	1	0	0	0	0	0	0	0	0	1	0	0	0	0	0	0
0	16	10	1	0	1	0	0	0	0	None	0	0	0	0	0	0	0	0	0	0	0	0	0	19	12	30	24	86	0	24	24	13	13	1	0	0	0	0	0	0	0	0	0	0	0	0	0	0	0
0	14	10	0	0	4	2	0	0	0	None	0	0	0	0	0	0	0	0	0	0	0	0	0	24	20	22	24	53	0	24	30	16	13	1	0	0	0	0	0	0	0	0	0	0	0	0	0	0	0
0	18	10	0	0	4	2	0	0	0	None	0	0	0	0	0	0	0	0	0	0	0	0	0	16	11	34	24	84	1	24	24	17	10	1	0	0	0	0	0	0	0	0	0	0	0	0	0	0	0
0	16	10	0	0	3	0	1	0	0	None	0	0	0	0	0	0	0	0	0	0	0	0.5	2	21	14	21	24	69	0	24	23	17	13	1	1	0	0	0	0	0	0	0	0	1	0	0	0	0	0
0	16	10	0	0	2	1	1	0	0	None	1	0	0	0	0	0	0	0	0	0	0	0.5	2.5	20	13	25	24	70	0	24	28	16	13	1	0	0	0	0	0	0	0	0	1	0	0	0	0	1	0
1	16	4	0	0	2	1	1	0	0	None	3	3	1	2	1	2	2	2	3	3	1	1	6	18	6	45	24	182	1	15	8	16	0	1	0	0	0	0	0	0	0	0	0	0	0	0	0	0	0
0	18	10	0	0	1	0	1	0	0	None	2	2	0	0	0	3	2	3	0	3	0	1	5.5	18	5	52	24	300	10	8	17	11	8	0	0	0	0	1	0	0	0	0	0	1	0	0	1	0	0
1	12	4	1	1	2	1	1	0	0	Yes	1	2	0	0	0	0	0	0	2	0	0	0.5	2	18	11	23	24	84	2	24	23	15	4	1	0	0	0	0	0	0	0	0	0	1	0	0	0	0	0
0	16	10	0	0	1	0	0	0	0	None	0	0	0	0	0	0	0	0	1	0	1	0	0.5	22	9	42	24	100	0	24	28	14	12	1	0	0	0	0	0	0	0	0	0	0	0	0	0	1	0
0	14	10	1	0	1	0	0	0	0	None	0	0	0	0	0	0	0	0	0	0	0	0	0	11	13	37	24	158	3	24	24	16	14	1	0	0	0	0	0	0	0	0	0	0	0	0	0	0	0
0	16	10	1	0	1	0	1	0	0	Yes	2	3	1	1	0	0	0	2	2	1	1	0.5	2	13	15	27	24	153	1	24	19	15	11	1	0	0	0	0	0	0	0	0	0	0	0	0	0	0	0
0	18	10	1	0	2	1	0	0	0	Yes	0	0	0	0	0	0	0	0	0	0	0	0	0	23	14	24	24	70	1	24	29	16	14	1	0	0	0	0	0	0	0	0	0	0	0	0	0	1	0
0	25	10	0	0	2	1	1	0	0	None	3	3	2	0	1	2	3	1	2	3	0	1	7	15	6	101	24	300	5	13	13	15	0	0	0	0	0	0	0	0	0	0	0	0	0	0	0	0	0
0	18	10	1	0	1	0	0	0	0	Yes	0	0	0	0	0	0	0	0	1	0	0	0	0	26	15	30	24	63	0	24	27	15	12	1	0	0	0	0	0	0	0	0	0	0	0	0	0	1	0
0	16	10	0	0	2	1	1	0	0	Yes	3	3	2	2	1	2	3	1	2	3	1	2	11	4	2	150	1	300	3	0	5	2	0	1	1	1	1	1	0	0	1	1	1	1	0	0	1	1	1
0	20	10	0	0	2	1	0	0	0	None	0	0	0	0	0	0	0	0	0	0	0	0	0	36	24	17	24	30	0	24	28	17	15	1	0	0	0	0	0	0	0	0	0	0	0	0	0	0	0
0	22	10	0	0	2	1	1	0	0	None	0	0	0	0	0	0	1	0	1	2	0	0.5	3.5	14	4	66	24	271	4	24	22	14	0	1	0	0	0	0	0	0	0	0	0	0	0	0	0	1	0
0	16	10	1	0	4	2	1	0	0	Yes	2	2	2	0	1	2	2	2	3	2	0	0.5	4	10	12	44	24	118	0	24	12	13	0	0	1	0	0	0	0	0	0	0	0	0	0	0	0	0	0
0	13	10	0	0	1	0	0	0	0	None	0	0	0	0	0	0	0	0	0	0	0	0.5	0.5	19	10	29	24	76	0	24	26	15	13	1	0	0	0	1	0	0	0	0	1	0	0	0	0	0	0
0	13	10	0	0	1	0	1	1	0	None	0	0	0	0	0	0	0	0	0	1	0	0.5	1	17	1	36	24	95	0	24	24	16	8	0	0	0	0	0	1	0	0	1	0	1	1	0	1	0	1
0	16	10	1	0	2	1	1	0	0	Yes	3	3	1	0	0	0	0	0	3	2	1	0.5	3	16	7	58	24	300	5	17	16	15	4	0	0	0	0	0	0	0	0	0	0	1	0	0	0	0	0
0	16	10	0	1	2	1	0	0	0	None	0	0	0	0	0	0	0	0	0	0	0	0	0	17	12	24	24	78	0	24	28	15	9	1	0	0	0	0	0	0	0	0	0	0	0	0	0	0	0
0	14	10	0	0	1	0	0	0	0	Yes	0	0	0	0	0	0	0	0	0	0	0	0	0	18	13	22	24	60	0	24	25	15	6	1	0	0	0	0	0	0	0	0	0	1	0	0	0	0	0
1	16	0	0	0	2	1	1	0	0	None	3	3	3	3	3	3	3	3	3	3	1	3	18	6	2	150	17	300	2	9	88	13	0	0	1	1	1	1	1	0	0	1	0	1	0	0	0	0	0
0	13	10	0	0	1	0	0	0	0	None	0	0	0	0	0	0	0	0	0	0	0	0	0	20	17	32	24	100	3	24	25	15	9	0	0	0	0	0	0	0	0	0	0	0	0	0	0	0	0
0	14	10	1	0	2	1	0	0	0	None	0	0	0	0	0	0	0	0	0	0	0	0	0	15	12	23	24	62	0	24	30	16	13	1	1	0	1	0	0	0	1	0	0	0	1	0	0	0	0
0	14	10	0	0	3	0	1	0	0	None	0	0	0	0	0	0	0	0	0	0	0	0	0	22	11	22	24	42	0	24	27	14	14	1	0	0	0	0	0	0	0	0	0	0	0	0	0	0	0
0	18	10	1	0	1	0	0	0	0	None	0	0	0	0	0	0	0	0	0	0	0	0	0	17	16	24	24	77	20	24	88	17	11	1	0	0	0	0	0	0	0	0	0	0	0	0	0	1	0
0	20	10	0	0	1	0	0	0	0	None	0	1	0	0	0	0	0	0	0	0	1	0	0	21	7	11	24	31	0	24	28	15	9	0	0	0	0	0	0	0	0	1	0	1	0	0	0	1	0
0	17	10	1	0	2	1	0	0	0	None	0	0	0	0	0	0	0	0	0	0	0	0	0	25	8	45	24	73	0	24	26	15	7	1	0	0	0	0	0	1	0	0	1	1	0	0	0	1	0
0	18	10	0	0	1	0	0	0	0	None	0	0	1	0	0	0	0	0	0	0	0	0.5	0.5	33	18	31	24	53	0	24	29	17	12	1	0	0	1	0	1	0	1	0	1	1	0	0	1	1	0
0	18	10	1	0	2	1	0	0	0	None	0	0	0	0	0	0	0	0	0	0	0	0	0	24	23	29	24	51	0	24	27	16	14	1	0	0	0	0	0	0	0	0	0	0	0	0	0	0	0
0	18	10	1	0	1	0	0	0	0	Yes	0	0	0	0	0	0	0	1	0	0	0	0.5	1.5	19	20	48	24	107	0	24	23	16	6	1	0	0	0	0	0	0	0	0	0	0	0	0	0	1	0
0	18	10	0	0	2	1	1	0	0	None	3	3	1	2	0	0	1	2	2	2	0	1	5	10	6	75	24	300	2	23	12	15	3	0	0	0	0	0	0	0	0	0	0	1	0	0	0	1	0
0	18	10	0	0	1	0	0	0	0	None	0	0	0	0	0	0	0	0	0	0	0	0	0	14	15	18	24	49	0	24	26	16	9	1	0	0	0	0	0	0	0	0	0	0	0	0	0	0	0
0	18	10	0	0	1	0	1	0	0	None	0	0	0	1	0	0	0	0	2	2	0	0.5	3	19	8	29	24	127	1	24	20	15	4	1	0	0	0	0	0	0	0	0	0	0	0	0	0	0	0
0	18	10	1	0	1	0	0	0	0	None	0	0	0	0	0	0	0	0	0	0	0	0	0.5	21	19	35	24	141	1	24	26	16	13	1	0	0	0	0	0	0	0	0	0	0	0	0	0	0	0
0	16	10	1	0	2	1	0	0	0	Yes	0	0	0	0	0	0	0	0	0	0	0	0	0	20	14	21	24	51	0	24	21	15	12	1	0	0	0	0	0	0	0	0	0	0	0	0	0	0	0
0	16	10	0	0	2	1	0	0	0	None	0	0	0	0	0	0	0	0	0	0	0	0	0	18	16	23	24	68	1	24	26	16	11	1	0	0	0	0	0	0	0	0	0	0	0	0	0	0	0
0	20	10	0	0	2	1	0	0	0	None	0	0	0	0	0	0	0	0	0	0	0	0	0	11	9	23	24	84	0	24	23	15	14	1	0	0	0	0	0	0	0	0	0	1	0	0	0	0	0
0	18	10	0	0	2	1	0	0	0	None	0	0	0	0	0	0	0	0	0	0	0	0	0	34	17	19	24	70	1	24	26	17	10	1	0	1	0	0	0	0	0	0	0	0	0	0	0	0	0
0	18	10	0	0	2	1	1	0	1	Yes	0	0	0	0	0	0	0	0	0	1	0	0	0	12	2	37	24	102	0	24	20	15	14	1	0	0	0	0	0	0	0	0	0	1	1	0	0	1	0
0	16	10	1	0	5	1	0	0	0	None	0	0	0	0	0	0	0	0	0	0	0	0	0	15	13	37	24	131	1	24	23	15	12	1	1	0	0	0	0	0	0	0	0	0	0	0	0	0	0
0	12	10	0	0	1	0	1	0	0	None	0	1	0	0	0	0	1	1	1	2	0	0.5	0.5	16	12	42	24	51	0	24	19	14	10	1	0	0	0	0	0	0	0	0	0	1	0	0	0	0	0
0	18	10	0	0	1	0	0	0	0	None	0	0	0	0	0	0	0	0	0	0	0	0	0	33	17	19	24	34	0	24	30	17	12	1	0	0	0	0	0	0	0	0	1	0	0	0	0	0	0
0	16	10	0	0	1	0	0	0	0	None	0	0	0	0	0	0	0	0	0	0	0	0	0	29	26	20	24	40	0	24	29	15	10	1	0	0	0	0	0	0	0	0	0	0	0	0	0	1	0
0	18	10	1	1	1	0	0	0	0	None	0	0	0	0	0	0	0	0	1	0	0	0.5	1	25	16	38	24	132	2	24	24	15	13	1	0	0	0	0	0	0	0	0	1	1	0	0	0	0	0
0	18	10	1	0	2	1	0	0	0	None	0	0	0	0	0	0	0	0	0	0	0	0.5	0.5	16	12	48	24	85	1	24	22	16	11	1	1	1	1	1	0	0	1	1	0	1	0	0	0	1	0
0	16	10	0	0	1	0	1	0	0	None	2	2	2	1	0	1	1	1	1	2	1	1	5	15	13	68	24	300	5	17	15	15	0	1	0	0	0	0	0	0	0	0	0	0	0	0	0	0	0
0	18	10	1	0	1	0	1	0	0	None	0	0	0	0	0	0	0	0	0	0	0	0.5	0.5	20	14	26	24	73	0	24	27	17	11	1	0	0	0	0	0	1	0	0	0	0	0	0	0	0	0
0	25	10	1	0	1	0	0	0	0	None	0	0	0	0	0	0	0	0	0	0	0	0	0	26	20	25	24	43	0	24	29	16	14	1	0	0	0	0	0	0	0	0	0	0	0	0	0	0	0
0	16	10	0	0	1	0	0	0	0	None	0	0	0	0	0	0	0	0	0	0	0	0	0	18	16	36	24	100	3	24	24	17	10	1	0	0	0	0	0	0	0	0	1	0	0	0	0	0	0
1	12	2	0	0	1	0	1	0	1	Yes	3	3	2	2	3	3	1	0	2	3	1	2	9.5	6	7	87	24	300	6	7	13	12	0	1	0	0	0	0	0	0	0	0	0	0	0	0	0	1	0
0	16	10	0	0	1	0	0	0	0	None	0	0	0	0	0	0	0	0	0	0	0	0	0	25	14	34	24	154	2	24	26	17	11	1	0	0	0	0	0	0	0	0	1	0	0	0	0	0	0
0	18	10	0	0	1	0	0	0	0	Yes	0	0	0	0	0	0	0	0	0	0	0	0	0	22	7	20	24	47	0	24	29	17	13	1	0	0	0	0	0	0	0	0	0	0	0	0	0	0	0
0	18	10	1	0	1	0	1	0	0	None	2	2	1	0	0	0	0	0	1	1	0	0.5	3.5	4	4	53	24	300	2	14	9	10	1	0	0	0	0	0	0	0	0	0	1	0	1	1	0	1	0
0	18	10	1	0	1	0	1	0	0	None	1	2	1	0	0	0	0	0	1	1	0	0.5	3.5	4	4	26	24	191	2	24	14	15	10	1	0	0	0	0	0	0	0	0	1	0	1	1	0	1	0
0	12	10	1	0	2	1	1	0	0	None	0	0	0	0	0	0	0	0	0	0	0	0.5	1	15	12	111	24	235	0	24	18	16	8	1	0	1	0	0	0	0	0	0	1	0	0	0	0	0	0
0	16	10	0	0	1	0	1	0	0	None	3	3	2	2	2	2	1	1	1	2	0	1	4.5	20	10	48	24	108	0	24	88	14	5	1	0	0	0	0	0	0	0	0	0	1	0	0	0	0	0
0	16	10	0	0	3	0	0	0	0	None	0	0	0	0	0	0	0	0	0	0	0	0	0	24	23	28	24	59	1	24	26	16	10	1	1	0	1	1	1	0	1	0	0	0	1	0	0	1	0
0	16	10	0	0	4	2	0	1	0	Yes	0	0	0	0	0	0	0	0	0	0	1	0	0	18	11	30	24	69	0	24	26	15	6	1	1	1	0	0	1	0	1	1	1	1	0	0	0	1	0
0	16	10	1	0	1	0	0	0	0	None	0	0	0	0	0	0	0	0	0	0	0	0	0	21	12	16	24	45	0	24	30	17	17	1	0	0	0	0	0	0	0	0	0	0	0	0	0	0	0
0	18	10	0	0	2	1	1	0	0	None	0	0	0	1	0	0	0	0	0	0	0	0.5	1.5	17	8	47	24	292	5	24	21	16	5	1	0	0	0	1	0	0	1	0	1	1	0	0	0	0	0
0	16	10	0	0	1	0	0	0	0	None	0	0	0	0	0	0	0	0	0	0	0	0	0	22	17	21	24	80	0	24	21	16	12	1	0	0	0	0	0	0	0	0	0	0	0	0	0	0	0
0	12	10	0	0	2	1	1	0	0	None	3	3	3	1	0	0	2	3	2	3	1	1	4.5	13	7	35	24	140	3	24	18	15	0	1	0	0	0	0	0	0	0	0	0	0	0	0	0	0	0
0	18	10	1	0	1	0	0	0	0	Yes	0	0	0	0	0	0	0	0	0	0	0	0	0	27	16	22	24	101	2	24	29	16	13	1	0	1	0	0	0	0	0	0	1	0	0	0	0	1	0
0	16	10	1	0	3	0	0	0	0	None	0	0	0	0	0	0	0	0	0	0	0	0	0	20	9	42	24	143	2	24	27	17	12	1	0	0	0	0	0	0	0	0	1	0	0	0	0	0	0
0	18	10	0	0	2	1	0	0	0	None	0	0	0	0	0	0	0	0	0	0	0	0	0	16	10	30	24	103	0	24	26	16	11	1	0	0	0	0	0	0	0	0	0	0	0	0	0	0	0
0	16	10	0	0	1	0	0	0	0	Yes	0	0	0	0	0	0	0	0	0	0	0	0	0.5	19	17	27	24	56	1	24	29	16	10	1	0	0	0	0	0	0	0	0	1	0	0	0	0	1	0
0	14	10	1	1	4	2	1	0	0	None	1	1	2	2	0	1	1	1	1	1	0	0.5	2	21	13	68	24	77	0	24	20	17	0	1	1	0	1	0	1	1	1	0	0	1	0	0	1	0	0
0	18	10	0	0	2	1	1	0	0	None	3	3	3	2	2	3	0	1	2	2	0	1	5	8	4	104	24	300	5	22	7	2	0	0	0	0	1	0	0	0	0	0	0	1	0	0	0	0	0
0	14	10	0	0	2	1	1	0	1	Yes	2	3	1	1	1	0	1	0	2	1	1	1	5	13	11	51	24	141	1	24	21	16	10	0	1	0	0	0	1	0	0	0	0	1	1	0	0	0	0
0	16	10	0	0	1	0	0	0	0	Yes	0	0	0	0	0	0	0	0	0	0	1	0.5	1	19	12	46	24	70	1	24	23	15	12	1	0	0	0	0	0	0	0	0	1	1	0	0	0	1	0
0	18	10	0	0	2	1	1	0	0	None	3	3	0	2	0	0	1	1	2	2	0	0.5	3	14	12	74	24	142	1	24	88	11	0	0	0	0	0	0	0	0	0	0	0	0	0	0	0	0	0
0	16	10	1	0	2	1	0	0	0	Yes	0	0	0	0	0	0	0	0	0	0	0	0	0	26	13	27	24	45	0	24	28	16	11	1	0	0	0	0	0	0	0	0	0	0	0	0	0	0	0
0	18	10	1	0	2	1	0	0	0	None	0	0	0	0	0	0	0	0	0	0	0	0	0	28	16	31	24	49	0	24	27	17	11	1	0	0	0	0	0	0	0	0	0	0	0	0	0	0	0
0	14	10	1	0	2	1	0	0	0	Yes	0	0	0	0	0	0	0	0	0	0	0	0	0	21	11	38	24	67	0	24	28	13	15	1	0	0	0	0	0	0	0	0	0	0	0	0	0	0	0
0	18	10	0	0	5	1	0	0	0	None	0	0	0	0	0	0	0	0	0	2	0	0	0	26	19	30	24	93	1	24	28	17	12	1	0	0	0	0	0	0	0	0	0	0	0	0	0	0	0
0	16	10	0	0	2	1	0	0	0	None	0	0	0	0	0	0	0	0	0	0	0	0	0	25	22	30	24	54	0	24	30	15	9	0	0	0	0	0	0	1	0	0	0	1	0	0	0	0	0
0	18	10	0	0	1	0	0	0	0	None	0	0	0	0	0	0	0	0	0	0	0	0.5	0.5	18	10	27	24	95	1	24	27	16	14	1	0	0	0	0	0	0	0	0	0	1	0	0	0	0	0
0	16	10	0	0	2	1	0	0	0	None	0	2	0	0	0	0	1	0	1	0	0	0	0	17	12	32	24	73	0	24	24	13	12	1	0	1	0	1	0	1	0	0	0	1	0	0	0	1	0
0	18	10	0	0	1	0	1	0	0	Yes	3	3	2	1	0	2	2	2	2	1	1	0.5	3.5	7	1	103	24	300	1	24	14	11	3	0	0	0	0	0	0	0	0	0	0	0	0	0	0	0	0
0	13	10	1	1	1	0	1	0	0	None	2	2	1	0	0	0	1	1	2	2	0	0.5	3.5	7	4	53	24	300	1	4	18	4	5	1	0	0	0	1	0	0	0	1	0	1	0	0	0	0	0
0	18	10	1	0	1	0	0	0	0	None	0	0	0	0	0	0	0	0	0	0	0	0	0	26	10	22	24	64	1	24	30	15	14	1	0	0	0	1	1	1	1	1	1	0	0	0	0	1	0
0	7	10	0	0	1	0	1	0	0	Yes	3	3	3	3	2	3	3	0	2	3	1	2	13	5	8	150	1	300	3	4	88	2	0	1	1	1	1	1	1	1	1	0	0	1	1	0	0	0	0
0	14	10	0	0	2	1	1	0	0	None	0	0	0	0	0	0	0	0	0	0	0	0.5	0.5	9	6	55	24	175	1	24	23	11	1	1	1	1	0	0	0	0	0	1	0	1	0	0	1	0	0
0	20	10	1	0	2	1	0	0	0	Yes	0	0	0	0	0	1	0	0	0	0	0	0	0	24	12	46	24	80	0	24	24	16	12	1	0	0	0	0	0	0	0	0	1	0	0	0	0	0	0
0	18	10	0	0	1	0	0	0	0	None	0	0	0	0	0	0	0	0	0	0	0	0	0.5	23	16	45	24	73	1	24	26	15	11	1	0	0	0	0	0	0	0	0	0	0	0	0	0	0	0
0	16	10	0	0	1	0	0	0	0	None	0	0	0	0	0	0	0	0	0	0	0	0	0	26	22	49	24	78	0	24	28	15	10	1	0	0	0	0	0	0	0	0	0	0	0	0	0	0	0
0	18	10	0	0	1	0	0	0	0	None	0	0	0	0	0	0	0	0	0	0	0	0	0	22	13	26	24	100	1	24	27	15	9	1	0	0	0	0	0	0	0	0	0	0	0	0	0	0	0
0	16	10	0	0	2	1	1	0	0	Yes	0	0	0	0	0	0	0	0	0	0	0	0.5	0.5	16	14	46	24	150	0	24	21	15	9	1	0	0	0	0	0	0	0	0	1	0	0	0	0	1	0
0	16	10	0	0	1	0	0	0	0	Yes	0	0	0	0	0	0	0	0	0	0	0	0	0	24	16	52	24	84	0	24	27	16	10	1	0	1	0	0	0	0	0	0	0	0	0	0	0	1	0
0	20	10	1	0	1	0	1	0	0	None	0	0	0	0	0	0	0	0	1	0	0	0.5	0.5	18	3	34	24	93	0	24	18	16	4	1	0	0	0	0	0	0	0	0	0	0	0	0	0	0	0
0	14	10	0	0	2	1	0	0	0	Yes	0	0	0	0	0	0	0	0	0	0	1	0	0	18	17	39	24	84	1	24	30	14	9	1	0	0	0	0	0	0	0	0	0	0	0	0	0	1	0
0	16	10	1	0	1	0	1	0	0	None	3	3	3	3	3	3	3	3	3	3	0	1	4.5	10	3	150	14	300	5	8	6	0	0	0	0	0	0	0	0	0	0	0	0	0	0	0	0	0	0
0	16	10	1	0	2	1	0	0	0	None	0	0	0	0	0	0	0	0	0	0	0	0	0	30	21	42	24	69	0	24	27	16	13	0	0	0	0	0	0	1	0	0	0	0	0	0	0	0	0
0	18	10	1	0	2	1	0	0	0	None	0	0	0	0	0	0	0	0	0	0	0	0	0	30	16	25	24	56	1	24	26	15	10	1	0	0	0	0	0	0	0	0	0	0	0	0	0	0	0
0	12	10	1	0	2	1	1	0	0	None	1	1	0	0	0	0	1	0	0	0	0	0.5	2	13	9	51	24	113	0	24	20	15	0	1	0	0	0	0	0	0	0	0	0	1	0	0	0	0	0
0	16	10	1	0	4	2	1	0	0	Yes	1	2	0	0	0	0	1	1	1	0	0	0.5	1.5	23	12	51	24	88	0	24	21	17	0	0	0	0	0	0	0	0	0	0	0	0	0	0	0	0	0
0	18	10	0	0	1	0	0	0	0	None	0	0	0	0	0	0	0	0	0	0	0	0	0	37	28	28	24	46	0	24	28	17	15	0	0	0	0	0	0	0	0	0	0	0	0	0	0	0	0
1	16	0	1	0	2	1	1	0	0	Yes	0	1	0	0	0	0	0	0	0	0	0	0.5	4	8	2	32	24	296	4	24	15	13	0	1	0	0	0	1	0	0	0	1	0	0	0	0	0	0	0
0	20	10	1	0	4	2	0	1	0	Yes	0	0	0	0	0	0	0	0	0	0	0	0	0	18	16	25	24	61	0	24	27	14	12	1	0	0	0	0	0	0	0	0	0	0	0	0	0	0	0
0	16	10	1	0	1	0	0	0	0	None	0	0	0	0	0	0	0	0	0	0	0	0	0	20	15	36	24	112	0	24	27	17	8	1	0	0	0	0	0	0	0	0	0	0	0	0	0	0	0
0	16	10	1	0	2	1	1	0	0	None	1	0	1	0	0	0	0	1	1	0	0	0.5	2.5	18	9	38	24	72	0	24	28	17	14	1	0	0	0	0	0	0	1	0	0	1	0	0	0	0	0
0	14	10	0	0	1	0	1	0	0	None	0	0	0	0	0	0	0	0	0	0	0	0.5	1	16	14	34	24	161	2	24	25	15	10	1	0	0	0	0	0	0	0	0	0	1	0	0	0	0	0
0	13	10	1	0	2	1	1	0	0	None	3	3	2	2	2	3	3	3	3	2	1	2	9	2	1	92	24	300	6	11	5	15	0	0	1	0	0	0	0	0	0	0	0	1	0	0	0	0	0
0	18	10	0	0	1	0	1	0	0	None	3	3	3	2	0	0	0	1	2	2	0	1	5.5	13	9	150	23	300	0	11	18	8	0	0	0	0	0	0	0	0	0	0	0	1	1	0	0	0	0
0	8	10	0	0	1	0	0	0	0	None	0	0	0	0	0	0	0	0	0	0	0	0	0	23	18	45	24	142	0	24	22	15	14	1	0	0	0	0	0	0	0	0	0	0	0	0	0	0	0
0	18	10	1	0	2	1	0	0	0	None	1	0	0	0	0	0	0	0	1	0	0	0.5	0.5	18	17	31	24	160	1	24	26	15	12	1	0	0	0	0	0	0	0	0	0	0	0	0	0	1	0
0	8	10	0	0	1	0	0	0	0	Yes	0	0	0	0	0	0	0	0	0	0	0	0	0	15	10	61	24	163	2	24	21	14	9	1	0	0	0	0	0	0	0	0	0	0	0	0	0	1	0
0	18	10	0	0	3	0	0	0	0	None	0	0	0	0	0	0	0	0	0	0	0	0	0	21	13	37	24	82	1	24	27	15	9	1	0	0	0	0	0	0	0	0	0	0	0	0	0	0	0
0	16	10	1	0	1	0	0	0	0	None	0	0	0	0	0	0	0	0	0	0	1	0	0	25	17	28	24	66	1	24	25	16	12	1	1	1	1	1	1	0	1	1	0	1	0	0	1	1	1
1	18	5	1	0	1	0	1	0	0	None	2	3	2	1	1	1	3	2	3	1	0	1	5	12	8	48	24	125	0	24	18	16	0	0	0	0	0	0	0	0	0	0	0	0	0	0	0	0	0
0	14	10	0	0	4	2	1	0	0	Yes	0	0	0	0	0	0	1	0	1	0	0	0.5	2	19	9	24	24	94	0	24	16	17	0	1	0	0	0	0	0	0	0	0	0	1	0	0	0	0	0
0	18	10	1	0	1	0	0	0	0	None	0	0	0	0	0	0	0	0	0	0	0	0	0	17	23	34	24	95	1	24	28	16	10	1	0	0	0	0	0	0	0	0	0	0	0	0	0	0	0
1	14	1	0	0	2	1	1	0	0	None	3	3	3	3	3	3	3	3	3	3	0	2	14	4	2	150	12	300	1	12	88	12	0	0	0	0	1	0	0	0	0	0	0	0	0	1	0	0	0
0	16	10	1	0	1	0	1	0	0	None	2	2	1	0	0	1	0	1	1	0	0	1	6	10	5	40	24	300	3	16	13	12	6	1	0	0	0	0	0	0	0	0	0	0	0	0	0	0	0
0	14	10	0	0	2	1	0	0	0	Yes	0	0	0	0	0	0	0	0	0	0	0	0	0	19	16	41	24	91	0	24	26	15	12	1	0	0	0	0	0	0	0	0	0	0	0	0	0	0	0
0	14	10	0	0	1	0	1	0	0	None	3	3	3	2	3	3	2	2	3	3	1	2	12	0	0	150	2	300	4	0	1	1	0	0	0	0	0	0	0	0	0	0	0	0	0	0	0	0	0
0	18	10	0	0	1	0	0	0	0	None	0	0	0	0	0	0	0	0	0	0	0	0	0	17	16	32	24	59	0	24	88	15	13	1	0	0	0	0	0	1	0	0	1	1	0	0	0	1	0
0	7	10	0	0	2	1	1	1	0	None	0	0	1	0	0	0	0	0	2	1	1	0.5	0.5	14	9	39	24	138	1	24	16	15	11	1	0	0	0	0	0	0	0	0	1	0	0	0	0	1	0
0	20	10	0	0	3	0	1	0	0	None	0	0	0	0	0	0	0	0	1	0	0	0.5	0.5	15	11	33	24	48	0	24	26	15	8	1	0	0	0	0	0	0	0	0	0	1	0	0	0	0	0
0	9	10	1	0	1	0	1	0	0	None	0	0	0	0	0	0	0	0	0	0	0	0	0	18	11	26	24	113	1	24	24	15	6	1	0	0	0	0	0	0	0	0	0	0	0	0	0	0	0
0	20	10	0	0	1	0	1	0	0	None	3	3	2	2	0	2	2	2	3	3	1	1	7	5	3	60	24	300	4	16	18	13	0	1	0	1	0	0	0	0	0	0	0	0	0	0	0	0	0
0	10	10	0	0	2	1	1	1	0	None	1	3	0	0	1	1	2	1	3	2	0	1	6.5	21	12	75	24	300	4	14	14	16	2	0	0	0	0	0	0	1	0	0	1	1	0	0	0	0	0
0	14	10	0	0	2	1	0	0	0	None	0	0	0	1	0	0	0	1	0	0	1	0	0	24	11	40	24	99	0	24	22	16	12	0	0	0	0	0	0	0	0	0	0	0	0	0	0	0	0
0	12	10	1	0	1	0	0	0	0	Yes	0	0	0	0	0	0	0	0	0	0	0	0	0.5	25	20	42	24	93	1	24	23	14	10	1	1	1	0	0	0	0	1	1	1	0	0	0	0	0	0
0	14	10	1	0	1	0	1	1	0	None	1	1	0	1	1	0	1	1	1	1	0	0.5	1	17	12	31	24	70	0	24	23	16	12	1	0	0	0	0	0	0	0	0	0	0	0	0	0	0	0
0	18	10	0	0	2	1	0	0	1	Yes	0	0	0	0	0	0	0	0	0	0	0	0	0	18	16	53	24	85	0	24	23	13	4	0	0	0	0	0	0	0	0	0	0	0	0	0	0	0	0
0	16	10	0	0	1	0	0	0	0	Yes	0	0	0	0	0	0	0	0	0	0	0	0	0	18	14	31	24	79	0	24	30	15	9	1	0	0	0	0	0	0	0	0	1	0	0	0	0	0	0
1	16	4	0	0	1	0	0	0	0	Yes	0	0	0	0	0	0	0	0	0	0	0	0	0	17	13	22	24	49	0	24	24	16	14	1	0	0	0	0	0	0	0	0	0	0	0	0	0	0	0
0	12	10	0	0	2	1	1	0	0	Yes	0	0	0	0	0	0	0	0	0	0	0	0.5	0.5	16	16	25	24	60	0	24	88	17	7	1	0	0	0	0	0	0	0	0	0	0	0	0	0	0	0
0	18	10	0	0	1	0	0	0	0	None	0	0	0	0	0	0	0	0	0	0	0	0	0.5	23	17	22	24	56	0	24	28	16	15	1	0	0	0	0	0	0	0	0	0	0	0	0	0	1	0
0	20	10	0	0	1	0	0	0	0	None	0	0	0	0	0	0	0	0	0	0	0	0	0	13	12	32	24	57	0	24	28	17	9	1	0	0	0	0	0	1	0	0	0	0	0	0	0	0	0
0	18	10	1	0	4	2	1	0	0	None	2	2	0	0	0	0	0	1	1	3	0	0.5	2.5	16	11	45	24	73	0	24	19	16	2	0	1	1	1	1	1	0	1	0	0	1	0	0	0	1	0
0	16	10	0	0	1	0	0	0	0	None	0	0	0	0	0	0	0	0	0	0	0	0	0	17	10	56	24	145	0	24	28	17	11	1	0	0	0	0	0	1	0	0	1	0	0	0	0	0	0
0	16	10	0	0	2	1	1	0	0	None	3	3	3	1	2	3	2	2	2	2	1	1	5	6	5	31	24	61	0	24	88	15	4	1	0	0	0	0	0	0	0	0	1	1	0	0	0	1	0
0	16	10	1	0	2	1	1	0	0	None	3	0	0	2	0	1	0	1	1	0	1	0.5	2.5	27	11	29	24	89	0	24	20	15	0	0	0	0	0	0	0	0	0	0	0	0	0	0	0	0	0
0	14	10	0	0	1	0	0	0	0	None	0	0	0	0	0	0	0	0	0	0	0	0	0	16	16	43	24	104	1	24	25	16	12	0	0	0	0	0	0	0	0	0	1	0	0	0	0	0	0
0	18	10	1	0	2	1	0	0	0	None	0	0	0	0	0	0	0	0	0	0	0	0	0	14	9	39	24	138	3	24	25	11	10	1	0	0	0	0	0	1	0	0	0	0	0	0	0	0	0
0	16	10	0	0	1	0	0	0	0	None	0	0	0	0	0	0	0	0	0	0	0	0	0	30	21	31	24	64	0	24	28	16	13	1	0	0	0	0	0	0	0	0	0	0	0	0	0	1	0
0	16	10	0	0	1	0	1	0	0	None	1	1	1	2	1	1	0	0	2	1	1	0.5	2	7	6	79	17	200	0	0	14	7	7	0	0	0	0	0	0	0	0	0	0	0	0	0	0	0	0
0	14	10	0	0	3	0	0	0	0	Yes	0	0	0	0	0	0	0	0	0	0	0	0	0	19	13	35	24	62	0	24	27	16	12	1	1	1	0	0	0	1	0	1	0	0	0	0	0	0	0
1	12	3	1	1	2	1	1	0	0	Yes	3	3	2	2	1	2	1	1	2	3	0	1	7	12	2	150	11	300	3	5	6	0	0	0	0	1	0	1	0	0	0	1	0	0	0	0	0	1	0
0	20	10	0	0	1	0	0	0	0	None	0	0	0	0	0	0	0	0	0	0	0	0	0	19	12	28	24	62	2	24	26	17	13	1	0	0	0	0	0	0	0	0	0	0	0	0	0	0	0
0	12	10	1	0	1	0	0	0	0	None	0	0	0	0	0	0	0	0	0	0	0	0	0	17	10	23	24	54	0	24	25	16	11	1	0	0	0	0	0	0	0	0	0	0	0	0	0	0	0
0	17	10	1	0	2	1	1	0	0	None	0	0	0	0	0	0	0	0	0	0	0	0.5	1	23	12	32	24	83	0	24	21	16	3	1	0	0	0	0	0	0	0	0	0	1	0	0	0	0	0
0	20	10	0	0	1	0	0	0	0	Yes	0	0	0	0	0	0	0	0	0	0	0	0	0	18	12	29	24	84	1	24	28	13	13	1	0	0	0	0	0	0	0	0	0	0	0	0	0	0	0
0	11	10	1	0	1	0	0	0	0	None	0	0	0	0	0	0	0	0	1	0	0	0.5	0.5	21	19	22	24	80	0	24	25	14	13	0	0	1	0	1	0	0	0	0	0	0	0	0	0	0	0
1	20	7	1	0	4	2	1	0	0	None	3	2	2	2	0	2	2	1	2	2	1	1	7	12	3	44	24	239	1	24	11	15	0	1	0	0	0	0	0	0	0	0	0	1	0	0	0	0	0
0	18	10	1	0	2	1	1	0	0	None	3	3	1	2	2	2	1	1	2	3	0	1	6	12	3	25	24	300	17	13	17	16	3	1	0	0	0	0	0	0	0	0	0	0	0	0	0	0	0
0	14	10	0	0	2	1	0	0	0	None	0	0	0	0	0	0	0	0	0	0	0	0	0	18	14	35	24	86	0	24	16	17	14	1	0	0	0	0	0	0	0	0	0	0	0	1	0	0	0
0	18	10	0	0	1	0	0	0	0	None	0	0	0	0	0	0	0	0	0	0	0	0	0	23	17	29	24	73	1	24	30	17	8	1	0	0	0	0	0	0	0	0	0	0	0	0	0	0	0
0	18	10	0	0	3	0	0	0	0	Yes	0	0	0	0	0	0	0	0	0	0	0	0	0	26	15	28	24	37	0	24	28	15	7	1	0	0	0	0	0	0	0	0	0	0	0	0	0	0	0
0	16	10	0	0	2	1	0	0	0	None	0	0	0	1	0	0	0	0	1	0	0	0	0	21	15	43	24	131	2	24	29	15	0	1	0	1	0	1	0	1	1	0	1	0	0	0	0	1	0
0	12	10	1	0	2	1	1	0	0	None	2	2	1	1	0	1	0	0	2	0	0	1	4.5	10	6	91	24	300	4	13	9	14	0	0	0	1	0	0	0	0	0	0	1	0	0	0	0	0	0
0	18	10	0	0	2	1	1	0	0	None	0	1	0	0	0	0	1	0	0	0	0	0.5	0.5	13	7	33	24	85	0	24	21	16	0	1	0	0	0	0	0	0	0	0	0	1	0	0	0	0	0
0	20	10	0	0	2	1	0	0	0	Yes	0	0	0	0	0	0	0	0	0	0	0	0	0	31	16	25	24	64	0	24	27	16	13	1	0	0	0	0	0	0	0	0	0	0	0	0	0	1	0
0	18	10	1	0	1	0	0	0	0	Yes	0	0	0	0	0	0	0	0	0	1	0	0	0	25	14	32	24	53	0	24	26	16	7	1	0	0	0	0	0	0	0	0	0	1	0	0	0	1	0
0	12	10	0	0	2	1	0	0	0	Yes	0	0	0	0	0	0	0	0	0	0	0	0	0	16	10	40	24	140	2	24	14	15	8	1	0	0	0	0	0	0	0	0	0	0	0	0	0	0	0
0	16	10	0	0	1	0	1	0	0	Yes	2	0	0	0	0	0	0	0	0	0	1	0.5	2.5	12	8	111	24	300	6	20	18	15	9	1	1	1	1	1	1	0	0	0	0	0	0	0	0	0	0
0	16	10	0	0	2	1	0	0	0	None	0	0	0	0	0	0	0	0	1	0	0	0	0	15	13	34	24	53	0	24	25	15	11	1	0	0	0	0	0	0	0	0	0	0	0	0	0	0	0
0	16	10	1	0	1	0	1	0	0	None	0	0	0	0	0	0	0	0	0	0	0	0.5	1	17	9	91	24	261	1	24	22	16	0	1	0	0	0	0	0	0	0	0	1	1	0	0	0	0	0
0	12	10	0	0	4	2	1	0	0	None	2	2	1	1	0	1	1	0	2	0	1	0.5	4	7	2	32	24	161	1	24	12	15	3	1	0	0	0	0	0	0	0	0	0	0	0	0	0	0	0
0	14	10	0	0	1	0	0	0	1	None	0	0	0	0	0	0	0	0	0	0	0	0	0	18	14	33	24	45	0	24	21	15	14	1	0	0	0	0	0	0	0	0	0	0	0	0	0	0	0
0	16	10	1	0	1	0	0	0	0	None	0	0	0	0	0	0	0	0	1	0	0	0	0.5	28	16	25	24	77	0	24	24	14	11	1	0	0	1	0	0	0	0	1	0	0	0	0	0	0	0
0	16	10	0	0	2	1	0	0	0	Yes	0	0	0	0	0	0	0	0	0	0	0	0	0	29	17	24	24	54	0	24	28	14	6	1	0	0	0	0	0	0	0	0	0	0	0	0	0	0	0
0	18	10	0	0	1	0	0	0	0	Yes	0	0	0	0	0	0	0	0	1	0	0	0.5	0.5	18	11	55	24	95	0	24	26	15	12	1	0	0	0	0	0	0	0	0	1	0	0	0	0	1	0
0	19	10	0	0	1	0	0	0	0	None	0	0	0	0	0	0	0	0	0	0	0	0	0	24	17	40	24	150	2	24	29	14	8	1	0	0	0	0	0	0	0	0	0	0	0	0	0	0	0
0	18	10	0	0	1	0	0	0	0	Yes	0	0	0	0	0	0	0	0	0	0	0	0	0	30	21	34	24	53	0	24	28	17	11	1	0	0	0	0	0	0	0	0	0	0	0	0	0	0	0
0	16	10	1	0	1	0	0	0	0	None	0	0	0	0	0	0	0	0	0	0	0	0	0	19	15	62	24	124	0	24	27	16	10	1	0	0	0	0	0	0	0	0	0	0	0	0	0	1	0
0	16	10	1	0	1	0	0	0	0	None	0	0	0	0	0	0	0	0	0	0	0	0	0	29	11	24	24	52	1	24	28	17	12	1	0	0	0	0	0	0	0	0	0	0	0	0	0	0	0
0	16	10	0	0	2	1	1	0	0	None	1	1	0	0	2	1	0	0	2	3	0	0.5	3	9	6	28	24	98	0	24	21	17	1	0	0	0	0	0	0	0	0	0	0	0	0	0	0	0	0
0	16	10	0	0	2	1	0	0	0	None	0	0	0	0	0	0	0	0	0	0	0	0	0	24	15	22	24	44	0	24	28	15	11	1	0	0	0	0	0	1	1	0	0	0	0	0	0	0	0
0	18	10	0	0	1	0	0	0	0	Yes	0	0	0	0	0	1	0	0	1	0	0	0.5	0.5	25	9	30	24	87	2	24	24	15	10	0	0	0	0	0	0	0	0	0	0	0	0	0	0	0	0
0	12	10	1	0	3	0	0	0	0	None	0	0	0	0	0	0	0	0	0	0	0	0	0.5	13	13	43	24	70	0	24	26	14	12	1	0	0	0	0	0	0	0	0	0	0	0	0	0	0	0
0	14	10	0	0	1	0	1	0	0	Yes	0	0	0	0	0	0	0	0	0	0	0	0	0	11	7	50	24	168	3	24	22	16	10	1	0	0	0	0	0	0	0	0	0	0	0	0	0	1	0
0	18	10	0	0	1	0	1	0	0	None	3	3	2	2	2	3	2	2	3	3	1	1	5	14	11	31	24	298	1	24	17	15	1	0	1	0	0	0	0	0	0	0	0	1	0	0	0	0	0
0	13	10	1	0	1	0	0	0	0	None	0	0	0	0	0	0	0	0	0	0	0	0.5	0.5	20	18	25	24	63	1	24	29	17	15	1	0	0	0	1	0	0	0	0	0	0	0	0	0	1	0
0	10	10	0	0	1	0	0	0	0	None	0	0	0	0	0	0	0	0	0	0	0	0.5	1.5	17	10	54	24	96	0	24	17	14	8	1	0	0	0	0	0	0	0	0	1	0	0	0	0	0	0
0	13	10	0	0	2	1	1	0	0	Yes	3	3	2	1	0	1	2	2	3	3	0	2	11	9	4	126	24	300	2	10	6	14	0	0	0	1	0	0	0	0	0	0	1	0	0	0	0	0	0
0	16	10	0	0	2	1	0	0	0	None	0	0	0	0	0	0	0	0	0	0	0	0	0	27	14	30	24	105	1	24	26	13	9	1	1	0	0	0	0	0	0	0	0	0	0	0	0	0	0
0	12	10	1	0	2	1	1	1	0	None	0	0	0	0	0	0	2	0	2	2	0	0.5	0.5	17	15	46	24	87	1	24	21	14	10	1	0	0	1	0	0	0	0	0	0	1	0	0	0	1	0
1	18	6	0	0	1	0	0	0	0	Yes	0	0	0	0	0	0	0	0	0	0	0	0	0	24	16	47	24	72	0	24	88	16	12	1	1	0	0	0	1	0	1	0	0	0	0	0	0	1	0
0	12	10	1	0	4	2	1	0	0	None	1	2	0	0	0	0	2	0	1	0	0	0.5	2.5	23	12	40	24	125	1	24	16	13	8	1	0	1	0	0	0	0	0	0	0	1	0	0	0	1	1
0	18	10	1	0	1	0	1	0	0	None	0	0	0	0	0	0	0	0	0	0	0	0	0	19	8	23	24	74	0	24	21	16	12	1	0	0	0	0	0	0	0	0	0	0	0	0	0	1	0
0	20	10	0	0	2	1	1	0	0	None	0	2	2	0	1	0	1	0	1	1	0	0.5	2	12	11	29	24	72	0	24	23	14	1	1	0	0	0	0	0	0	0	0	0	0	0	0	0	0	0
0	18	10	0	0	2	1	1	0	0	None	3	3	2	1	1	2	2	1	2	1	1	1	5	23	14	35	24	78	1	24	27	16	4	0	0	0	0	0	0	0	0	0	0	1	0	0	0	0	0
1	16	6	0	0	1	0	1	0	0	None	3	3	3	2	2	3	3	2	3	3	0	2	10	5	4	150	24	300	3	3	10	15	0	1	0	0	0	0	0	0	0	0	1	1	0	0	0	0	0
0	18	10	1	0	2	1	1	0	0	Yes	0	2	0	0	0	2	0	1	1	0	1	0.5	1.5	14	11	23	24	68	0	24	22	13	0	1	0	0	0	0	0	0	0	0	0	0	0	0	0	0	0
0	12	10	1	0	1	0	1	0	0	None	2	2	2	0	0	0	0	0	0	1	0	0.5	3.5	20	16	44	24	131	0	24	21	17	6	1	0	0	0	0	0	0	0	1	1	1	0	0	0	0	0
0	17	10	0	0	4	2	0	0	0	None	0	0	0	0	0	0	0	0	0	0	0	0	0	23	10	31	24	94	1	24	23	15	10	1	0	0	0	1	0	0	0	0	0	0	0	0	0	0	0
0	20	10	0	0	1	0	1	0	0	None	0	0	0	0	0	0	0	0	0	0	0	0	0	30	13	24	24	75	0	24	25	16	12	1	0	0	0	0	1	0	1	0	1	0	0	0	0	0	0
0	16	10	0	0	4	2	1	0	0	None	0	0	1	0	0	1	0	0	1	0	0	0.5	1	20	13	30	24	48	0	24	27	16	13	0	0	0	0	0	0	0	0	0	1	1	0	0	0	0	0
0	14	10	0	0	1	0	0	0	0	None	0	0	0	0	0	0	0	0	2	0	0	0	0.5	18	10	37	24	70	0	24	22	15	10	1	0	0	0	0	0	0	0	0	1	1	0	0	0	0	0
0	14	10	1	0	1	0	0	0	0	None	0	0	0	0	0	0	0	0	0	0	0	0	0	15	8	37	24	116	1	24	23	14	9	1	0	0	0	0	0	0	0	0	0	0	0	0	0	0	0
1	16	3	0	0	2	1	1	0	0	None	3	3	1	3	2	3	2	1	3	3	0	1	7	5	7	59	24	300	6	12	4	14	4	1	0	0	0	0	0	0	0	0	0	0	0	0	0	0	0
0	18	10	0	0	1	0	0	0	0	None	0	0	0	0	0	0	0	0	1	0	0	0.5	0.5	25	14	22	24	56	0	24	27	13	9	1	0	0	0	0	0	0	0	0	0	0	0	0	0	0	0
0	18	10	0	0	2	1	1	0	0	None	2	3	0	1	0	0	0	0	2	0	0	1	4.5	14	5	75	24	300	5	10	16	11	3	1	0	0	0	1	0	0	0	0	0	1	0	0	0	0	0
0	18	10	0	0	2	1	1	0	0	None	3	3	2	1	0	0	1	1	2	3	0	1	7	8	0	150	8	300	2	2	7	1	0	0	0	0	0	0	0	0	0	0	0	1	0	0	0	0	0
0	16	10	1	0	1	0	1	0	0	Yes	0	1	0	0	0	0	0	0	0	0	0	0.5	0.5	14	10	24	24	75	1	24	24	15	5	1	0	0	0	0	0	0	0	0	0	0	0	0	0	0	0
0	18	10	0	0	1	0	0	0	0	None	0	0	0	0	0	0	0	0	0	0	0	0	0	19	14	47	24	90	0	24	25	16	16	1	0	0	0	0	0	0	0	0	0	0	0	0	0	0	0
0	16	10	0	0	1	0	1	0	0	None	1	2	1	1	2	2	1	1	2	2	0	1	4.5	9	9	33	24	154	0	24	14	14	1	0	1	1	1	1	0	0	0	1	0	1	0	0	0	0	0
0	20	10	1	1	1	0	1	0	0	None	3	3	0	2	0	0	0	0	2	0	1	0.5	4	16	6	45	24	67	0	24	22	15	1	0	0	0	0	0	0	0	0	0	0	0	0	0	0	0	0
0	14	10	1	0	3	0	0	0	0	None	0	0	0	0	0	0	0	0	0	0	0	0	0	24	13	25	24	96	2	24	24	13	9	1	0	0	0	0	0	0	0	0	0	1	0	0	0	0	0
1	16	2	1	0	2	1	1	0	0	None	3	3	2	2	3	3	3	1	3	3	1	1	7	1	0	56	24	300	2	17	5	16	2	1	0	0	0	0	0	0	0	0	0	0	0	0	0	0	0
1	14	2	1	0	2	1	1	0	0	None	3	3	3	3	3	3	3	3	3	3	0	3	18	3	0	150	4	300	5	4	88	3	1	0	0	0	0	0	0	0	0	0	0	0	0	0	0	0	0
0	16	10	1	0	2	1	1	0	0	Yes	0	0	0	0	0	0	1	0	2	0	0	0.5	2	11	11	62	24	216	2	24	19	16	0	1	0	0	0	0	0	0	0	1	0	1	0	0	1	0	0
0	16	10	0	0	1	0	0	0	0	Yes	0	0	0	0	0	0	0	0	0	0	0	0	0	22	16	45	24	198	2	24	25	17	13	1	1	0	0	1	0	0	1	0	0	0	0	0	1	1	0
0	18	10	0	0	1	0	1	0	0	None	3	3	2	3	0	1	0	1	2	3	1	1	6	3	3	150	24	300	2	4	7	4	3	0	0	1	0	0	0	0	0	0	0	1	0	0	0	0	0
0	18	10	0	0	3	0	1	0	0	Yes	3	3	3	2	3	3	2	1	3	3	1	0	0	10	15	98	24	193	0	24	4	12	6	1	0	1	0	0	0	0	0	1	0	1	0	0	1	0	0
0	12	10	0	0	3	0	0	0	0	None	0	0	0	0	0	0	0	0	0	0	0	0	0	14	15	31	24	69	0	24	28	14	10	1	0	0	0	0	0	0	0	0	1	0	0	0	0	1	0
0	12	10	1	0	1	0	0	0	0	None	0	0	0	0	0	0	0	0	0	0	0	0	0	49	12	40	24	93	0	24	23	14	11	1	0	0	0	0	0	0	0	0	0	0	0	0	0	0	0
0	16	10	0	0	1	0	0	0	0	Yes	0	0	0	0	0	0	0	0	0	0	0	0	0	19	17	21	24	43	0	24	27	15	13	1	0	0	0	0	0	0	0	0	0	0	0	0	0	0	0
0	4	10	0	0	2	1	1	0	0	Yes	2	3	2	1	0	0	1	1	2	3	1	1	5	12	5	124	24	300	1	20	7	15	0	0	0	0	0	0	0	0	0	0	0	0	0	0	0	0	0
0	16	10	1	0	1	0	0	0	0	None	0	0	0	0	0	0	0	0	0	0	0	0	0	17	10	53	24	270	2	24	23	17	13	1	0	0	0	0	0	0	0	0	0	0	1	0	0	0	0
0	16	10	1	0	1	0	0	0	0	None	0	0	0	0	0	0	0	0	0	0	0	0	0	32	20	26	24	36	0	24	29	15	7	1	0	0	0	0	0	1	0	0	0	0	0	0	0	1	0
0	16	10	0	0	1	0	0	0	0	Yes	0	0	0	0	0	0	0	0	0	0	0	0	0	18	17	28	24	77	0	24	28	14	10	1	0	0	0	0	0	0	0	0	0	0	0	0	0	0	0
0	18	10	0	0	2	1	1	0	0	None	0	2	1	1	2	2	0	2	2	1	0	0.5	3.5	11	2	60	24	300	4	8	11	15	0	1	0	0	0	0	0	0	0	0	1	1	0	0	0	0	0
0	18	10	0	0	1	0	1	0	0	None	1	1	1	1	1	0	2	1	2	0	1	0.5	2	19	12	37	24	115	0	24	22	15	6	0	0	0	0	0	0	0	0	0	1	0	0	0	0	0	0
0	20	10	0	0	2	1	0	0	0	None	0	0	0	0	0	0	0	0	0	0	0	0.5	0.5	17	10	33	24	65	0	24	28	17	10	1	0	0	0	0	0	1	0	0	0	1	0	0	0	0	0
0	14	10	1	1	3	0	1	0	0	None	0	0	0	0	0	0	0	0	1	0	1	0.5	0.5	26	19	30	24	65	0	24	22	16	9	0	0	0	0	1	0	0	0	1	1	1	0	0	0	1	0
0	13	10	1	0	1	0	0	0	0	None	0	0	0	0	0	0	0	0	0	0	0	0	0	16	12	49	24	190	4	24	24	15	11	1	0	0	0	0	0	0	0	0	0	0	0	0	0	0	0
0	20	10	0	0	2	1	0	0	0	None	0	0	0	0	0	0	0	0	0	0	0	0	0	28	27	35	24	88	1	24	28	17	17	1	0	0	0	0	0	0	0	0	0	0	0	0	0	0	0
0	16	10	0	0	3	0	0	0	0	Yes	0	0	0	0	0	0	0	0	0	0	0	0	0	21	9	23	24	45	0	24	26	16	14	1	0	0	0	0	0	0	0	0	0	0	0	0	0	0	0
0	14	10	1	0	2	1	0	0	0	None	0	0	0	0	0	0	0	0	0	0	0	0	0	27	17	17	24	66	0	24	26	13	11	1	0	0	0	0	1	0	1	0	0	0	0	0	0	1	0
0	18	10	0	0	1	0	0	0	0	None	0	0	0	0	0	0	0	0	0	0	0	0	0	30	20	31	24	67	0	24	28	17	9	1	0	0	0	0	0	0	0	0	1	0	0	0	0	0	0
0	19	10	1	0	2	1	0	0	0	None	0	0	0	0	0	0	1	1	2	1	1	0	0	17	9	34	24	84	1	24	21	15	7	1	0	0	0	0	0	0	0	0	0	0	0	0	0	0	0
0	12	10	0	0	2	1	1	0	0	None	2	2	2	1	1	1	2	2	2	2	0	1	5	7	7	68	24	145	2	24	88	15	8	0	0	0	0	0	0	0	0	0	0	0	0	1	0	0	0
0	18	10	0	0	1	0	1	0	0	None	2	2	1	1	0	1	2	1	1	2	0	0.5	2.5	12	10	45	24	180	0	24	19	16	2	1	0	1	0	1	0	1	0	0	1	1	0	1	0	1	0
0	16	10	0	0	2	1	0	0	1	Yes	0	0	0	0	0	0	0	0	0	0	0	0	0	19	13	24	24	44	0	24	29	16	13	1	0	0	0	0	0	0	0	0	0	0	0	0	0	0	0
0	18	10	1	0	2	1	1	0	0	None	1	1	0	1	0	0	0	1	0	0	1	0.5	1.5	7	5	34	24	149	0	24	17	15	0	1	1	0	1	0	0	1	1	0	1	1	0	0	1	1	0
0	16	10	0	0	3	0	0	0	0	None	0	0	0	0	0	0	0	0	0	0	0	0	0	21	12	23	24	49	0	24	26	17	15	1	0	0	0	0	0	0	0	0	1	0	0	0	0	0	0
0	20	10	1	0	1	0	0	0	0	None	0	0	0	0	0	0	0	0	0	0	0	0	0	30	12	20	24	53	0	24	29	17	13	1	0	0	0	0	0	0	1	0	0	0	0	0	0	1	0
0	12	10	0	0	1	0	0	0	0	None	0	0	0	0	0	0	0	0	0	0	0	0	0	22	13	22	24	49	0	24	24	17	13	1	0	0	0	0	0	0	0	0	0	0	0	0	0	1	0
0	14	10	0	0	5	1	1	0	0	Yes	0	0	0	0	0	0	0	0	0	0	0	0	0	12	14	38	24	93	0	24	19	12	8	1	1	1	0	1	0	1	0	1	1	1	0	0	0	0	0
0	16	10	0	0	2	1	1	0	0	None	3	3	2	1	0	2	3	2	3	3	0	1	6	15	9	72	24	300	9	0	4	14	1	1	0	0	0	0	0	0	0	0	0	0	0	0	0	0	0
0	12	10	0	0	1	0	1	0	0	None	0	0	0	0	0	0	0	0	0	1	0	0	0.5	21	10	40	24	68	0	24	17	16	3	0	0	0	0	0	0	0	0	0	0	0	0	0	0	0	0
0	16	10	0	0	1	0	0	0	0	Yes	0	0	0	0	0	0	0	0	0	0	0	0	0	23	14	28	24	54	0	24	30	15	9	0	0	0	0	0	0	0	0	0	0	0	0	0	0	0	0
0	20	10	0	0	1	0	0	0	0	None	0	0	0	0	0	0	0	0	0	0	0	0.5	0.5	16	9	30	24	92	0	24	22	14	10	1	0	0	0	0	0	0	0	0	0	0	0	0	0	0	0
0	16	10	0	0	2	1	1	0	0	None	3	3	2	1	1	2	0	0	2	2	1	1	5.5	13	9	31	24	145	2	24	23	15	0	0	0	0	0	0	0	0	0	0	0	0	0	0	0	0	0
0	18	10	1	0	2	1	0	0	0	None	0	0	0	0	0	0	0	0	0	0	0	0	0	16	16	31	24	86	0	24	28	17	13	1	0	0	0	0	0	0	0	0	0	0	0	0	0	0	0
0	18	10	0	0	1	0	1	0	0	None	0	0	0	0	1	0	0	1	1	1	0	0.5	2.5	14	13	38	24	68	0	24	26	15	15	1	0	0	0	1	0	0	0	0	1	1	0	0	0	1	0
0	18	10	0	0	2	1	0	0	0	None	0	0	0	0	0	0	0	0	0	0	0	0	0	23	16	22	24	56	1	24	25	14	12	1	0	0	0	1	0	0	0	0	0	0	0	0	0	0	0
0	14	10	0	0	1	0	1	0	0	None	0	1	0	0	0	0	0	0	1	0	0	0.5	0.5	14	8	53	24	96	0	24	20	16	9	1	0	1	0	0	0	0	0	0	0	0	0	0	0	1	0
0	16	10	0	0	4	2	0	0	0	None	0	0	0	0	0	0	0	0	0	0	0	0	0	27	21	30	24	68	0	24	27	15	12	1	0	0	0	0	0	0	0	0	0	0	0	0	0	0	0
0	12	10	1	0	3	0	0	0	0	Yes	0	0	0	0	0	0	0	0	0	0	0	0	0	14	9	41	24	145	0	24	22	15	9	1	0	0	0	0	0	0	0	0	0	0	0	0	0	0	0
0	18	10	0	0	1	0	0	0	0	None	0	0	0	0	0	0	0	0	0	0	0	0	0	16	18	41	24	56	0	24	24	15	8	1	0	0	0	0	0	0	0	0	0	0	0	0	0	0	0
0	20	10	0	0	1	0	0	0	0	None	0	0	0	0	0	0	0	0	0	0	0	0	0	29	14	34	24	50	0	24	28	15	14	1	0	0	0	0	0	0	0	0	0	0	0	0	0	0	0
0	16	10	0	0	1	0	1	0	0	None	0	0	0	0	0	0	0	0	0	0	0	0	0	31	20	27	24	67	2	24	26	15	9	1	0	0	0	0	0	1	0	0	1	0	0	0	0	0	0
0	12	10	1	0	1	0	0	0	0	None	0	0	0	0	0	0	0	0	0	0	0	0	0	20	16	52	24	67	0	24	30	17	13	1	0	0	0	0	0	0	0	0	0	0	0	0	0	0	0
0	18	10	1	0	2	1	1	0	1	Yes	1	1	1	0	0	0	1	2	2	0	1	0.5	3	16	15	42	24	104	0	24	24	13	3	1	0	1	1	0	1	0	1	1	1	1	1	0	1	1	1
1	15	5	1	1	4	2	1	0	0	Yes	3	1	0	1	0	0	0	0	2	0	0	0.5	4	14	5	50	24	161	3	24	14	11	5	1	0	1	0	0	1	0	1	0	0	0	0	0	0	1	0
1	18	1	0	0	1	0	0	0	0	None	0	0	0	0	0	0	0	0	0	0	0	0	0.5	23	14	30	24	85	0	24	24	16	10	1	0	0	0	0	0	1	0	0	0	0	0	0	0	1	0
0	18	10	1	0	2	1	1	0	0	None	1	1	0	0	0	0	0	0	0	0	0	0.5	1.5	17	10	49	24	85	1	24	25	17	7	1	0	0	0	0	0	0	0	0	1	1	0	0	0	1	0
0	18	10	0	0	2	1	1	0	0	None	3	3	3	3	2	1	2	1	2	3	1	1	8	5	0	150	1	300	2	0	4	0	0	0	0	0	0	0	0	0	0	0	0	1	0	0	0	0	0
0	20	10	0	0	1	0	0	0	0	None	0	0	0	0	0	0	0	0	0	0	0	0	0	24	20	23	24	46	0	24	30	16	16	1	0	0	0	0	0	0	0	0	0	0	0	0	0	0	0
1	11	2	0	0	1	0	1	0	0	None	0	0	0	0	0	0	1	0	1	2	0	0.5	3.5	9	10	135	24	300	2	24	10	15	0	0	0	1	0	0	1	0	0	0	0	1	0	1	0	0	0
0	12	10	0	0	2	1	1	0	0	Yes	3	3	1	0	0	1	1	1	2	0	1	0.5	3.5	21	14	35	24	128	2	24	19	16	3	1	0	0	0	0	0	0	0	1	0	1	0	0	0	1	0
0	16	10	0	0	1	0	0	0	0	None	0	0	0	0	0	0	0	0	0	0	0	0	0	25	17	30	24	67	0	24	29	17	17	1	0	0	0	0	0	0	0	0	0	0	0	0	0	0	0
0	18	10	0	0	2	1	1	0	0	None	1	1	0	0	0	0	0	1	1	2	1	0.5	3	18	11	31	24	58	0	24	23	17	0	0	1	1	0	1	0	1	0	1	1	1	0	0	0	1	1
0	18	10	0	0	2	1	0	0	0	None	0	0	0	0	0	0	0	0	0	0	0	0	0	28	25	16	24	29	0	24	30	17	15	1	0	0	0	0	0	0	0	0	1	0	0	0	0	0	0
0	16	10	0	0	2	1	0	0	0	None	0	0	0	0	0	0	0	0	0	0	0	0	0.5	22	15	43	24	102	0	24	30	15	15	1	0	0	0	0	0	0	0	0	0	0	0	0	0	0	0
0	6	10	1	0	2	1	1	0	0	Yes	2	2	1	0	0	0	0	0	1	0	0	0.5	0.5	20	10	55	24	72	0	24	22	15	4	1	0	0	0	0	0	0	0	0	0	0	0	0	0	0	0
1	18	1	0	0	2	1	0	0	1	Yes	1	2	1	0	0	1	0	0	0	0	0	0.5	2	15	12	24	24	46	0	24	88	15	4	1	0	0	0	0	0	0	0	0	0	0	0	0	0	1	0
1	16	6	1	0	3	0	0	0	0	None	0	0	0	0	0	0	0	0	0	0	0	0	0	17	10	52	24	132	0	24	25	12	13	1	0	0	0	0	0	0	0	0	0	0	0	0	0	0	0
0	18	10	0	0	4	2	0	0	0	None	0	0	0	0	0	0	0	0	0	0	0	0	0	29	16	19	24	40	0	24	30	17	12	1	0	0	0	0	0	0	0	0	0	0	0	0	0	0	0
0	18	10	1	0	1	0	1	0	0	Yes	1	1	2	0	0	1	0	1	1	1	1	0.5	2	21	7	87	24	300	4	16	18	17	8	1	0	1	0	0	0	0	0	0	0	0	0	0	0	1	0
0	16	10	1	0	3	0	1	0	0	None	0	0	0	0	0	0	0	0	0	0	0	0.5	1	13	7	40	24	99	0	24	18	13	9	1	0	0	0	0	0	0	0	0	1	0	0	0	0	0	0
0	22	10	0	0	2	1	1	0	0	None	0	0	0	0	0	0	0	0	0	0	0	0	0	21	17	17	24	53	0	24	30	16	11	1	0	0	0	1	0	0	0	0	1	0	0	0	0	1	0
0	20	10	1	0	1	0	0	0	0	Yes	0	0	0	0	0	0	0	0	0	0	0	0	0	15	10	28	24	81	0	24	25	17	17	1	0	0	0	0	0	0	0	0	0	1	0	0	0	1	0
0	18	10	0	0	3	0	0	0	0	None	0	0	0	0	0	0	0	0	0	0	0	0.5	1.5	18	20	46	24	91	0	24	23	15	9	1	0	0	0	0	0	0	0	0	1	1	0	0	0	1	0
0	20	10	0	0	1	0	0	0	0	Yes	0	0	0	0	0	0	0	0	0	0	0	0	0	22	11	21	24	66	0	24	30	17	15	1	0	0	0	0	0	0	0	0	0	0	0	0	0	0	0
0	20	10	0	0	1	0	0	0	0	None	0	0	0	0	1	1	1	2	0	0	1	0	0	20	16	22	24	63	0	24	25	14	6	1	0	0	0	0	0	0	0	0	1	1	0	0	0	1	0
0	18	10	1	0	4	2	0	0	0	None	0	0	0	0	0	0	0	0	0	0	0	0	0	29	16	24	24	52	0	24	25	15	15	1	0	0	0	0	0	1	0	0	0	1	0	1	0	1	0
0	20	10	0	0	1	0	0	0	0	None	0	0	0	0	0	0	0	0	0	0	0	0	0	22	14	123	24	176	0	24	29	17	14	1	0	0	0	0	0	0	0	0	0	0	0	0	0	0	0
0	18	10	1	0	2	1	0	0	0	None	0	0	0	0	0	0	0	0	0	0	0	0	0	19	17	28	24	64	0	24	22	16	10	1	0	0	0	0	0	0	0	0	1	0	0	0	0	1	0
0	14	10	1	0	4	2	1	0	0	Yes	0	0	0	0	0	0	0	1	0	0	0	0.5	2	21	17	29	24	56	0	24	20	16	0	1	1	1	0	0	1	0	1	0	0	1	0	0	0	1	0
0	18	10	1	0	2	1	1	0	0	None	0	0	0	0	0	0	0	0	0	1	1	0.5	1	24	12	36	24	272	6	24	20	17	3	1	0	0	0	0	0	0	0	0	0	1	0	0	0	0	0
0	10	10	1	1	1	0	0	0	0	None	0	0	0	0	0	0	0	0	0	0	0	0	0	12	7	75	24	208	0	24	20	13	10	1	0	0	0	0	0	0	0	0	0	0	0	0	0	0	0
1	20	4	0	0	1	0	1	0	0	Yes	3	3	3	2	1	3	2	3	3	3	1	2	10	4	3	150	24	300	6	0	5	9	0	0	0	0	0	0	0	0	0	0	0	1	1	0	1	0	0
1	16	5	0	0	3	0	1	0	0	Yes	1	2	0	2	0	0	2	2	3	3	1	0.5	2.5	11	7	114	24	300	3	1	88	5	0	1	0	0	0	0	0	0	0	0	0	0	0	0	0	0	0
0	18	10	0	0	2	1	0	0	0	None	0	0	0	0	1	0	0	0	0	0	0	0	0	25	20	18	24	45	0	24	29	15	14	1	0	0	0	0	0	0	0	0	0	0	0	0	0	0	0
0	20	10	0	0	3	0	0	0	0	Yes	0	0	0	0	0	0	0	0	0	0	0	0	0	20	10	41	24	59	0	24	28	17	11	1	0	0	0	0	0	0	0	0	1	0	0	0	0	0	0
0	16	10	0	0	2	1	1	0	0	None	0	0	0	0	0	0	0	0	0	0	0	0.5	1.5	10	5	66	24	196	1	24	14	14	10	1	0	1	0	0	0	0	0	0	1	1	0	0	0	0	0
0	18	10	0	0	1	0	0	0	0	None	0	0	0	0	0	0	0	0	0	0	0	0	0	26	20	21	24	48	0	24	28	16	13	1	0	0	0	1	0	0	0	0	1	0	0	0	0	1	0
0	18	10	0	0	1	0	0	0	0	None	0	0	0	0	0	0	0	0	0	0	0	0	0	24	17	32	24	97	0	24	27	16	12	1	0	0	0	0	0	0	0	0	0	0	0	0	0	0	0
0	16	10	1	0	1	0	1	0	0	None	0	0	0	0	0	0	0	0	0	0	0	0.5	0.5	23	22	34	24	55	0	24	21	15	11	1	0	0	0	0	0	0	0	0	0	0	0	0	0	0	0
0	20	10	0	0	1	0	0	0	0	None	0	0	0	0	0	0	0	0	1	0	0	0	0	21	14	22	24	72	1	24	29	15	12	1	0	0	0	1	0	0	0	0	0	0	0	0	0	0	0
0	18	10	1	0	1	0	0	0	0	None	0	0	0	0	0	0	0	0	0	0	0	0.5	1.5	17	11	37	24	97	1	24	28	16	13	1	0	0	0	0	0	0	0	0	0	0	0	0	0	0	0
0	16	10	1	0	2	1	1	0	0	Yes	1	1	0	0	0	0	0	0	1	1	0	0.5	1	21	13	32	24	118	2	24	26	16	5	1	0	0	0	0	0	0	0	0	0	0	0	0	0	0	0
0	20	10	0	0	2	1	0	0	0	Yes	0	0	0	0	0	0	0	0	0	0	0	0	0	27	14	21	24	57	0	24	30	17	14	1	0	0	0	0	0	0	1	0	0	1	0	0	0	1	0
0	18	10	0	0	2	1	0	0	0	None	0	0	0	0	0	0	0	0	0	0	0	0	0	31	16	39	24	89	0	24	27	15	16	1	0	0	0	0	0	0	0	0	0	1	0	0	0	0	0
0	20	10	1	0	1	0	1	0	0	None	1	1	0	1	0	0	0	0	0	0	1	0.5	2	11	3	38	24	175	2	24	19	15	7	1	0	0	0	0	0	0	0	0	0	0	0	0	0	0	0
1	18	7	0	0	2	1	1	0	0	None	2	2	1	0	0	2	2	0	2	0	0	0.5	2.5	19	13	71	24	181	0	24	20	17	5	1	0	0	0	0	0	0	0	0	0	1	0	0	0	0	0
0	16	10	0	0	1	0	0	0	0	None	0	0	0	0	0	0	0	0	0	0	0	0	0	27	15	27	24	85	0	24	22	16	16	1	0	0	0	0	0	0	0	0	1	0	0	0	0	0	0
0	16	10	0	0	2	1	0	0	0	Yes	0	0	0	0	0	0	0	0	0	0	0	0	0	23	21	60	24	90	1	24	27	15	15	1	0	0	0	0	0	0	0	0	0	0	0	0	0	0	0
1	13	6	0	0	3	0	1	0	0	None	0	0	0	0	0	0	0	0	0	0	0	0.5	0.5	12	11	27	24	126	4	24	22	13	13	1	0	0	0	0	0	0	0	0	0	0	0	0	0	0	0
0	16	10	0	0	1	0	0	0	0	Yes	0	0	0	0	0	0	0	0	0	0	0	0	0	12	10	32	24	122	2	24	27	14	12	1	0	0	0	0	0	0	0	0	0	0	0	0	0	0	0
1	12	0	0	0	1	0	1	0	0	Yes	3	3	3	2	3	3	2	2	3	3	1	1	7	10	3	102	24	267	3	24	14	13	6	1	1	1	1	0	0	0	1	0	0	0	0	0	0	0	0
0	18	10	0	0	4	2	1	0	0	None	2	2	2	0	0	0	0	0	0	2	0	0.5	4	22	11	33	24	300	8	5	19	17	1	0	0	0	0	0	0	0	0	0	0	1	0	0	0	0	0
0	20	10	0	0	2	1	1	0	0	None	0	2	1	0	1	0	2	0	2	0	0	0.5	3	16	7	46	24	300	2	24	22	15	7	1	0	0	0	0	0	0	0	0	1	1	0	0	0	0	0
0	8	10	1	1	1	0	0	0	0	None	0	0	0	0	0	0	0	0	0	0	0	0	0	12	11	53	24	156	2	24	23	13	11	1	0	0	0	0	0	0	1	1	1	0	0	1	0	0	0
0	16	10	0	0	4	2	1	0	0	Yes	3	3	3	2	1	3	2	2	3	2	0	2	9	3	1	150	2	220	1	0	2	2	0	0	0	0	0	0	0	0	0	0	0	1	0	0	0	0	0
0	16	10	0	0	2	1	0	0	0	None	0	0	0	0	0	0	0	0	0	0	0	0	0	22	11	26	24	38	0	24	28	16	14	1	0	0	0	0	0	0	0	0	1	0	0	0	0	0	0
0	18	10	0	0	2	1	1	0	0	None	0	1	1	0	0	1	1	2	2	1	0	0.5	2.5	26	13	47	24	300	7	21	18	13	3	1	0	1	1	0	0	1	0	0	0	0	0	0	0	0	0
0	20	10	0	0	2	1	1	0	0	Yes	0	0	0	0	0	0	0	0	0	0	0	0.5	0.5	19	14	25	24	55	0	24	28	16	10	1	0	0	0	0	0	0	0	0	0	0	0	0	0	0	0
1	14	7	1	0	2	1	1	0	0	Yes	0	0	0	0	0	1	2	1	2	3	1	0.5	3.5	17	11	44	24	117	0	24	18	15	0	0	1	0	0	0	0	1	0	0	0	1	0	0	0	1	0
0	10	10	0	0	1	0	0	0	0	Yes	0	0	0	0	0	0	0	0	0	0	1	0	0	18	14	24	24	73	0	24	28	17	12	1	1	0	1	0	0	0	0	0	0	0	0	0	0	0	0
0	16	10	0	0	2	1	0	0	0	None	0	0	0	0	0	0	0	0	0	0	0	0	0	29	14	25	24	58	0	24	23	16	10	1	0	0	0	0	0	1	0	0	0	0	0	0	0	0	0
0	20	10	1	0	2	1	0	0	0	None	0	0	0	0	0	0	0	0	0	0	0	0.5	0.5	21	16	25	24	82	0	24	29	16	15	1	0	0	0	0	0	0	0	0	0	0	0	0	0	0	0
0	20	10	0	0	2	1	1	0	0	None	2	2	0	0	0	0	0	0	0	3	0	0.5	3.5	18	11	150	23	233	0	24	26	16	5	1	0	0	0	0	0	1	0	0	0	1	0	0	0	0	0
0	20	10	0	0	2	1	1	0	0	None	2	2	0	1	0	0	0	0	0	3	0	0.5	3.5	18	11	150	15	300	2	3	24	5	0	1	0	0	0	0	0	1	0	0	0	1	0	0	0	0	0
1	16	5	0	0	1	0	0	0	0	None	0	0	0	0	0	0	0	0	0	0	0	0	0	24	17	13	24	53	1	24	29	16	11	1	1	0	0	0	0	1	0	1	0	0	0	0	0	0	0
0	15	10	0	0	1	0	0	0	0	Yes	0	0	0	0	0	0	0	0	0	0	0	0	0	18	17	31	24	76	0	24	23	12	13	0	0	0	0	1	0	0	0	0	0	0	0	0	0	1	0
0	18	10	0	0	3	0	0	0	0	None	2	2	0	0	0	0	0	0	1	0	1	0.5	2	19	12	23	24	83	1	24	29	16	14	1	1	1	0	0	1	0	0	0	1	1	0	1	0	1	0
0	14	10	1	0	5	1	1	0	0	Yes	1	2	0	1	0	1	0	1	2	2	0	0.5	3.5	12	7	32	24	63	0	24	20	13	4	1	0	1	0	0	0	0	0	0	1	1	0	0	0	1	0
0	12	10	0	0	2	1	1	0	0	Yes	3	3	2	1	0	3	2	2	2	0	0	0.5	3	11	12	48	24	157	0	24	21	13	0	0	0	0	0	0	0	1	0	0	0	0	0	0	0	0	0
0	12	10	0	0	4	2	1	0	0	Yes	2	2	0	0	0	0	0	0	2	0	0	1	5	4	0	39	24	300	17	2	7	16	6	1	0	0	0	0	0	0	0	0	0	0	0	0	0	0	0
0	15	10	1	0	4	2	0	0	0	None	0	0	0	0	0	0	0	0	0	0	0	0	0	20	13	25	24	49	0	24	30	17	17	1	0	0	0	0	0	0	0	0	0	0	0	0	0	0	0
0	12	10	0	0	2	1	1	0	0	None	0	0	0	0	0	0	0	0	1	0	0	0.5	1.5	18	11	53	24	65	0	24	20	17	0	0	0	0	0	1	0	0	0	0	0	1	0	0	0	1	0
0	14	10	0	0	1	0	0	0	0	None	0	0	0	0	0	0	0	0	0	0	0	0	0	22	13	28	24	73	1	24	28	15	13	0	0	0	0	0	0	0	0	0	0	0	0	0	0	0	0
0	15	10	0	0	4	2	1	0	0	None	1	1	1	1	2	1	1	2	2	1	0	1	4.5	16	11	44	24	87	0	24	21	15	0	0	0	0	0	0	0	0	0	0	0	0	0	0	0	0	0
0	16	10	0	0	1	0	1	0	0	None	0	0	0	0	0	0	0	0	0	0	0	0.5	0.5	19	10	24	24	76	0	24	25	14	10	1	0	0	0	0	0	0	0	0	0	0	0	0	0	0	0
0	14	10	0	0	1	0	0	0	0	Yes	0	0	0	0	0	0	0	0	0	0	0	0	0	16	11	43	24	96	0	24	28	16	11	1	1	1	0	1	0	1	0	1	1	1	0	0	0	1	0
0	18	10	1	0	3	0	0	0	0	None	0	0	0	0	0	0	0	0	0	0	0	0.5	0.5	28	16	47	24	92	1	24	25	15	9	1	1	0	0	0	1	1	1	0	0	0	1	0	0	1	0
0	18	10	0	0	4	2	1	0	0	None	1	0	0	0	1	0	0	0	0	1	0	0.5	0.5	11	8	50	24	192	0	24	24	13	5	1	0	0	0	0	0	0	0	0	1	0	0	0	0	1	0
0	9	10	0	0	1	0	1	1	0	None	3	3	1	1	0	2	1	0	1	3	0	0.5	4	18	8	50	24	122	0	24	88	17	9	1	1	0	0	0	1	0	0	0	0	0	0	0	0	1	0
1	20	4	0	0	2	1	1	0	0	None	3	3	2	1	2	2	2	2	3	3	1	1	8	17	13	39	24	300	3	21	17	14	3	1	0	0	0	0	0	0	0	0	0	0	0	0	0	0	0
0	20	10	1	0	1	0	0	0	0	Yes	0	0	0	0	0	0	0	0	0	0	0	0	0	22	13	46	24	89	1	24	29	15	12	1	0	0	0	0	0	0	0	0	0	0	0	0	0	0	0
0	16	10	1	0	1	0	1	1	0	None	2	1	0	0	0	0	1	1	1	0	1	0.5	1	17	17	23	24	47	0	24	27	16	8	0	0	0	0	0	0	0	0	0	0	0	0	0	0	0	0
0	20	10	1	0	2	1	1	0	0	None	0	0	1	1	1	0	1	1	1	1	0	0.5	1.5	23	9	33	24	97	0	24	25	16	6	1	0	0	0	0	0	1	1	0	0	1	0	0	0	0	0
0	16	10	0	0	1	0	0	0	0	None	0	0	0	0	0	0	0	0	0	0	0	0	0	27	18	23	24	84	1	24	27	15	15	1	0	0	0	0	0	0	0	0	0	0	0	0	0	0	0
0	18	10	1	0	1	0	0	0	0	None	0	0	0	0	0	0	0	0	0	0	0	0	0	30	16	30	24	48	0	24	29	15	13	1	0	1	0	0	0	0	0	0	0	0	0	0	0	0	0
1	20	3	0	0	1	0	1	0	0	None	3	3	3	0	3	3	3	1	3	3	1	1	5.5	3	0	52	24	300	4	23	9	13	7	1	0	0	0	0	0	0	0	0	0	1	0	0	0	0	0
0	18	10	0	0	2	1	1	0	0	None	0	0	0	0	0	0	1	0	0	0	0	0.5	2.5	18	10	40	24	80	0	24	21	13	2	1	0	0	0	0	1	0	0	0	0	1	0	0	0	1	0
0	20	10	0	0	1	0	0	0	0	None	0	0	0	0	0	0	0	0	0	0	0	0	0	18	12	26	24	122	0	24	26	15	5	1	0	0	0	0	0	0	0	0	1	0	0	0	0	0	0
0	14	10	0	0	3	0	0	0	0	None	0	0	0	0	0	0	0	0	0	0	0	0	0	20	15	35	24	77	0	24	29	17	13	1	0	0	0	0	0	0	0	0	0	0	0	0	0	0	0
0	20	10	0	0	2	1	0	0	0	None	0	0	0	0	0	0	0	0	0	0	0	0	0	26	12	21	24	51	2	24	30	16	13	0	0	0	0	0	0	0	0	0	0	0	0	0	0	0	0
0	17	10	0	0	2	1	0	0	0	None	0	0	0	0	0	0	0	0	0	0	0	0	0	30	19	22	24	64	1	24	29	16	14	1	0	0	0	0	0	0	0	0	1	0	0	0	0	0	0
0	12	10	0	0	2	1	1	0	0	None	3	3	3	3	1	3	1	2	3	3	1	1	5	8	1	113	24	300	4	5	7	9	0	1	0	0	0	0	0	0	0	0	0	0	0	0	0	0	0
0	25	10	0	0	1	0	1	0	0	None	0	1	0	0	0	0	0	0	2	0	1	0.5	1.5	11	4	39	24	300	9	8	19	16	7	1	0	0	0	0	0	0	0	0	0	1	0	0	0	1	0
0	18	10	1	1	3	0	0	1	0	Yes	0	1	0	1	0	0	1	0	2	0	0	0.5	0.5	18	13	32	24	100	1	24	27	13	8	1	0	0	0	0	0	1	0	1	0	1	0	0	0	1	0
0	12	10	1	0	2	1	0	0	0	Yes	0	0	0	0	0	0	0	0	1	0	1	0	0	18	10	33	24	180	4	24	24	14	11	1	1	1	1	1	1	0	1	0	0	1	1	1	1	1	0
1	16	5	1	0	3	0	1	0	0	Yes	2	2	1	0	0	1	2	1	1	2	1	1	4.5	18	13	27	24	127	3	24	23	14	0	1	0	1	0	0	0	0	0	1	0	1	0	0	0	1	0
0	18	10	1	0	1	0	1	0	0	Yes	0	1	0	0	0	0	0	1	1	0	0	0.5	1	13	17	43	24	81	0	24	23	14	2	1	0	0	0	0	0	0	0	0	0	0	0	0	0	0	0
0	19	10	0	0	2	1	0	0	0	None	0	0	0	0	0	0	0	0	0	0	0	0	0	16	16	30	24	82	0	24	29	17	12	1	0	0	0	0	0	0	0	0	0	0	0	0	0	0	0
0	18	10	1	0	1	0	0	0	0	Yes	0	0	0	0	0	0	0	0	0	0	0	0	0	24	21	23	24	38	0	24	30	15	12	1	0	0	0	0	0	0	0	0	1	0	0	0	0	0	0
0	18	10	1	0	1	0	0	0	0	Yes	0	0	0	0	0	0	0	0	0	0	1	0	0.5	27	16	29	24	59	0	24	28	15	14	1	0	0	0	0	0	0	0	0	1	0	0	0	0	0	0
0	18	10	1	0	1	0	1	0	0	None	0	0	0	0	0	0	0	0	0	0	0	0.5	0.5	15	9	19	24	112	1	24	21	14	5	0	0	0	0	0	0	0	0	0	0	0	0	0	0	0	0
0	12	10	1	0	1	0	0	0	0	None	0	0	0	0	0	0	0	0	0	0	0	0	0	16	13	40	24	89	0	24	23	16	15	1	0	1	0	1	0	0	0	0	0	0	0	0	0	1	0
0	16	10	0	0	1	0	1	0	0	None	0	0	1	1	0	0	0	0	1	1	0	0.5	2	19	10	33	24	82	0	24	24	15	5	1	0	0	0	0	0	0	0	0	0	0	0	0	0	0	0
1	14	4	1	0	2	1	1	0	0	None	3	3	2	1	2	2	2	3	3	3	0	1	6	13	5	45	24	300	3	12	17	8	0	0	0	0	0	0	0	0	0	0	0	0	0	0	0	0	0
1	20	1	1	0	1	0	1	0	0	Yes	1	1	0	0	0	0	0	0	0	0	0	0.5	2	16	10	81	24	140	0	24	24	14	4	1	0	0	0	0	0	1	0	0	0	1	0	0	0	0	0
1	16	3	1	0	1	0	1	0	0	Yes	3	3	0	2	0	2	1	2	0	2	0	1	4	10	9	108	24	300	3	2	20	5	3	0	0	1	0	0	0	0	0	0	0	0	1	0	0	0	0
0	18	10	1	0	2	1	0	0	0	Yes	0	0	0	0	0	0	0	0	0	0	0	0	0	26	20	32	24	47	0	24	28	17	17	1	0	0	0	0	0	0	0	0	1	0	0	0	0	0	0
0	18	10	0	0	1	0	0	0	0	None	0	0	0	0	0	0	0	0	0	0	0	0	0	19	23	49	24	97	0	24	26	16	11	1	0	0	0	0	0	0	0	0	0	1	0	0	0	0	0
0	16	10	0	0	2	1	1	0	0	Yes	0	0	0	1	0	0	0	2	1	3	1	0.5	4	15	7	31	24	139	2	24	20	17	0	0	0	0	0	0	0	0	0	0	1	0	0	0	0	0	0
0	16	10	0	0	4	2	1	0	0	None	3	3	2	1	0	1	0	0	2	3	0	1	7	9	3	150	17	300	3	11	17	13	4	0	0	0	0	0	0	0	0	0	0	1	0	1	0	1	0
0	8	10	0	0	1	0	0	0	0	None	0	0	0	0	0	0	0	0	0	0	0	0	0	15	8	59	24	150	0	24	24	14	9	0	0	0	0	0	0	0	0	0	0	0	0	0	0	0	0
0	20	10	0	0	1	0	0	0	0	None	0	0	0	0	0	0	0	0	0	0	0	0	0	27	15	24	24	73	1	24	23	15	11	1	0	0	0	0	0	0	0	0	0	0	0	0	0	1	0
0	16	10	0	0	2	1	0	0	0	None	0	0	0	0	0	0	0	0	0	0	0	0	0	19	8	23	24	78	1	24	26	14	9	1	0	1	0	0	0	0	0	0	1	1	0	0	0	1	0
0	12	10	0	0	1	0	1	0	0	None	2	2	0	1	0	0	1	1	2	1	0	1	4.5	8	6	38	24	300	5	7	16	14	0	1	0	0	0	1	0	1	0	0	0	1	0	0	1	0	1
0	20	10	1	0	1	0	1	0	0	None	3	3	3	3	3	3	3	2	3	3	1	2	11	2	4	150	11	300	1	10	88	1	2	0	0	0	0	0	0	0	0	0	0	0	0	0	0	0	0
0	20	10	0	0	1	0	0	0	0	None	0	0	0	0	0	0	0	0	0	0	0	0	0	25	21	22	24	37	0	24	29	15	14	1	0	0	0	0	0	0	0	0	0	0	0	0	0	0	0
0	18	10	0	0	1	0	1	0	1	None	2	2	0	0	0	1	0	0	1	0	0	0.5	2	13	6	59	24	300	3	17	19	15	2	1	0	0	0	0	0	0	0	0	0	1	0	0	0	0	0
0	16	10	0	0	4	2	1	0	0	Yes	0	0	0	0	0	0	0	0	0	0	0	0.5	2.5	8	11	22	24	108	1	24	18	15	10	1	0	0	0	0	0	1	1	1	0	1	0	0	0	0	0
0	18	10	0	0	1	0	0	0	0	None	0	0	0	0	0	0	0	0	0	0	0	0	0	17	10	26	24	38	0	24	88	15	14	1	0	0	0	0	0	0	0	0	0	0	0	0	0	0	0
0	16	10	1	0	2	1	0	0	0	Yes	0	0	0	0	0	0	0	0	0	0	0	0	0	21	22	28	24	76	1	24	25	15	12	1	0	0	0	0	0	0	0	0	0	0	0	0	0	0	0
0	15	10	0	0	2	1	1	0	0	Yes	0	0	0	0	0	0	0	0	0	0	0	0.5	0.5	18	12	31	24	66	0	24	21	14	7	1	1	1	0	0	0	1	1	0	1	1	0	0	0	1	0
1	20	3	0	0	4	2	0	0	0	Yes	0	0	0	0	0	0	0	0	0	0	0	0.5	0.5	23	8	32	24	99	1	24	25	16	16	1	0	0	0	0	0	0	0	0	1	0	0	0	0	0	0
0	14	10	0	0	3	0	0	0	0	Yes	0	0	0	0	0	0	0	0	0	0	0	0	0	20	16	39	24	91	0	24	29	14	9	0	0	0	0	0	0	0	0	0	0	0	0	0	0	0	0
0	13	10	0	0	1	0	1	0	0	Yes	3	3	2	0	0	2	0	2	2	3	0	1	5	8	3	150	20	300	7	1	7	4	0	0	0	0	0	0	0	0	0	0	0	0	0	0	0	0	0
0	16	10	0	0	1	0	1	0	0	None	0	0	0	0	0	0	0	0	0	0	0	0.5	0.5	13	9	26	24	100	1	24	21	17	7	0	0	0	0	0	0	0	0	0	0	0	0	0	0	0	0
0	16	10	0	0	1	0	0	0	0	Yes	0	0	0	0	0	0	0	0	0	0	0	0	0	22	12	35	24	90	1	24	26	15	8	1	0	0	0	0	0	0	0	0	1	0	0	0	0	0	0
0	18	10	1	0	1	0	1	0	0	None	0	0	0	0	0	0	0	0	1	1	0	0.5	0.5	14	9	23	24	31	0	24	24	16	12	1	0	0	0	0	0	0	0	0	0	0	0	0	0	0	0
0	18	10	0	0	1	0	0	0	0	Yes	0	0	0	0	0	0	0	0	0	0	0	0	0	32	16	17	24	48	0	24	26	16	12	1	0	0	0	0	0	0	0	0	0	0	0	0	0	1	0
0	16	10	0	0	3	0	0	0	0	None	0	0	0	0	0	0	0	0	0	0	0	0	0	24	16	26	24	62	0	24	29	16	14	1	0	0	0	1	0	1	0	0	0	0	0	0	0	1	0
0	14	10	1	0	1	0	1	0	0	Yes	0	0	0	0	0	0	0	0	0	0	0	0.5	0.5	30	18	23	24	45	1	24	25	13	10	1	0	0	0	0	0	0	0	0	0	0	0	0	0	0	0
0	12	10	0	0	3	0	0	0	0	None	0	0	0	0	0	0	0	0	0	0	0	0	0	20	17	31	24	72	1	24	27	17	13	1	0	0	0	0	0	0	0	0	0	0	0	0	0	1	0
0	16	10	1	0	2	1	1	0	0	None	0	0	0	0	0	0	0	0	0	0	0	0.5	1	18	6	57	24	135	0	24	21	15	0	1	0	0	0	0	0	0	0	0	0	1	0	0	0	0	0
0	14	10	0	0	4	2	1	0	0	None	3	3	3	2	3	1	1	3	3	3	1	1	9	14	6	68	24	300	3	6	11	13	0	0	1	1	1	0	0	0	0	0	0	1	0	0	0	0	0
0	16	10	0	0	2	1	0	0	0	None	0	0	0	0	0	0	0	0	0	0	0	0	0	20	17	19	24	59	0	24	28	16	10	1	0	0	0	0	0	0	0	0	0	0	1	0	0	1	0
0	12	10	0	0	5	1	0	0	0	None	0	0	0	0	0	0	0	0	0	0	0	0	0	28	19	21	24	54	0	24	28	14	10	1	0	0	0	0	0	0	0	0	0	0	0	0	0	0	0
0	20	10	0	0	2	1	0	0	0	None	0	0	0	0	0	0	0	0	0	0	0	0	0	24	10	21	24	52	0	24	30	17	14	0	0	0	0	0	0	0	0	0	1	0	0	0	0	1	0
0	20	10	0	0	4	2	1	0	0	None	3	3	3	2	3	3	2	3	3	3	1	1	4	8	4	10	24	179	0	24	7	12	0	0	0	0	0	0	0	0	0	0	0	1	0	0	0	0	0
0	16	10	0	0	1	0	1	0	0	Yes	2	2	1	2	2	3	1	2	1	2	0	1	4.5	9	9	150	24	300	1	24	16	15	10	1	0	1	0	0	0	0	0	1	0	1	0	0	0	0	0
0	16	10	1	0	3	0	1	0	0	None	0	0	0	0	0	0	0	0	0	0	0	0.5	1	12	9	46	24	90	0	24	23	16	10	1	0	0	0	0	0	0	1	0	1	0	0	0	0	1	0
0	18	10	1	0	1	0	0	0	0	None	0	0	0	0	0	0	0	0	0	0	0	0	0	14	18	29	24	69	0	24	26	14	13	1	0	0	0	0	0	0	0	0	1	0	0	0	0	0	0
0	20	10	1	0	1	0	0	0	0	None	0	0	0	0	0	0	0	0	0	0	0	0	0	29	17	35	24	85	0	24	27	16	15	1	0	0	0	0	0	0	0	0	1	0	0	0	0	0	0
0	12	10	1	1	2	1	0	0	0	Yes	0	0	0	0	0	0	0	0	0	0	0	0	0	16	17	31	24	65	0	24	28	15	14	1	1	0	0	0	0	0	0	1	0	0	0	0	0	0	0
0	20	10	1	0	6	0	0	0	0	None	0	0	0	0	0	0	0	0	0	0	0	0	0	21	22	31	24	59	0	24	28	17	10	1	0	0	0	0	0	0	0	0	1	0	0	0	0	0	0
0	18	10	0	0	1	0	0	0	0	None	2	2	1	1	1	1	0	0	1	2	0	0.5	2.5	22	15	16	24	100	3	24	28	15	13	1	1	1	0	1	0	0	0	0	0	0	0	0	1	1	0
0	18	10	0	0	1	0	0	0	0	None	0	0	0	0	0	0	0	0	0	0	0	0	0	35	16	19	24	41	0	24	30	17	17	1	0	0	0	0	0	0	1	0	1	0	0	0	0	1	0
0	18	10	1	0	1	0	0	0	0	None	0	0	0	0	0	0	0	0	0	0	0	0	0	21	19	26	24	53	0	24	29	15	7	1	0	0	0	0	0	0	0	0	0	0	0	0	0	0	0
0	16	10	1	0	2	1	0	0	0	None	0	0	0	0	0	0	0	0	0	0	0	0	0	30	18	37	24	87	0	24	28	15	10	1	0	0	0	0	0	0	0	0	0	0	0	0	0	0	0
0	19	10	1	0	1	0	0	0	0	None	0	0	0	0	0	0	0	0	0	0	0	0	0	16	15	24	24	80	1	24	24	14	8	1	0	0	0	0	0	1	1	0	0	0	0	0	0	0	0
0	18	10	0	0	1	0	0	0	0	None	0	0	0	0	0	0	0	0	0	0	0	0	0	27	14	20	24	52	0	24	27	16	15	1	0	0	0	0	0	0	1	0	0	0	0	0	0	0	0
0	16	10	1	0	1	0	1	0	0	None	0	0	0	0	0	0	1	1	0	0	0	0.5	1.5	17	13	77	24	118	1	24	24	17	17	1	0	1	0	1	0	1	0	0	0	1	1	0	0	1	0
0	16	10	1	0	2	1	1	0	0	None	1	1	0	1	1	0	1	1	1	1	0	0.5	3	19	12	34	24	75	0	24	23	13	8	1	0	0	0	0	0	0	0	0	0	0	0	0	0	0	0
0	18	10	0	0	2	1	1	0	0	None	2	2	0	1	0	0	2	1	2	0	1	1	5	20	13	25	24	126	2	24	14	14	0	0	0	0	0	0	0	0	0	0	0	1	0	0	0	0	0
0	14	10	0	0	2	1	1	0	0	None	3	3	2	0	0	2	0	0	2	2	0	0.5	4	14	9	36	24	125	0	24	16	13	1	0	0	0	0	0	0	0	0	0	0	1	0	0	0	0	0
1	16	3	1	0	1	0	1	0	0	None	0	0	0	0	0	0	0	0	0	0	0	0.5	1.5	16	11	22	24	86	0	24	24	13	9	1	0	0	0	0	0	0	0	0	0	0	0	0	0	0	0
1	17	8	1	0	2	1	1	0	0	None	0	0	1	0	0	0	0	0	2	1	0	0.5	3	16	11	29	24	81	1	24	23	17	9	1	0	0	0	0	0	0	0	0	1	1	0	0	0	0	0
0	18	10	1	0	1	0	0	0	1	None	0	0	0	0	0	0	0	0	0	0	0	0	0	20	12	27	24	48	0	24	26	17	12	1	0	0	0	0	0	0	0	0	1	1	0	0	0	0	0
0	17	10	0	0	1	0	1	0	0	None	0	0	0	0	0	0	2	0	0	0	1	0.5	0.5	15	12	37	24	70	0	24	24	16	5	1	1	1	0	0	1	1	1	1	1	1	0	0	0	1	1
0	16	10	0	0	2	1	0	0	0	None	0	0	0	0	0	0	0	0	0	0	0	0	0	30	17	33	24	50	0	24	28	17	9	1	0	0	0	0	0	0	0	0	0	0	0	0	0	0	0
0	20	10	0	0	1	0	0	0	0	None	0	0	0	0	0	0	0	0	0	0	0	0	0	23	15	29	24	55	0	24	29	15	15	1	0	0	0	0	0	0	0	0	0	0	0	0	0	0	0
0	18	10	0	0	1	0	0	0	0	None	0	0	0	0	0	0	0	0	0	0	0	0	0	23	8	30	24	60	24	24	29	17	14	1	0	1	0	0	0	0	0	0	1	0	0	0	0	1	0
0	12	10	0	0	4	2	1	0	0	Yes	1	1	0	0	0	0	0	0	1	0	1	0.5	1	29	9	150	19	300	2	18	23	10	5	0	1	1	1	1	1	0	1	1	1	1	0	0	1	1	0
0	15	10	1	1	2	1	1	0	0	None	0	0	0	0	0	0	0	0	1	0	0	0.5	1	13	8	32	24	174	1	24	21	14	5	1	0	0	0	0	0	0	0	0	1	1	0	0	0	0	0
0	13	10	0	0	1	0	0	0	0	None	0	0	0	0	0	0	0	0	0	0	0	0	0	15	9	32	24	97	0	24	25	14	11	1	0	0	0	0	0	0	0	0	0	0	0	0	0	0	0
0	12	10	0	0	1	0	1	0	0	Yes	2	2	2	0	0	0	0	0	1	1	0	0.5	1	18	14	49	24	110	1	24	17	13	8	0	0	0	0	0	0	0	0	0	0	0	0	0	0	0	1
0	20	10	0	0	1	0	0	0	0	Yes	0	0	0	0	0	0	0	0	0	0	0	0	0	14	15	31	24	58	0	24	26	17	13	1	0	0	0	1	0	0	0	0	1	1	0	0	0	1	0
0	16	10	0	0	3	0	0	0	0	None	0	0	0	0	0	0	0	0	0	0	0	0	0	21	21	24	24	40	0	24	29	15	11	1	0	0	0	0	0	0	0	0	0	0	0	0	0	1	0
0	18	10	0	0	1	0	0	0	0	None	0	0	0	0	0	0	0	0	0	0	0	0	0	15	9	31	24	72	0	24	25	14	8	1	0	0	0	0	0	0	0	0	0	0	0	0	0	0	0
1	20	5	0	0	2	1	1	0	0	Yes	0	2	0	1	1	0	0	1	0	0	1	0.5	3.5	13	11	60	24	193	3	24	22	12	0	1	0	0	0	1	0	0	0	0	1	1	0	0	0	1	0
0	17	10	1	0	2	1	0	0	0	Yes	0	0	0	0	0	0	0	0	0	0	0	0	0	25	16	26	24	46	0	24	29	15	14	1	0	0	0	0	0	0	0	0	0	0	0	0	0	0	0
0	18	10	0	0	1	0	0	0	0	Yes	0	0	0	0	0	0	0	0	0	0	0	0	0	18	12	31	24	109	1	24	23	17	12	1	0	1	0	1	0	0	0	0	0	0	1	0	0	0	0
0	12	10	0	0	2	1	0	0	0	None	0	0	0	0	0	0	0	0	0	0	0	0	0	22	13	28	24	52	0	24	27	15	11	1	0	0	0	0	0	0	0	0	0	1	0	0	0	0	0
0	18	10	0	0	1	0	0	0	0	None	0	0	0	1	0	0	0	0	0	0	1	0.5	1	15	13	14	24	68	0	24	28	14	10	1	1	0	0	0	0	0	0	0	1	0	0	0	0	0	0
0	18	10	0	0	2	1	0	0	0	Yes	0	0	0	0	0	0	0	0	0	0	0	0	0	29	15	35	24	36	0	24	30	15	9	1	0	0	0	0	0	0	0	0	0	0	0	0	0	0	0
0	18	10	0	0	2	1	0	0	0	Yes	0	0	0	0	0	0	0	0	0	0	0	0	0	29	15	33	24	98	0	24	30	15	10	1	0	0	0	0	0	0	0	0	0	0	0	0	0	0	0
0	20	10	1	0	2	1	0	0	0	None	0	0	0	0	0	0	0	0	0	0	0	0	0	30	17	21	24	77	2	24	28	16	8	1	0	0	0	0	0	0	0	0	0	1	0	0	0	0	0
0	18	10	0	0	2	1	0	0	0	None	0	0	0	0	0	0	0	0	0	0	0	0	0	22	15	34	24	90	0	24	27	15	10	1	0	0	0	0	0	0	0	0	0	0	0	0	0	0	0
0	12	10	1	0	2	1	1	0	0	None	0	0	1	0	0	0	1	1	1	1	0	0.5	1	10	8	40	24	90	1	24	26	16	10	1	0	0	0	1	0	0	1	0	1	1	0	0	0	0	1
0	11	10	0	0	1	0	0	0	0	None	0	0	0	0	0	0	0	0	0	0	0	0	0	15	11	39	24	241	4	24	26	16	11	1	0	0	0	0	0	0	0	0	0	0	0	0	0	0	0
0	14	10	1	0	1	0	0	0	0	Yes	0	0	0	0	0	0	0	0	0	0	0	0	0	17	13	50	24	93	1	24	23	14	8	1	0	0	0	0	0	0	0	0	0	1	0	0	0	0	0
0	16	10	1	0	2	1	0	0	0	Yes	0	0	0	0	0	0	0	0	0	0	0	0	0	21	16	28	24	48	0	24	28	15	10	1	0	0	0	0	0	0	0	0	1	0	0	0	0	1	0
0	12	10	0	0	2	1	0	0	0	Yes	0	0	0	0	0	0	0	0	0	0	0	0	0	15	16	26	24	68	1	24	19	16	12	1	0	1	0	0	0	0	1	0	0	1	0	1	0	0	0
0	18	10	1	0	1	0	0	0	0	None	0	0	0	0	0	0	0	0	0	0	0	0	0	14	14	50	24	60	1	24	25	17	12	1	0	0	0	0	0	0	0	0	0	0	0	0	0	0	0
1	12	6	0	0	2	1	1	0	0	None	3	0	0	0	0	1	1	0	1	1	1	0.5	2	11	9	75	24	300	17	7	17	15	11	1	0	0	0	0	0	0	0	0	0	0	0	0	0	0	0
0	16	10	0	0	1	0	1	0	0	None	0	0	0	0	0	0	0	0	0	1	0	0.5	1	13	15	22	24	67	0	24	5	14	7	1	0	0	0	0	0	0	0	0	0	1	0	0	0	0	0
0	13	10	1	0	1	0	1	0	0	Yes	3	3	0	1	0	0	0	1	2	2	0	0.5	3.5	11	12	26	24	102	2	24	20	13	0	1	0	1	0	0	0	0	0	0	0	1	0	0	0	0	0
0	15	10	0	0	2	1	0	0	0	None	0	0	0	0	0	0	0	0	0	0	0	0	0	21	20	26	24	77	1	24	26	16	12	1	0	0	0	0	0	0	0	0	1	0	0	0	0	1	0
0	12	10	0	0	4	2	1	1	0	Yes	2	3	1	2	0	0	0	0	2	3	0	0.5	4.5	14	5	88	24	300	3	14	18	17	8	0	0	0	0	0	0	0	0	0	0	1	0	0	0	0	0
0	20	10	0	0	1	0	0	0	0	None	0	0	0	0	0	0	0	0	0	0	0	0	0	18	13	30	24	151	2	24	25	14	11	0	0	0	0	0	0	0	0	0	0	0	0	0	0	1	0
0	18	10	1	0	2	1	0	0	0	None	0	0	0	0	0	0	0	0	0	0	0	0	0	29	17	23	24	47	0	24	27	15	10	1	0	0	0	0	0	0	0	0	0	0	0	0	0	0	0
0	16	10	0	0	1	0	1	0	0	None	2	3	0	0	0	1	0	1	2	2	0	1	8	12	7	67	24	300	2	2	14	1	0	0	0	0	1	0	0	0	0	0	0	1	0	0	0	1	0
0	16	10	1	0	4	2	0	0	0	Yes	0	0	0	0	0	0	0	0	0	0	0	0	0	20	20	27	24	45	0	24	88	15	12	1	0	0	0	0	0	1	0	0	1	1	0	0	0	1	0
0	18	10	0	0	1	0	1	0	1	Yes	1	2	0	0	0	0	1	0	0	1	0	0.5	4	13	9	29	24	97	1	24	19	16	8	1	0	1	0	0	0	0	0	0	0	1	0	0	0	0	0
1	12	5	0	0	1	0	1	0	0	None	1	1	2	1	0	2	1	1	1	2	0	1	4.5	6	6	47	24	179	0	24	12	13	2	1	0	0	0	0	0	0	0	1	0	0	0	0	0	0	0
0	15	10	1	0	1	0	0	0	0	Yes	0	0	0	0	0	0	0	1	0	0	1	0	0	24	18	38	24	63	1	24	26	17	15	1	0	1	0	0	0	0	0	0	1	0	0	0	0	0	0
0	20	10	0	0	6	0	0	0	0	None	0	0	0	0	0	0	0	0	0	0	0	0	0	26	14	25	24	52	0	24	27	15	6	1	0	0	0	0	0	0	0	0	0	0	0	0	0	0	0
0	16	10	0	0	4	2	1	0	0	Yes	1	2	2	0	0	0	2	1	1	0	0	0.5	3.5	14	10	43	24	138	0	24	20	16	4	1	0	0	0	0	0	0	0	0	1	1	0	0	0	1	0
1	20	5	1	0	1	0	0	0	0	None	0	0	0	0	0	0	0	0	0	0	0	0	0	16	9	42	24	87	0	24	24	14	9	1	0	0	0	0	0	0	0	0	0	0	0	0	0	0	0
0	20	10	0	0	1	0	1	0	0	None	3	3	3	3	0	2	3	3	2	3	0	1	6	11	5	23	24	104	0	24	23	16	2	0	0	0	0	0	0	0	0	0	0	0	0	0	0	0	0
0	16	10	0	0	1	0	1	0	0	None	0	0	0	0	0	0	0	0	0	0	0	0	0	32	10	20	24	96	1	24	29	16	12	1	0	0	0	0	0	0	0	0	0	0	0	0	0	0	0
0	18	10	0	0	2	1	0	0	0	None	0	0	0	0	0	0	0	0	0	0	0	0	0	15	12	21	24	37	0	24	28	17	8	1	0	0	0	0	0	0	0	0	0	0	0	0	0	0	0
0	16	10	0	0	2	1	0	0	0	None	0	0	0	0	0	0	0	0	0	0	0	0.5	0.5	28	23	24	24	50	0	24	25	16	14	1	0	0	0	0	0	0	0	0	0	1	0	0	0	0	0
0	15	10	0	0	3	0	1	0	0	Yes	0	0	0	0	0	0	0	0	0	0	0	0	0	18	6	47	24	86	0	24	22	13	10	1	1	0	0	1	0	0	0	0	0	1	0	0	0	1	0
1	4	2	1	0	1	0	1	1	0	None	1	1	1	0	0	1	0	1	1	1	1	1	4.5	9	8	68	24	300	1	17	15	14	9	1	0	0	0	0	0	0	0	0	0	0	0	0	0	0	0
0	16	10	0	0	3	0	0	1	0	None	0	0	0	0	0	0	0	0	0	0	0	0	0	21	13	31	24	85	0	24	28	15	15	1	0	0	0	0	0	0	0	0	0	0	0	0	0	1	0
0	12	10	0	0	2	1	0	0	0	Yes	0	0	0	0	0	0	0	0	0	0	0	0	0	21	15	29	24	58	0	24	27	15	10	1	0	1	0	0	0	0	0	0	0	0	0	0	0	0	0
0	12	10	0	0	2	1	1	0	0	None	2	1	2	0	0	0	1	1	2	2	0	0.5	1	17	9	37	24	79	3	24	23	16	0	1	0	0	0	0	0	1	0	0	0	1	0	0	0	0	0
0	16	10	0	0	1	0	0	0	0	None	0	0	0	0	0	0	0	0	0	0	0	0	0	21	15	22	24	57	0	24	23	15	11	1	0	0	0	0	0	0	0	0	1	1	0	0	0	1	0
0	16	10	0	0	1	0	1	0	0	None	2	2	2	1	2	0	1	1	2	3	1	1	5	12	13	51	24	160	1	24	20	16	5	1	0	0	0	0	0	0	0	0	0	1	0	0	0	0	0
0	20	10	0	0	1	0	1	0	0	None	0	0	0	0	0	0	0	0	1	0	0	0.5	1.5	19	6	47	24	106	1	24	27	13	11	1	0	0	0	0	0	0	0	0	0	0	0	0	0	1	0
0	16	10	0	0	2	1	0	0	0	None	0	0	0	0	0	0	0	0	0	0	0	0	0	24	8	47	24	120	0	24	26	16	10	1	0	0	0	0	0	0	0	0	0	0	0	0	0	0	0
0	9	10	1	0	5	1	1	0	0	Yes	0	0	0	0	0	0	0	0	0	0	0	0.5	1	13	10	55	24	125	0	24	19	17	12	0	1	1	1	0	0	0	1	0	0	0	0	0	0	1	0
0	16	10	0	1	2	1	0	0	0	None	0	0	0	0	0	0	0	0	1	0	1	0	0	24	13	20	24	57	0	24	25	15	6	1	0	0	0	0	1	1	0	1	0	0	0	0	0	0	0
0	18	10	0	0	2	1	0	0	0	None	0	0	0	0	0	0	0	0	0	0	0	0	0	19	18	42	24	65	0	24	28	16	15	1	0	0	0	0	0	0	0	0	0	0	0	0	0	0	0
1	12	0	0	0	2	1	1	0	0	None	3	3	3	3	2	3	3	3	3	2	1	3	16	0	1	150	7	300	0	4	2	15	3	0	0	0	0	0	0	0	0	1	1	0	0	0	0	0	0
0	19	10	1	0	1	0	0	0	0	Yes	0	0	0	0	0	0	0	0	0	0	0	0	0	15	11	65	24	182	4	24	26	16	14	1	0	0	0	0	0	0	0	0	0	0	0	0	0	0	0
0	16	10	0	0	4	2	0	0	0	None	0	0	0	0	0	0	0	0	0	0	0	0	0	31	20	33	24	51	0	24	30	15	14	1	0	0	0	0	0	0	0	0	0	0	0	0	0	0	0
1	18	2	1	0	2	1	1	0	0	None	2	3	1	0	0	2	2	1	2	3	0	1	4.5	9	4	70	24	300	2	8	7	8	4	1	1	0	0	0	1	1	0	1	1	1	1	1	0	1	0
0	11	10	1	0	5	1	1	0	0	Yes	0	0	0	0	0	0	1	1	1	0	1	0.5	2	12	8	50	24	164	1	24	17	14	9	1	0	0	0	1	0	0	0	0	0	0	0	1	1	1	0
1	16	6	1	0	2	1	1	0	0	None	3	3	2	1	1	3	2	2	3	3	0	1	7	3	1	128	24	300	2	15	4	15	0	0	0	0	0	0	0	0	0	0	0	0	0	0	0	0	0
0	16	10	1	0	2	1	1	0	0	Yes	3	2	1	2	0	1	1	1	2	2	1	0.5	3	32	22	22	24	79	0	24	28	15	7	1	0	0	0	1	0	1	0	1	1	1	0	0	1	0	0
0	16	10	0	0	1	0	0	0	0	None	0	0	0	0	0	0	0	0	0	0	0	0	0	20	9	36	24	83	0	24	23	14	12	1	0	0	0	0	0	0	0	0	0	0	0	0	0	1	0
0	16	10	1	0	1	0	0	0	0	None	0	0	0	0	0	0	0	0	0	0	0	0	0	30	10	36	24	112	3	24	27	16	4	1	1	0	0	0	0	0	0	0	1	0	0	0	0	1	0
0	5	10	1	0	2	1	1	0	0	Yes	0	0	0	0	0	0	0	0	0	0	0	0.5	2	12	7	150	17	300	3	4	10	11	6	0	0	1	0	0	0	0	0	0	0	0	0	1	0	0	0
0	18	10	1	0	2	1	1	0	0	None	1	1	1	1	1	1	1	1	1	1	0	0.5	3	15	14	43	24	88	1	24	23	15	8	1	0	0	0	1	0	0	0	0	0	1	0	0	0	0	0
0	13	10	0	0	2	1	0	1	0	Yes	0	0	0	0	0	0	0	0	1	0	0	0.5	1.5	27	20	47	24	106	0	24	26	16	11	1	1	0	1	0	0	0	1	0	0	0	0	1	0	0	0
0	16	10	0	0	2	1	1	0	0	Yes	0	0	0	0	0	0	0	0	0	0	0	0	0	18	9	34	24	113	0	24	27	16	8	1	0	0	0	0	0	0	0	0	0	0	0	0	0	0	0
0	18	10	0	0	1	0	0	0	0	None	0	0	0	0	0	0	0	0	0	0	0	0	0	22	15	39	24	98	2	24	24	17	10	1	0	0	0	0	0	0	0	0	0	1	0	0	0	0	0
0	16	10	0	0	1	0	1	0	0	None	3	3	2	2	2	3	2	3	3	3	0	2	10	6	1	78	24	300	4	9	9	15	0	0	0	0	0	0	0	0	0	0	0	0	0	0	0	0	0
0	18	10	1	0	1	0	0	0	0	None	0	0	0	0	0	0	0	0	0	0	0	0	0	23	25	16	24	58	1	24	26	16	14	1	1	1	0	0	1	0	1	0	0	0	0	0	0	1	1
1	14	5	0	0	2	1	0	0	0	Yes	0	0	0	0	0	0	0	0	0	0	0	0	0	16	15	30	24	66	0	24	20	15	12	1	0	0	0	0	0	0	0	0	0	0	0	0	0	1	0
0	19	10	0	1	1	0	1	0	0	Yes	2	3	0	0	0	0	0	0	1	0	0	0	0	18	10	38	24	117	1	24	26	15	9	1	0	0	0	0	0	0	0	0	0	1	0	0	0	0	0
0	18	10	0	0	3	0	0	0	0	None	0	0	0	0	0	0	0	0	0	0	0	0	0	30	21	49	24	91	0	24	24	17	14	1	0	0	0	0	0	0	0	0	0	0	0	0	0	0	0
0	14	10	0	0	1	0	0	0	0	None	0	0	0	0	0	0	0	0	0	0	0	0	0	17	11	26	24	115	1	24	24	17	15	1	0	0	0	0	0	0	0	0	0	0	0	0	0	0	0
0	16	10	1	0	2	1	1	0	0	None	0	0	0	0	0	0	0	0	0	0	0	0.5	0.5	14	14	49	24	159	0	24	20	13	2	0	0	0	0	0	0	0	0	0	0	0	0	0	0	0	0
0	18	10	0	0	1	0	0	0	0	None	0	0	0	0	0	0	0	0	0	0	0	0	0	22	12	25	24	51	0	24	28	16	16	1	0	0	0	0	0	0	0	0	0	0	0	0	0	0	0
0	16	10	0	0	2	1	1	0	0	None	1	0	0	0	0	0	0	0	0	0	0	0.5	2.5	35	10	20	24	37	0	24	23	15	12	1	0	0	0	0	0	0	0	0	0	1	0	0	0	0	0
0	17	10	0	0	1	0	1	0	0	None	0	2	0	1	0	0	0	1	2	0	0	0.5	3	17	7	30	24	110	2	24	19	16	2	1	0	1	1	1	0	0	0	0	0	1	0	0	1	0	1
1	20	3	0	0	2	1	0	0	0	None	0	0	0	0	0	0	0	0	0	0	0	0	0	28	15	28	24	57	0	24	30	15	14	1	0	0	0	0	0	0	0	0	0	0	0	0	0	0	0
0	18	10	0	0	2	1	0	0	0	Yes	0	0	0	0	0	0	0	0	0	0	0	0	0	20	16	31	24	38	1	24	21	15	15	0	0	0	0	0	0	0	0	0	0	0	0	0	0	0	0
0	16	10	1	0	1	0	0	0	0	None	0	0	0	0	0	0	0	0	0	0	0	0	0	14	9	28	24	68	0	24	25	16	15	1	0	0	0	0	0	0	0	0	0	0	0	0	0	0	0
0	14	10	0	0	1	0	0	0	0	None	0	0	0	0	0	0	0	0	0	0	1	0	0	21	18	32	24	300	5	14	20	15	10	1	0	0	0	0	0	0	1	0	0	0	0	0	0	0	0
0	19	10	1	0	1	0	0	0	0	None	0	0	0	0	0	0	0	0	0	0	0	0	0	21	17	38	24	65	0	24	27	15	14	1	1	1	0	0	1	0	1	0	1	0	1	0	0	1	0
0	18	10	0	0	3	0	0	0	0	Yes	0	0	0	0	0	0	0	0	0	0	0	0	0	21	15	31	24	72	0	24	29	16	13	1	0	0	0	0	0	0	0	0	0	0	0	0	0	0	0
0	18	10	0	0	2	1	1	0	0	None	0	0	0	0	0	0	0	0	0	0	0	0.5	1	13	5	52	24	135	0	24	25	16	7	1	0	0	0	0	0	0	0	0	0	1	0	0	0	1	0
1	12	6	1	0	5	1	1	0	0	None	0	0	1	1	0	1	1	1	1	2	1	0.5	3.5	11	9	59	24	300	1	24	12	15	6	0	0	1	1	1	0	0	0	0	1	1	0	1	1	0	0
0	18	10	0	0	4	2	0	0	0	None	0	0	0	0	0	0	0	0	0	0	0	0	0	28	19	23	24	69	0	24	27	15	10	1	0	0	0	0	1	0	0	0	0	1	0	0	0	1	0
0	13	10	1	0	1	0	0	0	0	None	0	0	0	0	0	0	0	0	0	0	0	0	0	35	22	14	24	26	0	24	27	15	10	1	0	0	0	1	0	0	1	0	0	0	0	0	0	1	0
0	14	10	0	0	2	1	1	0	0	None	3	3	2	2	1	3	0	1	3	3	1	2	9	5	2	129	24	300	4	2	9	3	0	0	0	0	0	0	0	1	0	0	1	0	0	1	0	1	0
0	12	10	1	0	2	1	1	0	0	None	3	3	2	2	1	2	2	2	2	3	0	2	9	6	1	150	20	119	0	23	3	3	0	1	0	0	0	0	0	1	0	0	1	1	0	0	0	0	0
0	18	10	0	1	2	1	0	0	0	Yes	0	0	0	0	0	0	0	0	1	0	0	0	0	18	17	27	24	95	6	24	24	15	11	0	0	0	0	0	0	0	0	0	0	0	0	0	0	1	0
0	19	10	1	0	1	0	0	0	0	Yes	0	0	0	0	0	0	0	0	0	0	0	0	0	15	13	31	24	90	0	24	27	17	8	1	0	0	0	0	0	0	0	0	0	0	0	0	0	0	0
0	20	10	0	0	2	1	0	0	0	None	0	0	0	0	0	0	0	0	1	0	0	0	0	26	18	21	24	59	2	24	29	17	12	1	0	0	0	0	0	0	0	0	1	1	0	0	0	0	0
0	18	10	0	0	1	0	1	0	0	None	1	1	1	0	0	1	0	1	1	1	0	0.5	2.5	18	13	37	24	78	0	24	24	15	9	1	0	0	0	0	0	1	0	0	1	1	0	0	0	1	0
0	18	10	0	0	2	1	0	0	0	Yes	0	0	0	0	0	0	0	0	0	0	0	0	0	12	12	26	24	107	1	24	28	17	10	1	0	0	0	0	0	0	0	0	0	0	0	0	0	0	0
0	14	10	1	0	2	1	1	0	0	None	0	1	0	0	0	3	0	0	2	0	0	0.5	0.5	15	14	22	24	74	0	24	20	15	1	0	0	1	0	0	0	1	0	0	0	1	0	0	0	0	0
0	18	10	0	0	4	2	1	0	0	Yes	2	3	0	2	0	0	1	1	1	1	0	0.5	2	11	9	31	24	300	5	13	20	15	0	1	0	0	0	0	0	1	0	0	0	0	0	0	0	0	0
0	16	10	0	0	4	2	0	0	0	None	0	0	0	0	0	0	0	0	0	0	0	0	0	16	11	38	24	101	0	24	28	16	12	1	0	0	0	0	0	0	0	0	0	0	1	0	0	0	0
0	18	10	0	0	3	0	0	0	1	Yes	0	0	0	0	0	0	0	0	0	0	0	0	0	30	22	43	24	53	0	24	28	16	7	0	0	0	0	0	0	0	0	0	1	0	0	0	0	0	0
0	14	10	1	0	1	0	1	0	0	None	0	0	0	0	0	0	0	1	0	0	0	0.5	0.5	6	1	59	24	150	0	24	18	15	8	0	0	0	0	0	0	0	0	0	0	1	0	0	0	0	0
0	20	10	1	0	2	1	1	0	0	None	0	0	0	0	0	1	1	0	0	0	0	0.5	0.5	21	9	33	24	300	12	13	22	14	0	1	0	0	0	0	0	0	0	0	0	0	0	0	0	0	0
0	16	10	0	0	1	0	0	0	0	None	0	0	0	0	0	0	0	0	0	0	0	0	0	14	12	23	24	81	1	24	27	14	14	1	0	0	0	0	0	0	0	0	0	1	0	0	0	0	0
0	20	10	1	0	3	0	0	0	0	None	0	0	0	0	0	0	0	0	0	0	0	0	0	23	15	27	24	77	0	24	28	16	14	1	0	0	0	0	0	0	0	0	0	0	0	0	0	0	0
0	13	10	0	0	1	0	0	0	0	None	0	0	0	0	0	0	0	0	0	0	0	0	0	16	14	29	24	130	2	24	24	15	8	1	0	0	0	0	0	0	0	0	0	0	0	0	0	0	0
0	12	10	1	0	1	0	0	0	0	None	0	0	0	0	0	0	0	0	0	0	0	0	0	17	9	50	24	132	0	24	22	16	14	1	0	1	0	0	0	1	0	0	1	0	0	0	0	0	0
0	20	10	0	0	1	0	0	0	0	None	0	0	0	0	0	0	0	0	0	0	0	0	0	25	10	24	24	43	0	24	29	16	17	1	0	0	0	0	0	0	0	0	0	0	0	0	0	0	0
0	16	10	1	0	1	0	0	0	0	None	0	0	0	0	0	0	0	0	0	0	0	0	0	17	14	22	24	40	0	24	26	15	13	1	0	0	0	0	0	0	0	0	0	0	0	0	0	0	0
0	20	10	1	0	2	1	1	0	0	None	0	2	0	0	0	0	1	0	2	1	1	0.5	1.5	18	5	23	24	60	2	24	24	16	6	1	0	0	0	0	0	0	0	0	0	0	0	0	0	0	0
0	20	10	0	0	2	1	0	0	0	None	0	0	0	0	0	0	0	0	0	0	0	0	0	30	9	34	24	52	0	24	29	17	11	1	1	0	1	0	1	0	1	1	1	1	1	1	1	1	1
0	12	10	0	0	2	1	1	0	0	None	1	3	0	1	0	0	0	0	0	3	1	0.5	1	11	8	48	24	121	0	24	21	12	5	0	0	0	0	0	0	0	0	0	0	0	0	0	0	0	0
0	14	10	0	0	1	0	0	0	0	Yes	0	0	0	0	0	0	0	0	0	0	0	0.5	0.5	16	13	40	24	95	0	24	27	13	14	1	0	0	1	0	0	0	0	0	0	1	1	0	0	0	0
1	12	6	1	0	1	0	1	0	0	None	0	0	0	0	0	0	0	0	0	0	0	0	0	19	15	28	24	71	0	24	25	15	6	1	0	0	0	0	0	0	0	0	0	0	0	0	0	0	0
0	15	10	1	0	2	1	0	0	0	Yes	0	0	0	0	0	0	0	0	0	0	0	0	0	22	10	25	24	86	2	24	26	14	12	1	1	0	0	0	0	0	0	0	0	0	0	0	0	0	0
0	16	10	1	0	1	0	0	0	0	None	0	0	0	0	0	0	0	0	0	0	0	0	0	37	25	25	24	40	0	24	30	17	12	1	0	0	0	0	0	0	0	0	1	0	0	0	0	0	0
1	20	4	0	0	1	0	1	0	0	None	0	0	0	1	0	0	0	1	0	0	1	0.5	1.5	12	6	35	24	131	2	24	14	12	3	1	1	0	0	0	1	1	1	0	0	1	1	1	0	1	0
0	18	10	0	0	3	0	0	0	0	Yes	0	0	0	0	0	0	0	0	0	0	0	0	0	29	24	31	24	55	0	24	28	15	15	1	0	0	0	0	0	0	0	0	0	0	0	0	0	0	0
0	18	10	1	0	2	1	1	0	0	Yes	2	2	1	0	1	1	1	1	2	3	0	1	6	9	2	150	18	300	3	12	13	14	0	0	0	1	1	0	0	0	0	0	0	1	0	0	0	0	0
0	18	10	0	0	5	1	0	0	0	None	0	0	0	0	0	0	0	0	0	0	0	0	0	19	13	23	24	44	0	24	88	15	14	1	0	0	0	0	0	0	0	0	0	1	0	0	0	0	0
0	15	10	0	0	1	0	0	0	0	None	0	0	0	0	0	0	0	0	0	0	0	0	0	24	15	27	24	56	0	24	27	17	12	1	0	0	0	0	0	0	0	0	0	0	0	0	0	0	0
0	14	10	1	0	3	0	0	0	1	None	0	0	0	0	0	0	0	0	0	0	0	0	0	10	10	32	24	113	1	24	28	16	11	1	1	1	1	1	1	0	1	0	1	0	0	0	1	1	0
0	16	10	0	0	1	0	0	0	0	None	0	0	0	0	0	0	0	0	0	0	0	0	0	22	17	23	24	64	0	24	25	16	12	1	0	0	0	0	0	0	0	0	0	0	0	0	0	0	0
0	9	10	0	0	1	0	1	0	0	None	0	0	0	1	3	0	1	0	0	0	1	0.5	1.5	6	9	77	24	300	2	0	11	13	4	1	0	0	0	0	0	0	0	0	1	0	0	1	0	0	0
0	13	10	1	0	4	2	1	0	0	None	3	3	2	2	1	1	2	0	2	3	1	0.5	4	8	14	127	24	300	1	24	12	17	0	1	0	1	1	1	0	0	0	0	1	1	0	0	0	1	0
0	16	10	0	0	1	0	0	0	0	None	0	0	0	0	0	0	0	0	0	0	0	0	0	16	5	31	24	125	1	24	26	16	15	1	0	0	0	0	0	0	0	0	0	0	0	0	0	0	0
1	12	4	1	0	1	0	1	1	0	Yes	0	0	0	0	0	0	1	0	0	1	0	0.5	3.5	16	6	57	24	165	4	24	15	11	3	1	0	0	0	0	0	0	0	0	0	1	0	0	1	1	0
0	18	10	1	0	2	1	1	0	0	None	3	3	0	0	0	0	0	0	2	3	0	0.5	3.5	12	6	79	24	300	6	18	12	11	0	1	0	0	0	0	0	1	0	0	0	1	0	0	0	0	0
0	20	10	0	0	1	0	0	0	0	None	0	0	0	0	0	0	0	0	0	0	0	0	0	15	11	28	24	41	0	24	30	16	15	1	0	0	0	0	0	0	0	0	1	0	0	0	0	0	0
0	12	10	0	0	2	1	0	0	0	None	0	0	0	0	0	0	0	0	0	0	0	0	0	20	8	44	24	116	0	24	25	16	12	1	0	0	0	0	0	0	0	0	0	0	0	0	0	0	0
0	18	10	0	0	1	0	1	0	0	None	0	0	0	0	0	0	0	2	0	0	0	0.5	1	18	17	41	24	92	0	24	27	10	10	1	0	0	0	0	0	0	0	0	0	1	0	0	0	0	0
0	18	10	1	0	2	1	0	0	0	None	0	0	0	0	0	0	0	0	0	0	0	0	0	28	22	27	24	79	0	24	28	13	9	0	0	0	0	0	0	0	0	0	0	0	0	0	0	0	0
0	16	10	1	0	1	0	1	0	0	Yes	1	1	2	2	2	2	2	2	2	3	1	1	6	3	3	150	12	300	3	16	4	1	0	0	0	0	0	0	0	0	0	0	0	0	0	0	0	0	0
0	8	10	1	1	1	0	0	0	0	None	0	0	0	0	0	0	0	0	0	0	0	0	0	14	13	41	24	189	2	24	23	15	15	1	0	1	0	0	0	0	0	0	1	1	0	0	0	0	0
0	16	10	0	0	3	0	0	0	0	None	0	0	0	0	0	0	0	0	0	0	0	0	0	22	16	41	24	136	0	24	24	15	12	1	0	0	0	0	0	0	0	0	0	0	0	0	0	0	0
0	18	10	1	0	2	1	1	0	0	Yes	0	0	0	0	0	0	0	0	0	0	0	0.5	1	30	14	25	24	68	1	24	28	15	7	1	0	0	0	0	0	0	0	0	0	1	0	0	0	0	0
0	20	10	1	0	2	1	0	0	1	Yes	0	0	0	0	0	0	0	0	0	0	0	0	0	20	11	42	24	96	1	24	22	16	2	1	0	1	0	0	1	0	1	0	1	0	0	0	0	1	0
0	18	10	0	0	1	0	1	0	0	None	0	0	0	0	0	0	0	0	0	0	0	0	0	22	13	44	24	61	0	24	28	17	13	1	0	0	0	0	0	1	0	0	1	0	0	0	0	0	0
0	14	10	0	0	2	1	1	0	0	None	0	0	0	0	0	0	0	0	0	0	0	0.5	2.5	14	5	51	24	245	0	24	17	15	3	0	0	0	0	0	0	0	0	0	1	1	0	0	0	0	0
1	12	2	0	0	2	1	1	0	0	None	3	3	3	2	1	3	2	2	3	3	1	2	14	5	1	77	24	300	3	11	5	10	0	0	0	0	0	0	0	0	0	0	1	0	0	0	0	1	0
0	12	10	0	0	1	0	0	0	0	None	0	0	0	0	0	0	0	0	0	0	0	0	0.5	21	10	27	24	93	1	24	29	17	10	1	0	0	0	0	0	1	0	0	1	0	0	0	0	0	0
1	14	4	1	0	2	1	1	0	0	Yes	3	3	0	0	0	0	3	0	0	0	0	0.5	1.5	12	14	31	24	134	0	24	17	13	0	0	0	1	0	0	0	0	1	0	0	1	0	1	0	1	1
0	16	10	0	0	2	1	0	0	0	None	1	1	0	0	0	0	1	1	2	1	0	0.5	2.5	23	13	13	24	41	0	24	28	17	15	1	0	0	0	0	0	0	0	0	0	0	0	0	0	0	0
0	16	10	0	0	2	1	0	0	0	None	0	0	0	0	0	0	0	0	0	0	0	0	0	24	16	33	24	56	0	24	26	16	15	1	0	0	0	0	0	0	0	0	0	0	0	0	0	0	0
0	12	10	0	0	2	1	1	0	0	None	0	0	0	0	0	0	0	1	0	1	0	0.5	2	16	13	75	24	153	2	24	18	15	0	1	0	0	0	0	0	0	0	0	0	0	0	0	0	0	0
0	18	10	0	0	2	1	0	0	0	None	0	0	0	0	0	0	0	0	0	0	0	0	0	25	13	23	24	52	1	24	26	14	11	1	0	0	0	0	0	0	0	0	0	0	0	0	0	0	0
0	12	10	0	0	2	1	1	0	0	Yes	0	0	0	0	0	0	0	0	0	0	0	0	0	20	10	45	24	256	0	24	88	15	11	1	0	0	0	0	0	0	0	0	1	0	0	0	0	1	0
0	14	10	1	0	1	0	0	0	0	None	0	0	0	0	0	0	0	0	0	0	0	0	0	19	17	25	24	96	2	24	27	17	4	1	1	0	0	0	1	1	1	0	1	1	0	1	0	1	0
0	18	10	0	0	1	0	1	0	0	Yes	0	0	0	0	0	0	0	1	0	1	0	0.5	3	21	10	33	24	101	1	24	23	14	7	1	0	1	0	0	0	0	0	0	0	1	0	0	0	0	0
1	12	4	0	0	2	1	1	1	0	Yes	2	1	1	1	0	0	0	1	2	1	0	0.5	3.5	16	15	38	24	108	3	24	19	15	8	1	0	0	0	0	0	1	0	0	0	1	0	0	0	0	0
0	20	10	0	0	2	1	0	0	0	None	0	0	0	0	0	0	0	0	0	0	0	0	0	21	7	32	24	59	0	24	25	16	9	1	0	0	0	0	0	0	0	0	0	0	0	0	0	0	0
0	18	10	0	0	2	1	1	0	0	None	3	3	2	2	0	1	0	0	3	3	0	1	8	4	3	100	24	300	3	3	8	14	0	0	0	1	0	0	0	0	0	0	0	1	1	0	0	0	0
0	16	10	1	0	1	0	0	0	0	Yes	0	0	0	0	0	0	0	0	0	0	0	0	0	28	18	47	24	86	0	24	25	17	17	1	0	0	0	0	0	0	0	0	1	0	0	0	0	0	0
0	18	10	0	0	1	0	1	0	0	Yes	0	0	0	1	0	1	0	0	2	2	0	0.5	3	9	5	150	15	300	19	1	16	6	3	1	0	1	0	0	0	0	0	1	0	1	0	0	0	1	0
0	16	10	1	0	1	0	1	0	0	Yes	2	2	1	1	0	1	0	1	2	1	1	0.5	4	13	5	55	24	300	5	16	20	13	3	0	0	0	0	0	0	0	0	0	0	0	0	0	0	0	0
0	15	10	0	0	2	1	1	0	0	None	3	3	2	3	0	0	2	0	2	3	1	1	4.5	3	6	47	24	139	1	24	14	16	0	0	1	0	0	1	0	0	0	0	0	1	0	0	0	0	0
0	20	10	0	0	2	1	0	0	0	None	0	0	0	0	0	0	0	0	0	0	0	0	0	19	14	24	24	71	0	24	27	15	12	1	0	0	0	0	0	0	0	0	0	0	0	0	0	0	0
0	17	10	0	0	3	0	0	0	0	Yes	0	0	0	0	0	0	0	0	0	0	0	0	0	16	9	52	24	88	1	24	25	16	16	1	0	0	0	0	0	0	0	0	1	0	0	0	0	0	0
0	8	10	1	0	2	1	0	0	0	None	0	0	0	0	0	0	0	0	0	0	0	0.5	0.5	23	12	19	24	58	0	24	27	17	11	1	0	0	0	0	0	0	0	0	0	0	0	0	0	0	0
0	18	10	0	0	1	0	1	0	0	Yes	0	0	0	0	0	0	1	2	1	0	0	0.5	2.5	19	11	33	24	60	0	24	21	14	7	0	0	0	0	0	0	1	0	0	1	0	0	0	0	0	0
0	18	10	0	0	1	0	0	0	0	None	0	0	0	0	0	0	0	0	0	0	0	0	0	25	8	37	24	177	2	24	24	15	7	1	0	0	0	0	0	0	0	0	0	0	0	0	0	0	0
0	12	10	1	0	1	0	1	0	1	Yes	3	3	2	2	1	1	0	0	1	3	1	1	4	14	8	150	16	300	1	3	14	12	0	1	1	1	0	1	0	0	0	0	0	1	1	0	1	1	0
0	16	10	1	0	1	0	0	0	0	Yes	0	0	0	0	0	0	0	0	0	0	0	0	0	24	15	20	24	55	0	24	26	15	12	1	0	0	0	1	0	0	0	0	0	0	0	0	0	0	0
0	18	10	0	0	1	0	0	0	0	None	0	0	0	0	0	0	0	0	0	0	0	0.5	0.5	27	23	22	24	145	6	24	27	12	8	1	0	0	0	0	0	0	0	0	0	1	0	0	0	1	0
0	18	10	0	0	3	0	0	0	0	None	0	0	0	0	0	0	0	0	0	0	0	0.5	0.5	25	16	28	24	75	0	24	29	17	14	1	1	0	0	0	0	0	0	0	0	0	0	0	0	1	0
0	20	10	0	0	1	0	1	0	0	Yes	1	3	0	0	0	0	0	0	2	1	1	0.5	1.5	14	4	24	24	67	0	24	19	12	7	1	0	0	0	0	0	0	0	0	1	1	0	0	0	1	0
0	20	10	0	0	2	1	1	0	0	None	0	0	0	0	0	1	1	0	1	1	0	0.5	1	22	17	38	24	71	0	24	25	14	8	1	0	0	0	0	0	0	0	0	0	0	0	0	0	0	0
0	12	10	1	1	1	0	0	0	0	Yes	0	0	0	0	0	0	0	0	1	0	0	0.5	1	14	11	30	24	63	0	24	18	15	5	0	0	0	0	0	0	0	0	0	0	0	0	0	0	0	0
0	16	10	1	0	1	0	1	0	0	Yes	3	3	0	0	0	0	1	0	2	0	1	0.5	2.5	10	5	47	24	115	1	24	16	15	6	0	1	0	0	0	0	1	0	1	0	1	0	0	0	1	0
0	18	10	0	0	4	2	1	0	0	Yes	0	0	0	0	0	0	0	0	0	0	0	0.5	0.5	17	13	35	24	127	0	24	21	13	8	1	1	1	0	1	0	0	0	0	1	1	0	1	0	1	0
1	20	1	0	0	1	0	1	0	0	None	3	3	3	3	2	3	3	3	3	3	0	1	8	12	4	60	24	300	2	1	1	14	0	0	0	0	0	0	0	0	0	0	0	0	0	0	0	0	0
0	14	10	1	0	1	0	0	0	0	None	0	0	0	0	0	0	0	0	1	0	0	0.5	0.5	23	12	33	24	73	0	24	25	15	9	1	0	0	0	0	0	0	0	0	0	0	0	0	0	0	0
0	16	10	0	0	1	0	0	0	0	Yes	1	0	0	0	0	0	0	0	1	0	0	0.5	0.5	10	8	150	20	300	3	12	12	13	6	0	1	1	0	1	1	0	0	1	0	0	0	0	1	1	0
0	12	10	0	0	1	0	0	0	0	None	0	0	0	0	0	0	0	0	0	0	0	0	0	19	11	32	24	81	1	24	29	17	8	1	0	0	0	0	0	0	0	0	1	0	0	0	0	0	0
0	18	10	0	0	3	0	0	0	0	Yes	0	0	0	0	0	0	0	0	0	0	0	0	0	12	9	61	24	109	1	24	30	15	15	1	0	0	0	0	0	0	0	1	0	0	0	0	0	1	0
0	18	10	0	0	3	0	1	0	0	None	0	0	0	0	0	0	0	0	0	0	0	0.5	0.5	17	16	29	24	64	0	24	28	17	11	0	0	0	0	0	0	1	0	0	0	0	0	0	0	0	0
0	14	10	1	0	1	0	1	0	0	Yes	0	0	0	0	0	0	0	0	0	0	0	0.5	1	17	6	59	24	214	5	24	21	14	0	1	0	1	0	0	0	0	0	0	1	1	0	0	0	0	0
0	15	10	0	0	2	1	0	0	0	Yes	0	0	0	0	0	0	0	0	0	1	0	0	0	18	14	38	24	152	1	24	23	13	5	1	0	1	0	0	0	0	0	0	0	0	0	0	0	0	0
1	20	5	0	0	2	1	1	0	0	None	1	1	0	0	0	0	1	0	2	0	0	0.5	1.5	7	3	39	24	163	1	24	21	13	0	1	0	0	0	0	0	0	0	0	0	1	0	0	0	0	0
0	18	10	1	1	2	1	0	0	0	None	0	0	0	0	0	0	0	0	0	0	0	0.5	1	24	12	28	24	76	0	24	28	14	10	1	0	1	0	0	1	0	0	0	1	0	1	0	0	1	0
0	18	10	0	0	1	0	0	0	0	None	0	0	0	0	0	0	0	0	0	0	0	0	0.5	20	14	23	24	70	0	24	22	17	10	1	0	0	0	0	0	0	0	0	1	0	0	0	0	0	0
0	13	10	0	0	1	0	1	0	0	None	2	2	1	1	1	2	1	1	2	2	1	1	4.5	9	5	44	24	300	3	19	3	15	0	1	0	0	0	0	0	0	0	0	0	0	0	0	0	0	0
0	20	10	0	0	4	2	0	0	0	Yes	0	0	0	0	0	0	0	0	0	0	0	0	0	29	14	69	24	122	0	24	27	15	8	1	0	0	0	0	0	0	0	0	0	0	0	0	0	0	0
0	20	10	0	0	2	1	0	0	0	Yes	0	0	0	0	0	0	0	0	0	0	0	0	0	27	14	17	24	43	0	24	29	16	14	1	0	0	0	0	0	0	0	0	1	0	0	0	0	0	0
0	20	10	0	0	2	1	0	0	0	None	0	0	0	0	0	0	0	0	0	0	0	0	0	14	12	35	24	48	0	24	29	15	11	1	0	0	0	0	0	0	0	0	0	0	0	0	0	0	0
0	20	10	0	0	2	1	0	0	0	None	0	0	0	0	0	0	0	0	0	0	0	0	0	14	12	35	24	48	0	24	29	15	11	1	0	0	0	0	0	0	0	0	0	0	0	0	0	0	0
0	20	10	0	0	2	1	0	0	0	None	0	0	0	0	0	0	0	0	0	0	0	0	0	14	12	35	24	67	2	24	27	17	12	0	0	0	0	0	0	0	0	0	0	0	0	0	0	0	0
0	20	10	0	0	2	1	0	0	0	None	0	0	0	0	0	0	0	0	0	0	0	0	0	14	12	35	24	67	2	24	27	17	12	0	0	0	0	0	0	0	0	0	0	0	0	0	0	0	0
1	13	2	1	0	2	1	1	0	0	None	3	3	3	0	0	3	1	0	3	3	0	1	5	13	5	38	24	152	1	24	17	9	2	1	0	1	0	0	0	0	0	0	0	1	0	0	0	0	0
0	18	10	1	0	4	2	1	0	0	Yes	1	1	0	0	0	0	0	0	0	0	0	0.5	1.5	10	14	23	24	57	0	24	24	16	2	0	0	0	0	0	0	0	0	0	1	1	0	0	0	1	0
0	9	10	0	0	2	1	0	0	0	None	0	0	0	0	0	0	0	0	0	0	0	0	0	15	16	150	21	300	3	13	19	15	10	1	0	0	1	0	0	0	1	1	1	0	0	0	1	0	0
1	16	5	0	0	2	1	1	0	0	Yes	0	2	3	0	1	3	3	0	3	1	0	1	7	9	9	150	24	300	1	23	13	15	0	1	0	0	0	0	0	0	0	0	0	0	0	0	0	0	0
0	20	10	0	0	2	1	0	0	0	Yes	0	0	0	0	0	0	0	0	0	0	0	0	0	18	7	29	24	68	0	24	22	13	6	1	0	0	0	0	0	0	0	0	0	0	0	0	0	0	0
1	14	5	0	0	1	0	1	0	0	None	3	3	1	1	0	2	2	2	2	1	1	1	5	4	4	150	24	300	2	4	11	14	0	0	0	0	0	0	0	0	0	0	0	0	0	0	0	0	0
0	16	10	0	0	2	1	0	0	0	None	0	0	0	0	0	0	0	0	0	0	0	0	0.5	16	12	29	24	93	0	24	25	17	16	1	0	0	0	0	0	0	0	0	0	0	0	0	0	0	0
0	14	10	1	0	1	0	0	0	0	Yes	0	0	0	0	0	0	1	0	0	0	1	0	0	20	13	13	24	41	0	24	26	13	7	1	0	0	0	0	0	0	0	0	0	0	0	0	0	0	0
0	16	10	0	0	1	0	0	0	0	None	0	0	0	0	0	0	0	0	0	0	0	0	0	12	12	40	24	103	1	24	25	16	11	1	0	0	0	0	0	0	0	0	0	1	0	0	0	1	0
0	19	10	0	0	2	1	0	0	0	None	0	0	0	0	0	0	0	0	0	0	0	0	0	26	13	29	24	85	1	24	29	16	15	1	0	0	0	0	0	0	0	0	0	0	0	0	0	0	0
0	18	10	0	0	1	0	0	0	0	None	0	0	0	0	0	0	0	0	0	0	0	0	0	14	9	25	24	71	0	24	22	15	11	1	0	0	0	0	0	0	0	0	0	0	0	0	0	0	0
0	18	10	0	1	1	0	1	0	0	None	0	0	0	0	0	0	0	0	0	0	0	0.5	0.5	16	14	27	24	100	1	24	20	15	9	1	0	0	0	0	0	0	0	0	0	0	0	0	0	0	0
0	16	10	0	0	2	1	0	0	0	Yes	0	0	0	0	0	0	0	0	0	0	0	0	0	20	17	29	24	98	1	24	25	14	11	1	0	0	0	0	0	0	0	0	0	0	0	0	0	0	0
0	12	10	0	0	2	1	1	0	0	Yes	0	0	0	0	0	1	0	0	0	0	0	0.5	2	16	11	41	24	175	4	24	20	15	4	1	0	0	0	0	0	0	0	0	0	1	0	0	0	0	0
1	16	4	0	0	1	0	1	0	0	None	2	3	0	0	1	0	1	2	2	0	1	0.5	4.5	14	10	64	24	300	0	12	17	17	5	0	1	0	0	0	0	0	0	0	1	1	0	0	0	0	0
0	12	10	0	0	1	0	1	0	0	Yes	3	3	2	1	1	1	2	1	3	3	0	1	4.5	9	11	150	24	300	2	10	88	10	3	1	0	1	0	0	0	0	0	0	0	1	0	0	0	0	0
0	16	10	0	0	1	0	1	0	0	Yes	0	0	0	0	0	0	0	0	0	0	0	0.5	0.5	17	9	40	24	108	0	24	25	14	5	1	0	0	0	0	0	0	0	0	0	1	0	0	0	0	0
0	18	10	1	0	1	0	0	0	0	None	0	0	0	0	0	0	0	0	0	0	0	0	0	28	14	19	24	59	0	24	26	16	16	1	0	0	0	0	0	0	0	0	0	0	0	0	0	0	0
0	16	10	1	0	4	2	1	0	0	None	0	1	0	0	0	0	0	0	0	1	0	0.5	3	11	0	47	24	82	0	24	88	16	0	0	0	0	0	0	0	0	0	0	0	0	0	1	0	1	0
0	20	10	0	0	2	1	1	0	0	Yes	0	0	0	0	0	0	0	0	0	0	0	0	0	29	20	19	24	45	0	24	30	16	10	1	0	0	0	0	0	0	0	0	0	1	0	0	0	0	0
0	18	10	0	0	4	2	1	0	0	None	2	2	1	1	0	1	1	1	2	1	0	1	4.5	12	8	31	24	67	0	24	14	15	2	1	0	0	0	0	0	0	0	0	0	1	0	0	0	0	0
0	15	10	0	0	2	1	1	0	0	None	1	2	0	1	0	0	1	2	1	2	1	0.5	3.5	17	7	43	24	169	1	24	88	16	4	0	0	0	0	0	0	0	0	0	0	0	0	0	0	0	0
0	20	10	0	0	1	0	0	0	0	Yes	0	0	0	0	0	0	0	0	0	0	0	0.5	1	25	22	30	24	72	0	24	25	16	9	1	1	0	0	0	0	1	1	0	0	1	0	0	0	0	0
0	18	10	1	0	1	0	1	0	0	None	0	1	0	0	0	2	0	1	1	1	0	0.5	2.5	10	9	83	24	300	3	21	23	14	2	1	0	1	0	0	1	0	0	0	1	0	0	0	0	0	0
0	18	10	1	1	1	0	0	0	0	Yes	0	0	0	0	0	0	0	0	0	0	0	0	0	22	15	20	24	90	1	24	28	16	14	0	0	0	0	0	0	0	0	0	1	0	0	0	0	1	0
0	18	10	0	0	1	0	0	0	0	None	0	0	0	0	0	0	0	0	0	0	0	0	0	15	18	43	24	53	0	24	26	16	13	1	0	0	0	0	0	0	0	0	0	0	0	0	0	0	0
0	11	10	0	0	1	0	0	0	0	Yes	0	0	0	0	0	1	0	0	0	0	0	0	0.5	16	12	36	24	192	8	24	20	16	15	1	0	1	1	0	1	0	0	0	1	1	0	0	0	1	0
0	16	10	1	0	2	1	0	0	1	Yes	0	0	0	0	0	0	0	0	0	0	0	0	0	12	11	38	24	91	0	24	24	15	7	1	0	0	0	0	0	0	0	0	0	1	0	0	0	1	0
0	12	10	0	0	4	2	1	0	0	Yes	3	3	2	0	1	1	0	1	3	2	1	1	4.5	12	13	150	24	300	4	7	15	13	10	1	0	1	0	0	0	1	1	0	0	0	0	0	0	0	0
0	12	10	0	0	2	1	0	0	1	Yes	0	0	0	0	0	0	0	0	0	0	0	0	0.5	15	15	36	24	86	0	24	23	14	9	1	0	1	0	0	0	0	0	1	1	0	0	0	0	1	0
1	12	4	0	0	2	1	1	1	0	None	3	3	3	1	0	1	2	1	2	3	1	1	5	6	5	150	23	300	2	14	12	14	0	1	0	0	0	0	0	1	0	0	0	0	0	0	0	0	0
1	12	4	0	0	2	1	1	1	0	None	3	3	3	1	0	1	2	1	2	3	1	1	5	6	5	150	12	259	2	0	8	7	0	0	0	0	0	0	0	1	0	0	0	0	0	0	0	0	0
0	14	10	0	0	1	0	0	0	0	Yes	1	0	0	0	0	0	0	0	1	0	0	0.5	1	18	12	50	24	160	7	24	22	17	9	1	1	0	1	0	1	1	1	1	1	1	1	1	0	1	0
0	18	10	0	0	2	1	0	0	0	None	0	0	0	0	0	0	0	0	0	0	0	0	0	15	10	24	24	32	0	24	28	16	16	1	0	0	0	0	0	0	0	0	0	0	0	0	0	0	0
0	14	10	1	0	1	0	1	0	0	None	0	0	0	0	0	0	0	0	0	0	0	0.5	0.5	16	14	26	24	120	2	24	21	13	6	0	0	0	0	0	0	0	0	0	0	0	0	0	0	0	0
0	16	10	1	0	2	1	1	0	0	None	2	0	0	0	0	1	2	0	2	0	1	1	4	9	6	150	19	300	3	9	10	5	0	0	0	0	0	0	0	0	0	0	1	1	0	1	0	1	0
0	16	10	0	0	1	0	0	0	0	Yes	0	0	0	0	0	0	0	0	0	0	0	0	0	24	21	34	24	55	0	24	28	15	13	1	0	0	0	0	0	0	0	0	1	0	0	0	0	1	0
0	16	10	0	0	1	0	0	0	0	Yes	0	0	0	0	0	0	0	0	0	0	0	0	0	27	19	33	24	44	0	24	29	16	12	0	0	0	0	0	0	0	0	0	1	0	0	0	0	0	0
0	12	10	1	0	2	1	1	0	0	None	3	3	2	1	1	2	2	2	3	2	1	1	7	7	5	150	24	300	2	17	5	5	2	0	0	0	0	0	0	0	0	0	0	0	0	0	0	0	0
0	14	10	1	0	3	0	0	0	1	Yes	0	0	0	0	0	0	0	0	0	0	0	0	0	20	20	30	24	54	0	24	27	14	10	1	1	1	1	0	0	0	1	0	1	0	0	0	0	0	0
0	16	10	0	0	1	0	0	0	0	None	0	0	0	0	0	0	0	0	0	0	0	0	0	22	24	29	24	66	0	24	27	16	12	1	0	0	0	1	0	0	0	0	0	0	0	0	0	0	0
0	14	10	0	0	1	0	1	0	0	Yes	1	1	2	1	0	0	0	1	0	2	0	1	4.5	13	14	27	24	124	0	24	22	16	11	1	0	0	0	1	0	0	0	0	0	1	0	0	0	1	0
1	16	9	1	0	1	0	1	0	0	None	0	0	0	0	0	0	0	0	1	0	0	0.5	0.5	19	12	42	24	83	0	24	26	15	11	1	0	0	0	0	0	0	0	0	0	1	0	0	0	0	0
0	12	10	0	0	2	1	0	0	0	Yes	0	0	0	0	0	0	0	0	0	0	0	0	0	24	14	21	24	60	0	24	24	17	13	1	0	0	0	1	0	0	0	0	0	1	0	0	0	0	0
0	18	10	1	0	1	0	1	0	0	Yes	0	0	0	0	0	0	1	0	1	1	0	0.5	1	17	8	52	24	81	0	24	21	15	6	1	0	0	0	0	0	0	0	0	0	1	0	0	0	0	0
0	18	10	1	0	1	0	1	0	0	Yes	0	0	0	0	0	0	1	0	1	1	0	0.5	1	17	8	52	24	81	0	24	21	15	6	1	0	0	0	0	0	0	0	0	0	1	0	0	0	0	0
0	18	10	1	0	1	0	1	0	0	Yes	0	0	0	0	0	0	1	0	1	1	0	0.5	1	17	8	52	24	104	0	24	23	12	0	1	0	0	0	0	0	0	0	0	0	1	0	0	0	0	0
0	18	10	1	0	1	0	1	0	0	Yes	0	0	0	0	0	0	1	0	1	1	0	0.5	1	17	8	52	24	104	0	24	23	12	0	1	0	0	0	0	0	0	0	0	0	1	0	0	0	0	0
0	18	10	0	0	5	1	1	0	0	None	0	0	0	0	0	0	0	0	1	0	0	0.5	3	15	14	46	24	211	3	24	22	16	10	0	0	0	0	0	0	0	0	0	0	0	0	0	0	0	0
0	16	10	0	0	4	2	1	0	0	Yes	1	1	0	0	0	0	0	1	1	2	0	0.5	3.5	9	15	150	12	300	4	5	15	5	0	0	0	0	0	1	1	1	1	0	0	1	1	0	0	1	0
0	18	10	1	0	1	0	0	0	0	None	0	2	0	0	0	0	0	0	0	0	0	0	0	21	15	36	24	133	2	24	28	15	8	1	0	0	0	0	0	0	0	0	0	0	0	0	0	0	0
1	12	7	0	0	3	0	1	0	0	None	3	3	1	1	0	0	1	1	1	1	1	0.5	3.5	5	4	50	24	143	1	24	17	16	6	1	0	0	0	0	0	0	0	0	1	1	0	0	0	1	0
0	20	10	0	0	2	1	1	0	0	None	2	2	1	3	0	1	1	2	2	3	0	0.5	4	7	3	64	24	300	13	23	22	16	2	1	0	0	0	0	0	0	0	0	0	1	0	0	0	0	0
0	20	10	0	0	2	1	1	0	0	None	2	2	1	3	0	1	1	2	2	3	0	0.5	4	7	3	56	24	300	2	12	19	8	1	1	0	0	0	0	0	0	0	0	0	1	0	0	0	0	0
0	18	10	0	0	1	0	0	0	0	Yes	0	0	0	0	0	0	0	0	0	0	0	0	0	20	14	23	24	81	2	24	25	14	15	1	0	0	0	0	0	0	0	0	1	0	0	0	0	0	0
0	19	10	1	0	1	0	1	0	0	None	0	0	0	0	0	0	0	0	2	0	0	0.5	0.5	21	15	21	24	81	1	24	22	16	7	1	0	0	0	0	0	0	0	0	0	0	0	0	0	0	0
0	16	10	1	1	2	1	1	0	0	None	1	1	1	2	0	1	1	1	1	1	0	1	5.5	20	9	39	24	162	1	24	20	13	5	1	0	0	0	0	0	0	0	0	0	0	0	0	0	0	0
1	12	4	0	0	2	1	1	0	0	Yes	3	3	2	2	0	0	2	0	3	3	0	1	8	4	6	150	20	300	1	17	1	8	0	0	0	0	0	0	0	0	0	0	0	0	0	0	1	0	0
0	16	10	1	0	5	1	0	0	0	Yes	0	0	0	0	0	0	0	0	0	0	0	0	0	18	16	29	24	65	0	24	28	17	12	1	0	0	0	0	0	0	0	0	0	0	0	0	0	0	0
0	20	10	0	0	4	2	1	0	0	None	3	3	0	0	0	0	1	1	2	0	0	0.5	3.5	13	7	31	24	130	1	24	18	17	0	1	0	0	0	0	0	1	0	0	0	0	0	0	0	1	0
1	14	9	0	0	4	2	1	0	0	None	1	2	1	0	0	0	1	1	2	0	1	0.5	3.5	14	9	47	24	122	0	24	21	14	2	1	0	0	0	0	0	0	0	0	0	0	0	0	0	0	0
0	19	10	0	0	1	0	0	0	0	None	0	0	0	0	0	0	0	0	0	0	0	0	0	23	17	20	24	43	0	24	30	16	11	1	0	0	0	0	0	0	0	0	0	0	0	0	0	0	0
0	16	10	1	0	3	0	0	0	0	None	0	0	0	0	0	0	0	0	0	0	0	0	0	19	17	32	24	81	0	24	24	15	10	1	0	0	0	0	0	0	0	0	0	0	0	0	0	0	0
0	13	10	1	0	1	0	0	0	0	None	2	0	0	0	1	0	0	0	0	1	0	0.5	0.5	23	10	27	24	64	0	24	29	17	15	1	0	0	0	0	0	0	0	0	0	0	0	0	0	1	0
0	13	10	1	0	1	0	0	0	0	None	2	0	0	0	1	0	0	0	0	1	0	0.5	0.5	23	10	27	24	64	0	24	29	17	15	1	0	0	0	0	0	0	0	0	0	0	0	0	0	1	0
0	13	10	1	0	1	0	0	0	0	None	2	0	0	0	1	0	0	0	0	1	0	0.5	0.5	23	10	27	24	65	0	24	27	16	16	1	0	0	0	0	0	0	0	0	0	0	0	0	0	1	0
0	13	10	1	0	1	0	0	0	0	None	2	0	0	0	1	0	0	0	0	1	0	0.5	0.5	23	10	27	24	65	0	24	27	16	16	1	0	0	0	0	0	0	0	0	0	0	0	0	0	1	0
0	16	10	0	0	1	0	1	0	0	None	2	2	1	1	0	0	0	0	1	0	1	0.5	1.5	18	8	23	24	70	0	24	21	14	8	1	0	0	0	0	0	0	0	0	0	1	0	0	0	0	0
0	18	10	0	0	4	2	1	0	0	None	0	1	0	0	0	0	0	1	2	0	1	0.5	1.5	19	8	17	24	41	0	24	25	16	7	1	0	0	0	0	0	0	0	0	1	1	0	0	0	1	0
0	17	10	0	0	1	0	0	0	0	Yes	0	0	0	0	0	0	0	0	0	0	0	0	0	20	19	66	24	236	2	24	25	16	16	1	0	0	0	0	0	0	0	0	0	0	0	0	0	0	0
0	14	10	1	0	1	0	0	0	0	None	0	0	0	0	0	0	0	0	0	0	0	0	0	22	18	17	24	59	0	24	25	16	14	1	0	0	0	0	0	0	0	0	0	0	0	0	0	0	0
0	18	10	1	0	2	1	1	1	0	None	0	1	0	0	0	0	0	0	2	2	0	0.5	2	14	8	36	24	175	2	24	23	13	4	1	0	0	0	0	0	0	0	0	0	1	0	0	0	0	0
0	18	10	0	0	2	1	1	0	0	Yes	3	3	2	1	1	2	1	2	2	3	1	1	6	6	2	148	24	300	3	13	4	6	3	0	0	0	0	0	0	0	0	0	0	1	0	0	0	0	0
0	20	10	1	0	1	0	0	0	0	None	0	0	0	0	0	0	0	0	0	0	0	0	0	27	11	22	24	48	1	24	27	16	12	1	0	0	0	0	0	0	0	0	0	0	0	0	0	0	0
0	14	10	1	0	1	0	1	0	0	None	0	0	0	0	0	0	0	0	0	0	0	0.5	0.5	21	11	31	24	126	1	24	18	17	4	1	0	0	0	0	0	0	0	0	0	1	0	0	0	0	0
0	16	10	1	0	1	0	1	0	0	None	1	1	1	0	0	1	3	3	2	1	0	1	5	13	9	36	24	58	0	24	16	17	0	1	0	0	0	0	0	0	0	0	0	1	0	0	0	0	0
0	20	10	0	0	1	0	1	0	0	Yes	0	0	0	0	0	0	0	0	0	0	0	0.5	0.5	13	9	82	24	300	4	9	23	15	7	1	0	0	0	0	0	0	0	0	0	0	0	0	0	0	0
0	20	10	0	0	1	0	1	0	0	None	0	0	0	0	0	0	0	0	0	0	0	0.5	0.5	13	9	82	24	196	2	24	26	14	7	0	0	0	0	0	0	0	0	0	0	0	0	0	0	0	0
0	11	10	1	0	1	0	0	0	0	None	0	0	0	0	0	0	0	0	0	0	0	0	0	15	11	62	24	149	0	24	20	14	8	1	1	1	0	1	0	0	0	0	0	0	0	0	0	1	0
0	20	10	0	0	1	0	0	0	0	None	0	0	0	0	0	0	0	0	0	0	0	0	0	20	14	29	24	75	0	24	27	15	12	1	1	0	0	0	0	0	1	1	0	1	0	0	0	1	0
0	17	10	0	0	2	1	0	0	0	Yes	0	0	0	0	0	0	0	0	0	0	0	0	0	25	11	17	24	48	2	24	27	17	9	1	0	0	0	0	0	0	0	0	0	0	1	0	0	1	0
0	19	10	0	0	1	0	0	0	0	None	0	0	0	0	0	0	0	0	0	0	0	0	0	25	17	30	24	107	2	24	25	14	11	1	0	0	0	0	0	0	0	0	0	0	0	0	0	0	0
0	12	10	0	0	2	1	1	1	0	None	2	2	0	0	0	0	1	0	1	1	0	0.5	1.5	10	8	56	24	214	2	24	17	15	2	0	0	0	0	0	0	0	0	0	0	1	1	0	0	0	0
1	15	2	1	0	2	1	1	1	0	Yes	1	1	2	1	1	0	1	0	2	1	1	0.5	0.5	22	18	39	24	116	2	24	26	14	7	1	0	0	0	0	0	0	0	0	0	1	0	0	0	1	0
0	18	10	0	0	2	1	0	0	0	Yes	0	0	0	0	0	0	0	0	0	0	0	0	0	24	15	31	24	68	1	24	28	15	11	1	0	0	0	1	0	0	0	0	1	0	0	0	0	1	0
0	13	10	1	0	3	0	0	0	0	None	0	0	0	0	0	0	0	0	0	0	0	0	0.5	19	18	27	24	52	0	24	28	15	11	1	0	0	0	0	0	0	0	0	0	0	0	0	0	1	0
0	20	10	0	0	3	0	0	0	0	None	0	0	0	0	0	0	0	0	0	0	0	0	0	25	21	24	24	44	0	24	26	17	11	1	1	0	0	0	0	0	0	0	0	0	0	0	0	0	0
0	20	10	0	0	3	0	1	0	0	None	1	1	1	0	0	1	0	1	1	1	0	0.5	3	23	14	40	24	162	1	24	27	16	11	1	0	0	0	1	0	1	0	0	0	1	0	0	0	0	1
0	18	10	1	0	1	0	0	0	1	Yes	0	0	0	0	0	0	0	0	0	0	0	0	0	27	15	29	24	74	1	24	26	17	12	1	0	0	0	0	0	0	0	0	0	0	0	0	0	0	0
1	19	3	0	0	2	1	1	0	0	None	0	2	0	1	0	0	0	1	1	0	0	0.5	3.5	19	7	17	24	60	1	24	21	15	6	1	0	0	0	0	0	0	0	0	0	1	0	0	0	0	0
0	16	10	0	0	4	2	0	0	0	None	0	0	0	0	0	0	0	0	0	0	0	0	0	25	16	24	24	48	0	24	26	16	4	1	0	0	0	0	0	0	0	0	0	1	0	0	0	0	0
0	13	10	0	0	2	1	0	0	0	None	0	0	0	0	0	0	0	0	0	0	0	0	0	24	20	25	24	57	0	24	24	14	10	1	0	0	0	0	0	0	0	0	1	0	0	0	0	0	0
0	20	10	0	0	2	1	1	0	0	None	3	3	1	0	0	1	1	1	1	1	0	0.5	3	23	10	36	24	75	0	24	22	15	7	1	0	0	0	0	0	0	0	0	0	0	0	0	0	0	0
0	12	10	1	0	3	0	1	0	0	Yes	2	1	0	0	0	2	0	1	1	0	1	0.5	2	15	14	45	24	166	2	24	20	15	2	1	0	1	1	1	0	0	0	0	0	1	0	0	0	0	0
0	16	10	0	0	1	0	1	1	0	None	2	2	1	3	0	2	3	2	3	2	1	0.5	3	12	8	25	24	127	0	24	12	3	1	0	0	0	0	1	1	0	0	0	0	0	0	0	0	0	0
0	12	10	1	0	1	0	0	0	0	None	0	0	0	0	0	0	0	0	0	0	0	0	0	18	14	137	24	300	7	13	23	17	10	1	0	0	0	0	0	0	0	0	0	0	0	0	0	0	0
0	18	10	1	0	2	1	1	0	0	Yes	3	3	0	0	0	1	2	0	2	0	1	0.5	1.5	19	12	73	24	160	3	24	15	16	9	1	0	1	0	0	0	0	0	0	1	0	0	0	0	0	0
0	16	10	0	0	2	1	0	0	0	Yes	0	0	0	0	0	0	0	0	0	0	0	0	0	19	13	30	24	68	0	24	27	14	7	1	0	0	0	0	0	0	0	0	0	1	0	0	0	0	0
0	18	10	0	0	1	0	0	0	0	None	0	0	0	0	0	0	0	0	0	0	0	0	0	24	17	30	24	60	0	24	27	17	17	1	0	0	0	0	0	0	0	0	0	0	0	0	0	0	0
0	18	10	1	0	2	1	1	0	0	Yes	3	3	3	1	1	1	0	1	2	2	0	1	5	12	9	130	9	300	1	0	16	8	2	0	0	0	0	0	0	0	0	0	1	1	0	0	0	1	0
0	15	10	0	0	2	1	1	0	0	None	3	3	2	3	2	3	1	2	2	3	0	1	5	10	10	57	24	300	1	12	19	10	0	0	1	1	0	1	1	0	1	1	0	1	1	1	1	1	1
1	16	2	1	0	2	1	1	0	0	None	3	3	3	3	2	3	2	2	3	3	1	1	6	3	2	150	7	300	1	5	9	10	0	0	0	1	1	1	0	0	0	0	0	1	0	0	0	1	0
0	12	10	0	0	2	1	1	0	0	None	3	3	1	2	1	3	3	2	3	3	0	1	7	7	7	150	6	300	2	2	9	0	0	0	0	0	0	1	0	0	0	0	0	1	0	0	0	0	0
0	15	10	1	0	2	1	0	0	0	Yes	0	0	0	0	0	0	0	0	0	0	0	0	0	13	13	81	24	163	1	24	24	17	17	1	0	0	0	0	0	0	1	0	0	0	0	0	0	1	0
0	18	10	0	0	1	0	1	0	0	None	0	0	0	0	0	0	0	0	0	0	0	0.5	0.5	25	12	28	24	44	0	24	26	16	15	1	0	0	0	0	0	0	0	0	0	0	0	0	0	0	0
0	13	10	0	0	4	2	1	0	0	None	3	3	2	1	0	2	2	3	1	2	0	1	7	18	13	55	24	117	0	24	22	17	2	0	0	0	0	0	0	0	0	0	0	1	0	0	0	0	0
0	18	10	0	0	1	0	1	0	0	Yes	1	2	0	0	0	0	0	1	2	0	0	0.5	3	22	11	38	24	116	1	24	25	16	3	1	0	0	0	0	0	0	0	0	0	1	0	0	0	0	0
0	16	10	1	0	1	0	1	0	0	None	0	0	0	1	0	0	0	0	0	0	0	0.5	2.5	12	7	53	24	107	1	24	25	16	5	1	0	0	0	0	0	0	0	0	0	0	0	0	0	1	0
0	16	10	1	0	1	0	1	0	0	None	3	1	0	1	1	1	0	0	1	1	0	1	5	15	9	50	24	127	0	24	20	12	5	0	1	0	0	0	0	1	0	0	0	1	0	0	0	1	0
0	16	10	0	0	1	0	1	0	0	Yes	2	3	1	0	0	0	1	1	0	1	0	0.5	1.5	9	8	51	24	300	5	4	15	9	3	0	0	0	0	0	0	0	0	0	0	1	0	0	0	0	1
0	16	10	1	0	1	0	0	0	0	None	0	0	0	0	0	0	0	0	0	0	0	0	0	25	16	37	24	81	1	24	25	16	11	1	0	0	1	1	0	0	0	0	0	0	0	0	0	0	0
0	20	10	0	0	2	1	1	0	0	None	3	3	2	2	0	2	2	0	2	1	1	1	7	6	2	51	24	300	4	17	15	17	4	0	0	0	0	0	0	0	1	0	0	1	0	0	0	1	0
1	16	1	1	0	2	1	1	0	0	None	3	3	3	1	3	3	3	2	3	3	1	3	17	3	0	95	24	300	13	1	8	17	0	0	0	1	0	0	0	0	0	0	0	0	0	0	0	0	0
0	16	10	1	0	1	0	0	0	0	None	0	0	0	0	0	0	0	0	0	0	0	0	0	17	13	39	24	181	0	24	30	15	10	1	0	0	0	0	0	0	0	0	0	0	0	0	0	0	0
1	18	5	0	0	1	0	0	0	0	None	0	0	0	0	0	0	0	0	0	0	0	0	0	27	13	46	24	200	2	24	27	16	13	0	0	0	0	0	0	0	0	0	0	0	0	0	0	0	0
0	20	10	1	0	2	1	1	0	0	Yes	3	3	3	2	0	3	3	3	3	3	1	1	4.5	10	4	75	24	259	2	24	88	12	1	1	1	1	0	0	0	0	0	0	0	0	0	0	0	0	0
0	14	10	0	0	1	0	1	0	0	None	0	0	1	0	1	1	1	1	0	0	1	0.5	2	7	8	41	24	98	0	24	18	16	7	1	0	0	0	0	0	0	0	0	0	0	0	0	0	1	0
0	15	10	1	0	1	0	0	0	0	None	0	0	0	0	0	0	0	0	0	0	0	0	0	21	19	28	24	84	0	24	29	15	10	1	0	0	0	0	0	0	0	0	0	0	0	0	0	0	0
0	16	10	1	0	1	0	0	0	0	Yes	0	0	0	0	0	0	0	0	0	0	0	0	0	24	15	34	24	68	0	24	30	16	12	1	0	0	0	0	0	0	0	0	0	0	0	0	0	1	0
0	16	10	0	0	1	0	0	0	0	Yes	0	0	0	0	0	0	0	0	1	0	0	0	0	26	16	37	24	135	2	24	27	13	7	0	0	0	0	0	0	0	0	0	0	0	0	0	0	0	0
1	14	1	0	0	2	1	1	0	0	None	3	3	2	2	0	2	2	2	3	3	0	0.5	4	13	6	40	24	261	1	24	17	13	0	0	0	0	0	0	0	0	0	0	0	1	0	0	0	0	0
0	18	10	0	0	4	2	1	0	0	None	2	3	0	1	1	2	1	1	2	2	1	1	5	5	3	44	24	300	5	12	13	11	3	0	0	0	0	1	0	0	0	0	0	0	0	0	0	0	0
0	16	10	0	0	2	1	1	0	0	Yes	0	0	0	0	0	1	0	0	0	0	0	0.5	1	9	9	46	24	168	1	24	14	13	4	0	0	0	0	0	0	0	0	0	0	0	0	0	0	0	0
0	20	10	0	0	1	0	0	0	0	None	0	0	0	0	0	0	0	0	0	0	0	0	0	30	20	19	24	66	1	24	29	16	14	1	0	0	0	0	0	1	0	0	0	0	0	1	0	0	0
0	18	10	1	0	1	0	1	0	0	Yes	0	0	0	0	0	0	0	1	0	1	0	0.5	0.5	15	14	37	24	90	0	24	24	15	13	0	0	0	0	0	0	1	0	0	0	0	0	0	0	1	0
0	14	10	0	0	2	1	0	0	0	None	0	0	0	0	0	0	0	0	0	0	1	0	0	30	18	24	24	63	2	24	29	17	13	1	1	1	1	0	1	0	1	0	1	0	1	0	0	1	0
1	12	3	1	0	2	1	1	0	0	None	3	3	2	3	0	0	1	0	2	2	0	0.5	3.5	11	9	39	24	265	0	24	15	17	0	1	0	0	0	0	0	0	0	0	0	1	0	0	0	0	0
0	13	10	0	0	1	0	1	0	0	None	2	2	1	0	0	1	1	2	3	0	0	1	7	9	2	150	15	300	0	15	21	12	2	0	1	1	1	1	0	0	1	1	0	1	0	0	1	0	0
1	9	4	0	0	2	1	1	0	0	None	3	3	3	3	3	3	3	3	3	3	1	3	17	5	9	54	24	300	1	8	88	17	0	0	1	1	1	0	0	0	0	0	0	0	0	0	0	0	0
0	18	10	0	0	1	0	0	0	0	None	0	0	0	0	0	0	0	0	0	0	0	0	0	21	27	23	24	66	0	24	27	16	14	1	0	0	0	0	0	0	0	0	0	0	0	0	0	0	0
0	13	10	0	0	2	1	1	0	0	None	0	0	2	0	0	0	2	0	0	2	1	1	5	12	11	38	24	259	2	24	19	12	0	1	0	0	0	0	0	0	0	0	0	1	0	0	1	1	1
0	11	10	1	0	1	0	0	0	0	Yes	0	0	0	0	0	0	0	0	0	0	0	0	0.5	20	13	29	24	61	0	24	24	17	15	1	0	0	0	0	0	0	0	0	1	0	0	0	0	1	0
0	19	10	1	0	4	2	1	1	1	Yes	0	0	0	0	0	0	0	1	0	0	1	0.5	1	24	11	19	24	52	1	24	25	16	0	1	1	1	1	1	1	1	1	1	1	1	1	0	1	1	1
0	12	10	0	0	2	1	0	0	0	None	0	0	0	0	0	0	0	0	0	0	0	0	0	15	17	22	24	67	0	24	27	10	16	1	0	0	0	0	0	0	0	0	0	0	0	0	0	0	0
0	19	10	0	0	3	0	0	0	0	None	0	0	0	0	0	0	0	0	0	0	0	0.5	0.5	26	18	37	24	79	0	24	26	17	10	1	1	0	0	0	1	0	0	0	0	1	0	0	1	1	0
0	12	10	0	0	2	1	1	0	0	Yes	0	0	0	0	0	0	0	0	0	0	0	0.5	2.5	15	13	111	24	256	4	24	16	13	6	1	0	1	0	0	0	0	0	0	0	0	0	0	0	0	0
0	16	10	1	0	2	1	1	0	0	Yes	1	1	1	0	1	0	0	0	0	2	0	0.5	1.5	22	14	27	24	130	5	24	22	15	4	1	0	0	0	0	0	0	0	0	1	0	0	0	0	0	0
0	12	10	0	0	1	0	0	0	0	None	0	0	0	0	0	0	0	0	0	0	0	0	0	13	5	38	24	114	0	24	21	16	11	0	0	0	0	1	0	0	0	0	1	1	0	0	0	1	0
0	12	10	0	0	2	1	0	0	0	None	0	0	0	0	0	0	0	0	0	0	0	0	0	23	15	50	24	117	1	24	28	17	10	1	0	0	0	0	0	0	0	0	0	0	0	0	0	0	0
0	18	10	1	0	1	0	1	0	0	None	0	0	0	0	0	0	0	0	2	0	0	0.5	0.5	17	9	65	24	109	1	24	20	17	5	1	0	1	0	0	0	0	0	0	0	0	0	0	0	1	0
0	16	10	0	0	1	0	1	0	0	None	0	2	0	0	0	0	0	0	1	0	0	0.5	1	9	9	59	24	188	0	24	16	13	4	0	1	0	1	1	0	0	1	0	1	0	0	0	0	1	1
0	18	10	1	0	2	1	0	0	0	None	0	0	0	0	0	0	0	0	0	0	0	0	0	17	15	31	24	67	0	24	25	14	11	1	0	0	0	0	0	1	0	0	0	0	0	0	0	0	0
0	16	10	1	0	1	0	1	0	0	Yes	2	2	1	1	1	2	0	0	2	2	0	1	6	3	7	88	24	300	5	16	7	16	4	0	0	0	0	0	0	0	0	0	0	1	0	0	0	0	0
0	12	10	0	0	1	0	1	0	0	None	0	0	0	0	0	0	0	0	0	0	0	0.5	1	17	12	32	24	130	1	24	18	14	8	1	0	0	0	0	0	0	0	0	0	0	0	0	0	0	0
0	18	10	0	0	2	1	0	0	0	None	0	0	0	0	0	0	0	0	0	0	0	0	0	25	18	29	24	66	0	24	28	17	9	1	0	0	0	0	0	1	0	0	0	0	0	0	0	0	0
0	9	10	0	0	1	0	0	0	0	Yes	0	0	0	0	0	0	0	0	0	0	0	0	0	15	9	58	24	221	1	24	18	12	12	1	0	0	0	0	0	0	0	0	1	0	0	0	0	0	0
0	20	10	0	0	2	1	1	0	0	None	0	0	0	0	0	0	0	0	0	0	0	0.5	0.5	16	12	38	24	84	0	24	22	16	7	0	0	0	0	0	0	0	0	0	0	1	0	0	0	0	0
0	16	10	0	0	3	0	0	0	0	Yes	0	0	0	0	0	0	0	0	1	0	0	0	0	18	18	34	24	94	1	24	23	16	14	1	0	0	0	0	0	0	1	0	0	0	0	0	0	0	0
0	16	10	0	0	1	0	1	0	0	None	2	3	3	0	0	1	1	2	2	2	1	0.5	4	18	14	19	24	102	1	24	22	15	3	0	0	0	0	0	0	0	0	0	0	1	0	0	0	0	0
1	16	1	0	0	2	1	0	0	0	None	0	0	0	0	0	0	0	0	0	0	0	0	0	18	10	63	24	207	1	24	26	16	12	1	0	0	0	0	0	0	0	0	1	0	0	0	0	0	0
0	16	10	0	0	4	2	0	0	0	None	0	0	0	0	0	0	0	0	0	0	0	0	0	15	15	40	24	103	1	24	22	16	14	1	1	1	0	1	0	1	0	0	1	0	0	0	0	1	0
0	14	10	0	0	2	1	1	0	0	None	0	2	0	1	0	0	1	0	2	0	0	0.5	2	10	5	30	24	182	0	24	24	15	6	0	0	0	0	0	0	0	0	0	0	0	0	0	0	0	0
0	18	10	0	0	1	0	0	0	0	Yes	0	0	0	0	0	0	0	0	0	0	0	0	0	22	16	41	24	75	1	24	28	15	12	1	0	0	0	0	0	0	0	0	0	1	0	0	0	0	0
0	16	10	0	0	1	0	1	0	0	Yes	3	3	3	3	2	3	1	1	2	3	1	1	6	10	6	150	24	300	1	16	88	2	0	1	0	1	0	1	0	0	0	1	0	1	0	1	1	0	0
0	16	10	0	0	2	1	1	0	0	None	0	0	0	0	0	0	0	0	0	1	0	0.5	1	20	15	22	24	209	6	24	23	16	5	1	0	0	1	0	0	0	0	0	0	0	0	0	0	0	0
0	20	10	0	0	2	1	0	0	0	None	0	0	0	0	0	0	0	0	0	0	0	0	0	18	8	26	24	72	0	24	29	17	15	1	0	0	0	0	0	0	0	0	0	0	0	0	0	0	0
0	20	10	0	0	2	1	1	0	0	None	1	2	2	1	0	1	0	0	2	2	0	0.5	2	13	9	29	24	65	0	24	20	16	5	1	0	0	0	0	0	0	0	0	0	0	0	0	0	0	0
0	14	10	1	0	2	1	1	0	0	None	3	3	0	1	0	2	1	2	3	0	0	0.5	3	14	9	32	24	121	0	24	18	16	2	0	0	0	0	0	0	0	0	0	0	0	0	0	0	0	0
0	20	10	0	0	1	0	0	0	0	None	0	0	0	0	0	0	0	0	0	0	0	0	0	26	17	38	24	54	0	24	27	17	15	1	0	0	0	0	0	0	0	0	0	0	0	0	0	0	0
0	18	10	0	0	1	0	1	0	1	Yes	1	1	1	1	0	0	1	0	0	0	0	0.5	2	8	3	50	24	197	0	24	19	17	4	1	0	0	0	0	0	0	0	0	0	0	0	0	0	0	0
0	12	10	0	0	2	1	1	0	0	Yes	1	3	1	1	0	0	1	1	1	1	0	0.5	3.5	14	5	72	24	300	2	23	15	14	6	0	0	0	0	0	0	0	0	0	0	0	0	0	0	0	0
0	17	10	1	0	1	0	1	0	0	None	3	3	1	2	0	2	2	1	2	1	1	0.5	3	12	7	63	24	300	5	18	17	16	6	1	0	0	0	0	0	0	0	0	0	0	0	0	0	0	0
0	18	10	0	0	1	0	0	0	0	None	0	0	0	0	0	0	0	0	0	0	0	0.5	1	29	14	26	24	60	0	24	29	16	14	1	0	0	0	0	0	0	0	0	0	0	0	0	0	1	0
0	16	10	1	0	4	2	1	0	0	None	0	1	0	1	0	0	0	0	1	0	0	0.5	3	13	4	43	24	300	5	12	17	15	2	1	0	0	0	0	1	0	1	0	0	1	0	0	0	1	0
0	16	10	1	0	1	0	0	0	0	None	0	0	0	0	0	0	0	0	0	0	0	0	0	27	14	17	24	64	1	24	27	15	10	1	0	0	0	0	0	0	1	0	0	0	0	0	0	0	0
1	13	4	1	0	2	1	1	0	0	None	2	2	2	2	1	1	0	1	2	1	1	1	4.5	12	2	67	24	138	0	24	15	15	3	0	0	0	0	0	0	0	0	0	0	1	0	0	0	1	0
1	18	2	0	0	1	0	1	0	0	None	3	3	2	2	1	2	2	2	2	3	0	1	9	4	0	150	5	250	0	0	6	4	0	0	0	0	0	0	0	0	0	0	0	1	0	0	0	0	0
1	12	5	1	0	4	2	1	0	0	None	1	1	2	0	0	2	1	1	2	1	1	1	4.5	6	0	23	24	150	4	24	23	15	7	1	0	0	0	0	0	0	0	0	0	1	0	0	0	0	0
0	18	10	0	0	1	0	0	0	0	None	0	0	0	0	0	0	0	0	0	0	0	0.5	0.5	23	21	22	24	73	1	24	26	15	11	1	0	0	0	0	0	0	0	0	0	0	0	0	0	0	0
0	18	10	0	0	4	2	0	0	0	None	0	0	0	0	0	0	0	0	0	0	0	0.5	0.5	24	13	22	24	108	2	24	27	17	12	1	0	0	0	0	0	0	0	0	0	0	0	0	0	0	0
0	16	10	1	0	1	0	0	1	0	None	0	0	0	0	0	0	0	0	0	0	0	0	0	17	17	42	24	83	1	24	25	17	11	1	0	1	0	0	0	0	0	0	1	0	0	0	0	0	0
0	16	10	0	0	2	1	0	0	0	None	0	0	0	0	0	0	0	0	0	0	0	0	0	22	14	25	24	52	0	24	24	16	9	1	0	0	0	0	0	0	0	0	0	0	0	0	0	0	0
0	12	10	0	0	1	0	0	0	0	None	0	0	0	0	0	0	0	0	0	0	0	0	0	15	18	37	24	65	0	24	22	17	10	1	0	0	0	0	0	0	0	0	0	0	0	0	0	0	0
0	12	10	0	0	1	0	1	0	0	Yes	2	2	1	0	0	0	1	2	2	1	0	0.5	1	15	11	45	24	81	0	24	27	16	1	1	0	0	0	0	0	0	0	0	0	0	0	0	0	0	0
0	18	10	0	0	2	1	0	0	0	None	0	0	0	0	0	0	0	0	0	0	0	0	0	15	14	50	24	101	0	24	22	16	14	1	0	0	0	0	0	0	1	0	1	0	1	0	0	1	0
0	15	10	1	0	1	0	1	0	0	None	0	0	0	0	0	0	1	0	1	0	1	0.5	1.5	17	11	47	24	125	2	24	18	14	11	1	1	0	1	1	0	1	0	1	0	0	0	0	0	0	1
0	12	10	0	0	2	1	1	0	0	Yes	2	3	2	2	1	3	2	1	2	3	1	1	4.5	12	10	108	24	300	1	19	16	14	0	0	1	0	0	0	0	1	0	1	1	1	0	1	1	0	1
0	13	10	0	0	1	0	0	0	0	None	0	0	0	0	0	0	0	0	0	0	0	0	0	18	16	30	24	239	3	24	26	16	9	1	0	0	0	0	0	0	0	0	0	0	0	0	0	0	0
0	18	10	0	0	2	1	0	0	0	Yes	0	0	0	0	0	0	0	0	0	0	0	0	0	32	20	34	24	68	1	24	28	15	14	1	0	0	0	0	0	0	0	0	0	1	0	0	0	0	0
0	16	10	1	0	1	0	0	0	0	None	0	0	0	0	0	0	0	0	0	0	0	0	0	23	15	37	24	58	0	24	28	17	10	1	0	0	0	0	0	0	0	0	0	0	0	0	0	1	0
0	20	10	0	0	2	1	1	0	0	None	2	2	1	2	0	0	0	1	1	2	1	0.5	3.5	11	6	50	24	110	0	24	18	15	5	0	0	0	0	1	0	0	0	1	0	0	0	0	0	0	0
0	16	10	0	0	4	2	1	0	0	None	2	2	1	2	1	1	2	1	2	2	0	1	4.5	15	13	31	24	81	0	24	24	16	4	0	0	1	0	1	0	0	0	0	0	1	0	0	0	0	1
1	14	3	0	0	1	0	1	0	0	Yes	1	2	1	1	0	1	2	2	1	0	0	1	5	6	2	70	24	300	0	18	11	15	6	1	1	0	1	0	0	1	0	0	0	1	0	0	0	0	1
0	16	10	0	0	1	0	1	0	0	None	1	1	2	1	0	1	0	0	1	3	0	0.5	3	17	10	51	24	188	3	24	17	16	3	0	0	1	0	0	1	1	1	0	1	1	0	0	0	1	0
0	18	10	0	0	4	2	0	0	0	None	0	0	0	0	0	0	0	0	0	0	0	0	0	17	10	43	24	101	0	24	27	15	11	1	0	1	0	0	0	1	0	0	0	1	0	0	0	0	0
0	16	10	1	0	1	0	0	0	0	None	0	0	0	0	0	0	0	0	0	0	0	0	0	22	16	35	24	102	0	24	23	14	7	0	0	1	0	0	0	0	0	1	0	1	0	0	0	0	0
0	18	10	1	0	2	1	0	0	0	Yes	0	0	0	0	0	0	0	0	0	0	0	0	0	24	12	55	24	79	1	24	27	16	13	1	0	1	0	0	0	0	0	0	1	1	0	0	0	1	0
0	6	10	0	0	1	0	1	0	0	None	2	2	2	0	0	1	0	0	0	0	0	0.5	2.5	12	5	88	24	300	2	5	88	12	7	1	0	1	0	0	0	1	0	0	0	1	0	0	0	0	0
0	13	10	0	0	3	0	1	0	0	Yes	0	0	0	0	0	0	0	0	1	1	0	0.5	1	8	3	60	24	195	2	24	15	13	6	1	0	0	0	0	0	0	0	0	0	1	0	0	0	0	0
1	18	3	1	0	2	1	1	0	0	None	3	3	1	2	1	1	2	1	3	3	1	1	5	9	4	150	24	300	0	6	88	0	2	1	1	1	0	0	0	0	0	1	1	0	0	0	0	0	0
0	16	10	1	1	2	1	0	0	0	Yes	0	0	0	0	0	0	0	0	0	0	0	0	0	17	8	23	24	62	0	24	23	15	9	0	0	0	0	1	0	0	0	0	0	0	0	0	0	0	0
0	20	10	0	0	2	1	1	0	0	None	0	0	0	0	0	0	0	0	0	0	1	0.5	1	21	9	53	24	147	2	24	23	15	10	1	1	1	0	0	1	0	1	0	0	0	1	0	0	1	0
0	16	10	0	0	1	0	0	0	0	None	0	0	0	0	0	0	0	0	0	0	0	0	0	14	11	39	24	73	0	24	24	17	11	1	0	0	0	0	0	0	0	0	0	0	0	0	0	0	0
0	16	10	0	0	2	1	1	0	0	None	2	3	1	2	0	2	2	1	2	2	0	1	4.5	7	5	46	24	242	0	24	15	16	11	1	0	1	0	0	0	0	0	0	0	1	0	0	0	0	0
0	18	10	1	0	2	1	0	0	0	None	0	0	0	0	0	0	0	0	0	1	1	0	0	29	16	26	24	54	0	24	28	17	9	1	0	0	0	0	0	0	0	0	0	0	0	0	0	0	0
0	16	10	0	0	5	1	0	0	0	None	0	0	0	0	0	0	0	0	0	0	0	0	0	22	15	43	24	76	0	24	25	16	10	1	0	0	0	0	0	0	1	0	1	0	1	0	0	1	0
0	16	10	0	0	2	1	0	0	0	Yes	0	0	0	0	0	0	0	0	0	0	0	0	0	25	19	37	24	67	0	24	28	17	15	1	0	0	0	0	0	0	0	0	0	0	0	0	0	0	0
0	14	10	0	0	5	1	1	0	0	None	0	0	0	2	0	0	0	0	0	1	0	0.5	1.5	31	14	31	24	133	3	24	25	14	14	1	1	0	0	0	0	1	0	0	0	0	0	0	0	1	0
0	20	10	0	0	1	0	1	0	0	None	1	1	1	0	0	0	1	1	1	1	1	0.5	4.5	16	14	36	24	77	0	24	26	15	2	1	0	0	0	0	0	0	0	0	0	1	0	0	0	1	0
0	14	10	0	0	1	0	0	0	0	None	0	0	0	0	0	0	0	0	0	0	0	0	0.5	24	18	29	24	62	0	24	28	16	14	1	0	0	0	1	0	0	0	0	0	1	0	0	0	1	0
0	12	10	0	0	1	0	1	0	0	None	3	3	3	0	2	3	3	2	3	3	1	2	11	21	13	21	24	111	1	24	12	14	0	0	0	1	0	0	0	0	0	0	1	0	0	0	0	1	0
0	17	10	1	0	2	1	0	0	0	None	0	0	0	0	0	0	0	0	0	0	0	0	0	31	24	18	24	53	0	24	28	17	11	1	0	0	0	0	0	0	0	0	0	1	0	0	0	1	0
0	18	10	0	0	2	1	0	0	0	None	0	0	0	0	0	0	0	0	0	0	0	0	0	23	17	24	24	102	0	24	23	15	8	1	0	0	0	0	0	0	0	0	1	0	0	0	0	1	0
0	12	10	1	0	5	1	1	0	0	None	0	1	0	0	0	0	1	0	1	1	0	0.5	2	12	11	39	24	97	0	24	24	15	12	1	0	0	0	0	0	0	0	0	0	1	0	0	0	0	0
0	20	10	1	1	4	2	0	0	0	None	0	0	0	0	0	0	0	0	1	0	0	0.5	1	11	6	28	24	74	0	24	27	12	7	1	0	0	0	0	0	0	0	0	0	0	0	0	0	0	0
0	18	10	0	0	1	0	0	0	0	None	0	0	0	0	0	0	0	0	0	0	0	0	0	25	20	19	24	46	0	24	29	16	16	1	0	0	0	0	0	0	0	0	0	0	0	0	0	0	0
0	16	10	1	0	3	0	1	0	0	Yes	3	3	2	0	1	0	0	1	2	2	0	1	5	9	6	30	24	143	3	24	21	15	10	0	0	0	1	1	0	0	0	0	1	1	0	1	0	0	0
0	16	10	0	0	1	0	0	0	0	Yes	0	0	0	0	0	0	0	0	0	0	0	0.5	0.5	18	20	23	24	58	0	24	27	14	12	1	0	0	0	0	0	0	0	0	1	0	0	0	0	0	0
0	18	10	1	0	5	1	0	0	0	None	0	0	0	0	0	0	0	0	0	0	0	0.5	0.5	24	18	47	24	94	0	24	25	14	12	1	0	0	0	0	0	0	0	0	0	0	0	0	0	0	0
1	18	2	1	0	5	1	1	0	0	None	1	1	0	0	0	0	1	1	0	0	1	0	0	10	6	46	24	130	0	24	22	15	0	1	0	1	0	0	0	0	1	0	0	0	0	0	0	0	0
0	16	10	0	0	4	2	1	0	0	None	0	0	0	0	0	1	0	0	1	0	1	1	4	11	4	37	24	144	0	24	17	15	7	1	0	1	0	1	0	0	0	0	0	1	0	0	0	0	0
0	12	10	0	0	3	0	0	0	0	Yes	0	0	0	0	0	0	0	0	0	0	0	0	0	18	14	28	24	63	0	24	26	15	9	1	0	0	0	0	0	0	0	0	0	0	0	0	0	0	0
0	16	10	0	0	6	0	0	1	0	None	0	0	0	0	0	0	0	0	0	0	0	0	0	34	21	20	24	49	0	24	30	15	12	1	0	0	0	0	0	0	0	0	0	0	0	0	0	0	0
0	16	10	0	0	2	1	0	0	0	None	0	0	0	0	0	0	0	0	0	0	0	0.5	0.5	29	23	30	24	52	1	24	88	15	12	1	0	1	0	0	0	0	0	0	1	0	0	0	0	1	0
0	16	10	1	0	1	0	0	0	0	Yes	0	0	0	0	0	0	0	0	0	0	0	0	0	29	18	21	24	53	1	24	25	17	17	1	0	0	0	0	0	0	1	0	0	0	0	0	0	0	0
0	16	10	0	0	1	0	0	0	0	Yes	0	0	0	0	0	0	0	0	0	0	0	0	0	22	18	32	24	92	1	24	26	16	4	1	1	0	0	0	0	0	0	0	0	0	0	0	0	1	0
0	18	10	1	0	1	0	0	0	0	Yes	0	0	0	0	0	0	0	0	0	0	0	0	0	23	11	31	24	90	1	24	25	15	14	1	0	0	0	0	0	0	0	0	0	0	0	0	0	0	0
1	16	4	0	0	3	0	1	0	0	Yes	0	0	0	0	0	0	0	0	0	0	0	0	0	18	12	31	24	68	0	24	24	14	7	1	1	0	0	0	0	1	0	1	0	0	1	0	0	1	0
0	16	10	0	0	1	0	0	0	1	Yes	0	0	0	0	0	0	0	0	0	0	0	0	0	18	15	19	24	57	0	24	27	16	9	1	0	0	0	0	0	0	0	0	0	0	0	0	0	1	0
0	18	10	0	0	4	2	0	0	0	None	0	0	0	0	0	0	0	0	0	0	0	0	0	24	21	20	24	50	0	24	26	16	10	1	0	0	0	0	0	0	0	0	0	1	0	0	0	0	0
0	20	10	1	0	1	0	0	0	0	None	0	0	0	0	0	0	0	0	0	0	0	0	0	35	20	21	24	53	0	24	30	17	14	1	0	0	0	0	0	0	0	0	1	0	0	0	0	1	0
0	17	10	0	1	1	0	1	0	0	Yes	0	0	0	0	0	0	0	0	0	0	0	0.5	0.5	20	11	28	24	85	0	24	24	16	7	1	0	0	0	0	0	0	0	0	0	1	0	0	0	0	0
0	15	10	1	1	2	1	0	0	0	None	0	0	0	0	0	0	0	0	0	0	0	0	0	21	5	41	24	118	0	24	24	12	11	1	0	0	0	0	0	0	0	0	0	0	0	0	0	0	0
0	16	10	0	0	4	2	1	0	0	None	2	1	0	0	0	0	1	0	1	1	0	0.5	2	11	8	42	24	82	0	24	24	17	8	1	0	0	0	0	0	0	0	0	0	1	0	0	0	0	0
0	16	10	0	0	4	2	1	0	0	None	2	1	0	0	0	0	1	0	1	1	0	0.5	2	11	8	42	24	82	0	24	24	17	8	1	0	0	0	0	0	0	0	0	0	1	0	0	0	0	0
0	16	10	0	0	4	2	1	0	0	None	2	1	0	0	0	0	1	0	1	1	0	0.5	2	11	8	42	24	66	0	24	22	17	8	1	0	0	0	0	0	0	0	0	0	1	0	0	0	0	0
0	16	10	0	0	4	2	1	0	0	None	2	1	0	0	0	0	1	0	1	1	0	0.5	2	11	8	42	24	66	0	24	22	17	8	1	0	0	0	0	0	0	0	0	0	1	0	0	0	0	0
0	20	10	0	0	2	1	1	0	0	None	1	1	1	1	2	2	1	2	0	1	0	0.5	2.5	22	13	34	24	61	0	24	30	17	7	1	0	0	0	0	0	0	0	0	1	0	0	0	0	0	0
0	18	10	1	1	1	0	1	0	0	None	0	0	0	0	0	0	0	0	0	0	0	0.5	2.5	12	4	28	24	300	7	17	16	14	2	1	0	0	0	0	0	0	0	0	1	0	0	0	0	0	0
0	18	10	0	0	1	0	0	0	0	None	0	0	0	0	0	0	0	0	0	0	0	0	0	23	25	18	24	61	0	24	30	17	12	1	0	0	0	0	0	0	0	0	0	0	0	0	0	1	0
0	16	10	0	0	1	0	0	0	0	None	0	0	0	0	0	0	0	0	0	1	0	0	0	15	15	28	24	115	4	24	22	17	9	1	0	0	0	0	0	0	0	0	0	0	0	0	0	0	0
0	19	10	0	0	2	1	0	0	0	None	0	0	0	0	0	0	0	0	0	0	0	0	0	25	17	22	24	50	0	24	30	15	9	1	0	0	0	0	0	0	0	0	0	0	0	0	0	0	0
0	12	10	1	0	1	0	0	0	0	None	0	0	0	0	0	0	0	0	0	0	0	0	0	14	12	76	24	205	0	24	24	15	8	1	0	0	0	0	0	0	0	0	0	0	0	0	0	0	0
0	12	10	0	0	1	0	0	0	0	None	0	0	0	0	0	0	0	0	0	0	0	0	0	13	10	27	24	80	0	24	25	14	11	1	0	0	0	0	0	0	0	0	1	0	0	0	0	1	0
0	12	10	1	0	2	1	1	0	0	Yes	0	0	0	0	0	0	0	0	1	0	0	0.5	3	13	15	50	24	198	2	24	18	15	0	0	0	0	0	0	0	0	0	0	1	1	0	0	0	0	0
1	20	4	0	0	2	1	1	0	0	None	1	0	0	0	0	0	0	0	0	0	0	0.5	0.5	9	13	54	24	129	1	24	18	16	1	0	0	0	0	0	0	0	0	0	0	1	0	0	0	0	0
1	16	3	0	0	1	0	1	0	0	Yes	3	3	2	1	2	3	1	1	2	3	0	1	5	3	1	150	23	300	2	17	6	12	5	0	0	0	0	0	0	0	0	0	0	1	0	0	0	0	0
0	18	10	1	0	2	1	1	0	0	None	0	0	0	0	0	0	0	0	0	0	0	0.5	1.5	16	14	28	24	128	2	24	26	14	14	1	0	0	0	0	0	0	0	0	1	0	0	0	0	0	0
0	18	10	1	0	2	1	0	0	0	Yes	0	0	0	0	0	0	0	0	0	0	0	0	0	35	23	36	24	300	5	15	29	16	10	1	0	0	0	0	0	0	0	0	0	0	0	0	0	0	0
0	12	10	1	0	2	1	1	0	0	None	0	0	0	1	0	0	0	0	0	0	0	0.5	2	17	9	79	24	300	2	14	10	16	4	0	0	0	0	0	0	0	0	1	0	0	0	0	0	1	0
0	18	10	0	0	3	0	0	0	0	None	0	0	0	0	0	0	0	0	0	0	0	0	0	24	13	50	24	91	0	24	29	16	8	1	0	0	0	0	1	0	1	0	0	1	1	0	0	1	0
0	16	10	0	0	3	0	0	0	0	None	0	0	0	0	0	0	0	0	0	0	0	0	0	19	10	19	24	71	0	24	27	14	10	1	0	0	0	0	0	0	0	0	0	0	0	0	0	0	0
0	12	10	1	0	1	0	1	0	0	None	2	3	3	0	0	2	1	1	3	3	0	1	9	10	10	44	24	300	4	14	14	14	2	0	0	0	0	0	0	0	0	0	0	0	0	0	0	0	0
0	12	10	0	0	1	0	0	0	0	None	0	0	0	0	0	0	0	0	0	0	0	0	0	25	20	31	24	69	1	24	28	14	9	1	0	0	0	0	0	0	0	0	0	0	0	0	0	0	0
1	15	3	0	0	2	1	1	0	0	None	3	3	2	2	0	2	1	0	1	3	0	1	4.5	5	4	50	24	300	6	6	14	14	6	0	0	1	0	1	0	0	0	0	0	0	0	1	0	0	0
0	18	10	0	0	6	0	0	0	0	None	0	0	0	0	0	0	0	0	0	0	0	0	0	24	7	43	24	169	0	24	10	16	13	1	0	0	0	0	0	0	0	0	0	0	0	0	0	0	0
1	16	3	0	0	1	0	1	0	0	Yes	1	2	2	1	2	3	2	0	2	3	0	0.5	3.5	13	9	30	24	189	2	24	19	17	1	1	1	0	0	0	0	0	0	1	1	1	0	0	0	0	0
0	20	10	0	0	1	0	1	0	0	None	3	3	1	0	0	1	2	1	3	3	0	0.5	3.5	5	5	46	24	300	3	20	17	17	0	1	0	0	0	0	0	0	0	0	0	0	0	0	0	0	0
0	12	10	1	0	1	0	0	0	0	Yes	0	0	0	0	0	0	0	0	0	0	0	0	0	20	18	26	24	63	1	24	25	16	14	1	1	1	1	1	0	0	0	0	1	0	0	0	0	1	0
0	17	10	0	0	1	0	0	0	0	None	0	0	0	0	0	0	0	0	1	0	0	0	0	15	10	39	24	52	0	24	29	14	11	1	0	0	0	0	0	0	0	0	0	1	0	0	0	1	0
0	14	10	0	0	1	0	0	0	0	None	1	0	0	0	0	0	0	0	1	0	1	0	0	19	12	32	24	96	2	24	25	17	11	1	1	1	0	0	1	0	1	0	1	1	1	0	0	1	0
0	16	10	0	0	1	0	0	0	0	Yes	0	0	0	0	0	0	0	0	0	0	0	0	0	34	15	22	24	45	0	24	28	17	12	1	0	0	0	0	0	0	0	0	0	0	0	0	0	0	0
0	12	10	1	0	1	0	1	1	0	Yes	0	0	2	1	0	1	0	0	1	3	1	0.5	2	15	8	130	24	300	2	13	17	14	6	0	0	0	0	1	0	0	0	0	1	0	1	0	0	1	0
0	18	10	0	0	4	2	1	0	0	None	2	0	0	0	0	0	0	0	2	0	0	0.5	2	14	8	26	24	89	3	24	25	17	7	0	0	0	0	0	0	0	0	0	0	1	0	0	0	0	0
0	6	10	0	0	2	1	0	0	0	None	0	0	0	0	0	0	0	0	0	0	0	0	0	18	13	34	24	119	1	24	21	15	10	1	0	0	0	0	0	0	0	0	0	0	0	0	0	0	0
0	10	10	1	1	1	0	0	0	0	Yes	3	1	0	1	0	0	1	0	1	1	1	0.5	3	15	6	30	24	119	0	24	23	15	10	0	0	1	0	1	0	1	0	0	1	1	0	0	0	1	0
0	20	10	1	0	2	1	1	0	0	None	3	3	3	3	3	3	0	1	3	3	0	2	10	12	7	23	24	244	6	15	7	13	0	0	0	1	0	1	0	1	0	1	1	1	0	0	0	1	0
0	14	10	0	0	1	0	1	0	0	Yes	0	0	2	0	0	1	0	2	1	1	1	0.5	2	11	9	40	24	174	0	24	25	16	10	1	0	1	0	0	0	0	0	0	1	1	1	0	0	1	0
0	18	10	0	0	3	0	0	0	0	None	0	0	0	0	0	0	0	0	0	0	0	0	0	19	16	54	24	140	2	24	28	17	11	1	0	0	0	0	0	0	0	0	0	0	0	0	0	0	0
0	14	10	0	0	2	1	0	0	0	Yes	0	0	0	0	0	0	0	0	0	0	0	0	0	30	22	14	24	84	1	24	29	17	11	1	0	0	0	0	0	0	0	0	0	0	0	0	0	0	0
0	16	10	1	0	1	0	1	0	0	None	3	3	3	3	1	3	2	2	3	1	0	1	4.5	8	6	90	24	300	2	0	7	3	0	1	1	1	0	1	0	0	0	0	1	1	0	0	0	0	0
1	18	6	1	0	1	0	0	0	0	Yes	0	0	0	0	0	0	0	0	0	0	0	0	0	15	10	46	24	78	0	24	24	14	5	1	0	0	0	0	0	0	0	0	1	0	0	0	0	0	0
0	18	10	0	0	2	1	0	0	0	None	0	0	0	0	0	0	0	1	1	0	0	0.5	1	27	15	14	24	40	0	24	23	16	10	1	0	0	0	0	0	1	0	0	0	1	0	0	0	0	0
0	16	10	1	0	1	0	0	0	0	Yes	0	0	0	0	0	0	0	0	0	0	0	0	0	12	11	52	24	132	1	24	20	15	13	0	0	0	0	0	0	0	0	0	1	0	0	0	0	0	0
0	14	10	0	0	3	0	1	0	0	Yes	0	0	0	0	0	0	0	0	1	0	0	0.5	0.5	18	10	24	24	110	1	24	22	13	9	1	0	0	0	0	0	0	0	0	0	1	0	0	0	0	0
0	20	10	0	0	1	0	0	0	0	None	0	0	0	0	0	0	0	0	0	0	0	0	0	26	22	38	24	61	0	24	29	16	15	1	0	0	0	0	0	0	0	0	0	1	0	0	0	1	0
0	18	10	0	0	2	1	0	0	0	None	0	0	0	0	0	0	0	0	0	0	0	0	0	18	16	37	24	83	1	24	27	14	12	1	0	0	0	0	0	0	0	0	0	0	0	0	0	1	0
0	18	10	0	0	3	0	0	0	0	None	0	0	0	0	0	0	0	0	0	0	0	0	0	35	21	39	24	73	0	24	29	17	12	1	0	0	0	0	0	0	0	0	0	0	0	0	0	0	0
0	18	10	0	0	2	1	1	0	0	None	3	3	3	2	1	3	3	2	3	3	1	1	7	5	2	150	10	300	2	10	14	4	4	1	1	1	0	1	0	0	1	0	0	1	0	1	0	0	0
0	16	10	0	0	2	1	1	0	0	None	0	0	0	0	0	0	0	0	0	0	0	0.5	0.5	17	15	38	24	63	0	24	28	15	11	1	0	0	0	1	0	0	0	0	1	1	0	0	0	0	0
1	16	0	0	0	2	1	1	0	0	None	3	3	3	0	0	1	2	0	2	1	1	1	8	17	9	36	24	77	1	24	88	17	6	1	1	1	1	0	0	0	0	0	0	0	0	0	0	0	0
0	16	10	0	0	3	0	1	0	0	None	1	1	0	0	0	0	0	0	1	0	0	0.5	0.5	21	12	22	24	39	0	24	22	14	10	1	1	0	0	1	1	1	1	0	0	1	0	0	0	1	0
0	18	10	0	0	2	1	0	0	0	Yes	0	0	0	0	0	0	0	0	0	0	0	0	0	17	11	44	24	131	1	24	27	15	6	1	0	0	0	0	0	0	0	0	0	0	0	0	0	0	0
0	18	10	0	0	2	1	1	0	0	None	3	3	2	1	2	0	1	1	3	3	0	1	6	14	8	28	24	74	0	24	18	16	0	0	0	1	0	0	0	1	0	1	1	1	0	0	0	1	1
0	17	10	1	0	1	0	0	0	0	None	0	0	0	0	0	0	0	0	0	0	0	0.5	0.5	18	17	32	24	61	1	24	26	15	14	1	0	1	0	0	0	0	0	0	0	0	0	0	0	0	0
0	18	10	0	0	2	1	1	0	0	Yes	3	3	2	0	0	0	1	2	2	2	0	0.5	4	11	5	143	24	300	2	6	13	15	1	1	1	0	0	0	0	1	0	0	0	1	0	0	0	0	0
0	12	10	0	0	2	1	1	0	0	Yes	1	2	1	0	0	1	1	1	2	1	0	0.5	4.5	14	5	24	24	267	6	24	18	15	1	0	0	0	0	1	0	0	0	0	1	1	0	0	0	0	0
0	14	10	0	0	3	0	0	0	0	None	0	0	0	0	0	0	0	0	0	0	0	0	0	16	13	48	24	122	1	24	28	17	10	1	1	0	0	0	0	0	0	0	0	0	0	0	0	1	0
0	14	10	0	0	1	0	0	0	0	None	0	0	1	0	0	0	2	2	2	0	0	0.5	0.5	16	5	42	24	112	0	24	18	16	15	1	0	0	0	1	0	0	0	0	0	1	0	0	0	0	0
0	12	10	1	0	2	1	0	0	0	None	0	0	0	0	0	0	0	0	0	0	0	0	0	19	13	20	24	70	1	24	23	16	11	1	0	0	0	0	0	0	1	0	0	0	0	0	0	1	0
0	19	10	0	0	2	1	1	0	0	None	0	0	0	0	0	0	0	0	0	0	0	0	0.5	17	15	34	24	164	3	24	22	13	8	1	0	0	0	0	0	0	0	0	0	0	0	0	0	0	0
0	14	10	0	0	1	0	1	0	0	None	0	0	0	0	0	0	0	0	0	0	0	0.5	0.5	19	14	50	24	75	0	24	22	13	9	1	0	0	0	0	0	0	0	0	1	0	0	0	0	0	0
0	16	10	1	0	1	0	0	0	0	None	0	0	0	0	0	0	0	0	0	0	0	0	0	15	11	48	24	78	0	24	24	17	10	1	0	0	0	0	0	0	0	0	0	0	0	0	0	0	0
0	18	10	0	0	2	1	0	0	0	None	0	0	0	0	0	0	0	0	0	0	0	0	0	27	14	21	24	55	0	24	30	15	8	1	0	0	0	0	0	0	0	0	0	0	0	0	0	0	0
0	16	10	0	0	1	0	0	0	0	None	0	0	0	0	0	0	0	0	1	0	0	0.5	2	30	21	32	24	68	0	24	28	16	14	1	1	0	0	0	0	1	1	0	1	1	0	0	0	1	0
0	12	10	0	0	2	1	1	0	0	None	3	3	3	0	0	0	3	1	3	3	0	1	7	12	6	52	24	236	2	24	9	14	2	0	0	1	0	0	0	0	0	1	0	0	0	0	0	1	0
0	16	10	1	0	2	1	0	0	0	None	0	0	0	0	0	0	0	0	0	0	0	0	0	16	16	37	24	100	0	24	27	15	12	1	0	0	0	0	0	0	0	0	0	0	0	0	0	0	0
0	18	10	1	1	1	0	0	0	0	Yes	0	0	0	0	0	0	0	0	0	0	0	0	0	21	13	21	24	74	1	24	28	14	12	1	0	0	0	0	0	0	0	0	0	0	0	0	0	0	0
0	18	10	0	0	5	1	0	0	0	Yes	0	0	0	0	0	0	0	0	0	0	0	0.5	0.5	30	19	31	24	71	1	24	27	14	13	1	0	0	0	1	0	0	0	0	0	0	0	0	0	1	0
0	22	10	0	0	1	0	0	0	0	Yes	0	0	0	0	0	0	0	0	0	0	0	0	0	27	17	43	24	100	2	24	23	16	13	1	0	0	0	0	0	0	0	0	0	0	0	0	0	0	0
0	14	10	0	0	4	2	0	0	0	None	0	0	0	0	0	0	0	0	0	0	0	0	0	18	12	34	24	74	0	24	21	17	14	1	0	0	0	0	0	1	0	0	0	0	0	0	0	0	0
0	18	10	0	0	2	1	1	0	0	Yes	1	1	0	1	0	0	0	0	0	0	0	0.5	2	7	0	86	24	283	1	24	14	9	5	0	0	0	0	0	0	0	0	1	0	0	0	0	0	0	1
0	14	10	0	0	2	1	0	0	0	None	0	0	0	0	0	0	0	0	0	0	0	0	0	20	10	45	24	78	0	24	23	15	6	1	0	0	0	0	0	0	0	0	0	0	0	0	0	0	0
0	18	10	0	0	2	1	1	0	0	None	2	2	1	2	0	0	1	1	2	1	0	0.5	3	19	15	29	24	60	0	24	23	17	6	0	0	0	0	0	0	0	0	0	0	0	0	0	0	0	0
0	15	10	1	0	3	0	1	0	0	None	0	0	0	0	0	0	0	0	0	0	1	0	0	13	6	53	24	205	1	24	22	17	10	1	0	0	0	0	0	0	0	0	1	1	0	1	0	1	0
0	12	10	1	0	1	0	1	0	0	None	2	2	1	1	0	1	1	1	2	1	1	1	4.5	8	7	53	24	300	3	18	16	15	2	1	0	0	0	0	0	0	0	0	1	0	0	0	0	0	0
0	16	10	0	0	1	0	1	0	0	None	1	1	0	0	0	0	0	0	0	1	0	0.5	3	18	13	38	24	153	1	24	20	16	6	1	0	0	0	0	0	0	0	0	0	0	0	0	0	0	0
0	11	10	1	1	2	1	1	1	0	None	3	3	2	2	1	1	2	2	2	2	0	0.5	4	13	8	44	24	107	0	24	19	17	1	1	0	1	0	1	0	0	0	0	1	1	0	0	0	1	0
0	16	10	0	0	2	1	1	0	0	None	3	3	1	0	0	0	0	3	1	1	1	0.5	4	12	12	19	24	88	0	24	14	15	0	0	0	0	0	0	0	0	0	0	1	1	0	0	0	0	0
0	16	10	0	0	1	0	0	0	0	None	0	0	0	0	0	0	0	0	0	0	0	0	0	23	26	18	24	66	1	24	30	16	15	1	0	1	0	0	0	0	0	0	0	0	0	0	0	0	0
0	16	10	1	0	1	0	1	0	0	Yes	0	0	0	0	0	0	0	0	1	0	0	0.5	1.5	27	14	17	24	36	0	24	28	15	7	1	0	0	0	0	0	0	0	0	0	0	0	0	0	1	0
0	16	10	0	0	1	0	0	0	0	Yes	0	0	0	0	0	0	0	0	0	0	0	0	0	23	13	35	24	75	1	24	28	15	12	1	0	0	0	0	0	0	0	0	1	0	0	0	0	0	0
0	12	10	1	0	1	0	0	0	0	Yes	0	0	0	0	0	0	1	0	0	0	0	0	0	21	21	40	24	67	0	24	27	16	10	1	0	0	0	0	0	1	0	0	1	1	0	0	0	1	0
0	20	10	0	0	2	1	1	0	0	None	0	1	0	0	0	0	0	0	0	0	0	0.5	1	19	13	42	24	110	0	24	19	13	6	0	0	0	0	0	0	0	0	0	0	0	0	0	0	0	0
0	17	10	0	0	1	0	0	0	0	Yes	0	0	0	0	0	0	0	0	0	0	0	0	0	19	14	26	24	210	2	24	28	15	11	1	1	1	1	1	0	0	0	0	0	0	1	0	0	0	0
1	25	5	0	0	2	1	1	0	1	Yes	3	2	2	1	1	1	0	0	2	3	0	1	6	13	2	150	3	300	1	2	10	3	2	0	0	0	0	1	1	0	0	0	0	1	0	0	0	0	0
0	9	10	0	0	4	2	1	0	0	Yes	0	0	0	0	0	0	2	0	2	2	0	0.5	2.5	23	16	31	24	57	0	24	88	15	0	0	0	0	0	0	1	0	1	0	0	0	0	0	0	1	0
0	16	10	0	0	4	2	1	0	1	None	0	1	0	0	0	0	1	0	2	1	0	0.5	2	13	9	53	24	300	4	17	17	15	0	1	0	0	0	0	0	0	0	0	0	0	0	0	0	0	0
1	20	3	0	0	1	0	1	0	0	Yes	3	2	1	1	0	0	2	2	2	3	0	1	6.5	8	3	122	24	300	3	17	10	16	4	1	1	1	1	0	0	0	0	1	0	1	0	0	1	1	0
1	24	2	0	0	2	1	1	0	1	Yes	1	2	1	0	0	0	1	0	1	2	0	1	4.5	19	6	83	24	271	2	24	21	15	4	1	0	0	0	1	1	1	0	0	0	0	0	0	0	1	0
0	18	10	0	0	1	0	1	0	0	Yes	2	2	2	2	2	2	2	2	2	2	1	1	7	10	8	47	24	205	1	24	25	12	6	1	1	1	1	0	1	1	1	1	0	1	0	1	1	1	1
0	14	10	0	0	1	0	0	0	0	None	2	2	0	0	0	0	0	0	0	0	1	0.5	1	26	18	21	24	51	0	24	24	16	11	1	0	0	0	1	0	0	0	0	0	0	0	0	0	1	0
0	16	10	0	0	1	0	0	0	0	None	0	0	0	0	0	0	0	0	0	0	0	0	0	27	16	27	24	111	2	24	27	16	12	1	0	0	0	0	0	0	0	0	0	0	0	0	0	0	0
0	16	10	1	0	3	0	0	0	0	None	0	0	0	0	0	0	0	0	0	0	0	0	0	30	8	27	24	55	1	24	26	14	10	1	0	0	0	1	0	0	0	0	0	0	0	0	0	1	0
0	16	10	0	0	2	1	0	0	0	None	0	0	0	0	0	0	0	0	0	0	0	0	0	34	23	31	24	56	0	24	27	14	10	1	0	0	0	0	0	0	0	0	0	0	0	0	0	0	0
0	18	10	0	0	2	1	0	0	0	None	0	0	0	0	0	0	0	0	0	0	0	0	0	11	10	49	24	110	0	24	25	17	10	1	0	1	0	0	0	0	0	0	1	1	0	0	0	1	0
0	20	10	0	0	3	0	1	0	0	Yes	0	0	0	0	0	0	0	0	0	0	0	0.5	0.5	19	7	30	24	74	0	24	25	17	10	1	0	0	0	0	0	0	0	0	0	0	0	0	0	0	0
0	20	10	1	0	4	2	0	0	1	Yes	0	0	0	0	0	0	0	0	0	0	0	0	0	27	11	27	24	160	1	24	26	15	5	1	0	0	0	0	0	0	0	0	0	1	0	0	0	0	0
0	20	10	0	0	3	0	0	0	0	None	0	0	0	0	0	0	0	0	0	0	0	0	0	26	12	31	24	52	0	24	29	17	13	1	0	0	0	1	0	0	0	0	1	0	0	0	0	0	0
0	17	10	0	0	1	0	0	0	0	None	0	0	0	0	0	0	0	0	0	0	0	0	0	20	16	18	24	66	0	24	29	16	14	1	0	0	0	0	0	0	0	0	0	0	0	0	0	0	0
0	16	10	1	0	4	2	1	0	0	None	0	0	1	0	0	0	3	2	3	0	1	0.5	1.5	15	10	37	24	83	1	24	16	16	1	0	0	0	0	0	0	0	0	0	0	1	0	0	0	0	0
0	16	10	0	0	2	1	0	0	0	None	0	0	0	0	0	0	0	0	0	0	0	0	0	23	15	31	24	78	0	24	27	17	13	1	0	0	0	0	0	0	0	0	0	0	0	0	0	0	0
0	18	10	0	0	3	0	1	0	0	None	0	0	0	0	0	1	0	0	1	1	0	0.5	2	18	9	28	24	111	2	24	20	14	5	1	0	0	0	0	1	0	1	0	0	0	0	0	0	1	0
1	12	4	1	0	1	0	1	0	0	None	3	3	3	3	1	3	2	0	2	3	1	1	7	6	0	150	13	60	0	1	4	9	6	0	0	0	0	0	0	0	0	1	1	0	0	0	0	0	0
1	18	7	1	0	4	2	0	0	0	None	0	0	0	0	0	0	0	0	0	0	0	0	0	19	16	32	24	116	0	24	29	16	10	1	0	0	0	0	0	0	0	0	1	1	0	0	0	0	0
0	18	10	1	0	2	1	0	0	0	None	1	0	0	0	0	0	0	0	0	0	0	0.5	0.5	26	14	27	24	64	0	24	26	17	16	1	0	0	0	0	0	0	0	0	0	0	0	0	0	0	0
0	14	10	1	0	3	0	0	0	0	None	0	0	0	0	0	0	0	0	0	0	0	0	0	20	16	39	24	91	0	24	21	17	12	1	0	0	0	0	0	0	0	0	0	0	0	0	0	0	0
0	16	10	0	0	1	0	0	0	0	None	0	0	0	0	0	0	0	0	0	0	0	0	0	14	4	33	24	73	0	24	21	16	9	1	0	0	0	0	0	0	0	0	0	0	0	0	0	0	0
0	19	10	0	0	2	1	0	0	0	None	0	0	0	0	0	0	0	0	0	0	0	0	0	16	8	34	24	82	1	24	30	16	12	1	0	0	0	0	0	0	0	0	0	0	1	0	0	0	0
0	18	10	0	0	1	0	0	0	0	Yes	0	0	0	0	0	0	0	0	0	0	0	0	0	20	16	23	24	77	0	24	30	17	9	1	0	0	0	0	0	0	0	0	0	0	0	0	0	0	0
0	18	10	0	0	1	0	0	0	0	None	0	0	0	0	0	0	0	0	0	0	0	0	0	24	24	9	24	57	0	24	27	17	10	1	0	1	0	0	0	0	0	0	0	0	0	0	0	0	0
0	18	10	1	0	2	1	0	0	0	None	0	0	0	0	0	0	0	0	0	0	0	0	0.5	14	17	58	24	165	2	24	21	9	10	0	1	1	0	1	0	0	0	1	0	0	0	0	1	1	1
0	16	10	0	0	2	1	0	0	0	Yes	0	0	0	0	0	0	0	0	0	0	0	0	0	21	7	24	24	87	1	24	24	16	12	1	0	0	0	0	0	1	0	0	1	1	0	0	0	0	0
0	20	10	0	0	2	1	0	0	0	None	0	0	0	0	0	0	0	0	0	0	0	0	0	27	18	23	24	74	0	24	27	13	9	1	0	0	0	0	0	0	0	0	0	0	0	0	0	1	0
0	12	10	0	0	1	0	0	0	0	Yes	0	0	1	0	0	0	0	0	0	0	0	0	0	20	10	38	24	105	0	24	26	14	7	1	0	0	0	0	1	0	1	0	0	0	0	0	0	0	0
0	16	10	0	0	1	0	0	0	0	None	0	0	0	0	0	0	0	0	0	0	0	0	0	21	11	39	24	69	0	24	30	14	13	1	0	0	0	0	0	0	0	0	0	0	0	0	0	1	0
0	14	10	1	0	1	0	0	0	0	None	0	0	0	0	0	0	0	0	0	0	0	0	0	23	20	19	24	56	0	24	24	15	13	1	0	0	0	0	0	0	0	0	0	0	0	0	0	0	0
0	18	10	0	0	1	0	0	0	0	Yes	0	0	0	0	0	0	0	0	0	0	0	0	0	21	16	24	24	79	0	24	26	16	12	1	0	0	0	0	1	0	0	0	0	1	0	0	0	0	0
0	16	10	0	0	1	0	0	0	0	None	0	0	0	0	0	0	0	0	0	0	0	0	0	40	27	21	24	57	0	24	30	16	16	1	0	0	0	0	0	0	0	0	1	0	0	0	0	0	0
1	18	5	0	0	1	0	0	0	0	Yes	0	0	0	0	0	0	0	0	0	0	0	0	0	27	15	36	24	63	0	24	29	17	17	1	0	0	0	0	0	0	0	0	0	0	0	0	0	0	0
0	12	10	1	0	2	1	1	0	0	Yes	1	2	1	1	0	0	1	1	1	1	1	1	4.5	7	0	48	24	300	2	16	4	15	0	0	0	1	0	1	0	0	0	1	0	0	0	0	0	0	0
0	19	10	1	0	2	1	0	0	0	None	0	0	0	0	0	0	0	0	0	0	0	0	0	22	17	31	24	46	0	24	30	17	7	1	0	0	0	0	0	0	0	0	0	0	0	0	0	1	0
0	13	10	0	0	1	0	0	0	0	None	0	0	0	0	0	0	0	0	0	0	0	0	0	11	9	34	24	64	0	24	26	15	10	1	0	0	0	0	0	0	0	0	0	0	0	0	0	0	0
0	18	10	0	0	4	2	0	0	0	None	0	0	0	0	0	0	0	0	0	0	0	0	0	28	22	24	24	87	0	24	29	15	10	0	0	0	0	0	0	0	0	0	0	0	0	0	0	0	0
0	16	10	0	0	3	0	1	0	0	Yes	3	3	2	2	1	1	1	1	2	2	0	1	5	13	5	43	24	85	0	24	88	13	0	0	0	0	0	0	0	0	0	0	0	0	0	0	0	0	0
0	16	10	0	0	1	0	0	0	0	Yes	0	0	0	0	0	0	0	0	0	0	0	0	0	24	12	19	24	68	1	24	21	14	12	1	0	0	0	0	0	1	0	0	0	1	0	0	0	1	0
0	18	10	0	0	3	0	0	0	0	Yes	0	0	0	0	0	0	0	0	0	0	0	0	0	26	15	37	24	99	1	24	28	15	12	1	0	0	0	0	0	0	0	0	0	0	0	0	0	0	0
1	20	4	0	0	1	0	1	0	0	None	1	2	0	2	0	0	0	1	1	2	0	0.5	1.5	13	5	98	24	300	2	8	13	6	5	0	0	0	0	0	0	0	0	0	0	0	0	0	0	0	0
1	14	2	0	0	2	1	1	0	0	Yes	3	3	3	3	3	3	3	2	3	3	1	2	12	3	2	150	19	300	1	0	6	0	0	0	0	0	0	1	0	0	0	0	0	0	0	0	0	0	0
0	18	10	0	0	1	0	0	0	0	None	0	0	0	0	0	0	0	0	0	0	0	0	0	21	19	28	24	78	1	24	27	17	14	1	0	0	0	0	0	0	0	0	1	1	0	0	0	1	0
0	18	10	1	0	2	1	0	0	0	Yes	0	0	0	0	0	0	0	0	0	0	0	0	0	20	10	28	24	94	3	24	25	16	8	1	0	0	0	0	0	0	0	0	1	0	0	0	0	0	0
0	18	10	1	0	2	1	0	0	0	Yes	0	0	0	0	0	0	0	0	0	0	0	0	0	20	10	28	24	73	0	24	27	16	10	1	0	0	0	0	0	0	0	0	1	0	0	0	0	0	0
0	15	10	1	0	2	1	1	0	0	None	2	1	1	0	0	1	1	1	2	2	0	0.5	2	15	16	30	24	134	1	24	20	15	0	1	0	0	0	0	0	0	0	0	0	1	0	0	0	0	0
0	16	10	0	0	4	2	1	0	0	None	3	3	3	1	2	3	3	1	3	3	1	2	10	7	3	137	24	300	3	3	10	17	0	0	0	0	0	0	0	0	0	0	0	1	0	0	0	0	0
0	16	10	1	0	2	1	0	0	0	None	0	0	0	0	0	0	0	0	0	0	0	0	0	25	16	29	24	48	0	24	25	17	14	1	0	0	0	1	0	0	0	0	0	0	0	0	0	0	0
0	13	10	0	0	1	0	1	0	0	Yes	3	3	0	0	0	0	0	0	2	0	0	0.5	0.5	20	11	38	24	149	0	24	21	13	12	1	0	0	0	0	0	0	0	0	0	1	0	0	0	0	0
0	18	10	0	0	1	0	0	0	0	None	0	0	0	0	0	0	0	0	0	0	0	0	0	19	12	56	24	74	0	24	24	14	10	0	0	0	0	0	0	0	0	0	0	0	0	0	0	0	0
0	20	10	0	0	2	1	1	0	0	None	1	2	0	0	0	0	0	0	1	1	0	0.5	1	18	7	47	24	72	0	24	24	16	2	1	0	0	0	1	0	0	0	0	0	1	0	0	0	0	0
0	12	10	0	0	2	1	0	0	0	None	0	0	0	0	0	0	0	0	0	0	0	0	0	28	21	23	24	73	1	24	28	14	13	1	0	0	0	0	0	0	0	0	0	0	0	0	0	1	0
0	14	10	0	0	4	2	0	0	0	None	0	0	0	0	0	0	0	0	0	0	0	0	0	24	20	24	24	58	1	24	27	17	14	1	0	0	0	0	0	0	0	0	0	0	0	0	0	1	0
0	18	10	0	0	2	1	0	0	0	None	0	0	0	0	0	0	0	0	0	0	0	0	0	22	13	47	24	112	0	24	26	14	11	1	0	0	0	0	0	0	0	0	0	0	0	0	0	0	0
0	19	10	0	0	4	2	0	0	0	None	0	0	0	0	0	0	0	0	0	0	0	0	0	15	6	47	24	111	0	24	21	16	0	0	0	0	0	0	0	0	0	0	0	0	0	0	0	0	0
1	18	5	1	0	1	0	0	0	0	Yes	0	0	0	0	0	0	0	0	0	0	0	0	0	21	11	32	24	89	0	24	25	14	6	1	0	0	0	0	0	0	0	0	0	0	0	0	0	0	0
0	13	10	1	0	2	1	0	0	0	None	0	0	0	0	0	0	0	0	0	0	0	0	0	17	17	59	24	200	0	24	25	16	7	1	0	0	0	0	0	0	0	0	1	0	0	0	0	1	0
0	16	10	1	0	1	0	1	0	0	None	3	3	2	3	1	2	0	2	2	2	0	1	4.5	11	8	37	24	137	1	24	13	17	4	1	1	1	0	1	0	1	1	1	0	1	0	1	0	0	1
0	18	10	0	0	2	1	0	0	0	None	0	0	0	0	0	0	0	0	0	0	0	0	0	20	15	26	24	68	1	24	27	15	11	0	0	0	0	0	0	0	0	0	1	0	0	0	0	0	0
0	12	10	1	0	2	1	1	0	0	None	0	0	0	0	0	0	0	0	0	0	0	0.5	0.5	16	13	58	24	208	2	24	18	15	6	0	0	0	0	0	0	0	0	0	0	0	0	0	0	0	0
1	18	4	0	0	2	1	1	0	0	None	2	2	1	1	0	2	0	0	0	2	1	0.5	2.5	10	4	57	24	300	2	11	15	13	11	0	0	0	0	0	0	0	0	0	0	0	0	0	0	0	0
0	18	10	0	0	1	0	0	0	0	None	0	0	0	0	0	0	0	0	0	0	0	0	0	28	11	18	24	42	2	24	29	15	12	1	0	0	0	0	0	0	0	1	1	0	0	0	0	1	0
0	16	10	0	0	3	0	1	0	0	Yes	0	3	0	0	0	0	0	0	3	2	0	1	5	10	8	65	24	94	0	24	11	12	4	1	0	0	0	0	0	0	0	0	0	0	0	0	0	0	0
0	16	10	1	0	2	1	0	0	0	None	0	0	0	0	0	0	0	0	0	0	0	0	0	28	16	19	24	38	0	24	24	15	9	1	0	0	0	0	0	0	0	0	0	0	0	0	0	0	0
0	16	10	0	0	2	1	0	0	0	None	0	0	0	0	0	0	0	0	0	0	0	0	0	30	24	46	24	84	0	24	21	15	12	1	0	0	0	0	0	0	0	0	0	0	1	0	0	0	0
0	18	10	0	0	2	1	1	0	0	None	0	0	0	0	0	0	1	0	0	0	1	0.5	1	12	13	29	24	50	0	24	24	15	6	1	0	0	0	1	0	0	0	0	1	1	0	0	0	0	0
0	12	10	1	0	2	1	1	0	0	None	3	3	1	0	0	0	0	0	2	0	0	1	5.5	10	7	57	24	179	3	24	12	12	2	1	0	0	0	0	0	0	0	0	0	0	0	0	0	0	0
0	20	10	0	0	2	1	1	0	0	Yes	0	2	1	1	1	1	0	0	0	0	0	0.5	2	26	13	55	24	74	0	24	23	14	6	1	0	0	0	0	0	1	0	0	1	0	0	0	0	0	0
0	15	10	1	0	5	1	0	0	0	None	0	0	0	0	0	0	0	0	0	0	0	0	0	26	17	22	24	38	0	24	28	16	11	1	0	0	0	0	0	0	0	0	0	0	0	0	0	0	0
0	12	10	0	0	2	1	1	0	0	Yes	3	3	1	0	0	0	0	1	2	1	0	0.5	2.5	14	7	77	24	300	7	6	20	8	8	0	0	0	0	0	0	0	0	1	1	0	0	0	0	1	0
0	16	10	0	0	2	1	1	0	0	None	1	1	2	0	0	1	2	1	2	0	0	0.5	3	18	8	27	24	56	0	24	19	14	0	0	0	0	0	0	0	0	0	0	0	1	0	0	0	0	0
0	18	10	0	0	1	0	0	0	0	Yes	0	0	0	0	0	0	0	0	0	0	0	0	0	22	19	41	24	55	0	24	29	12	12	1	0	0	0	0	0	0	0	0	0	0	0	0	0	0	0
0	20	10	0	0	1	0	0	0	0	None	0	0	0	0	0	0	0	0	0	0	0	0	0	19	12	16	24	41	0	24	29	16	15	1	0	0	0	0	0	0	0	0	0	0	0	0	0	0	0
0	18	10	1	0	1	0	1	0	0	Yes	0	0	0	0	0	0	0	0	0	0	0	0	0	21	12	48	24	104	0	24	27	15	11	1	0	0	0	0	0	0	0	0	0	0	0	0	0	0	0
0	14	10	0	0	1	0	0	0	0	Yes	0	0	0	0	0	0	0	0	0	0	0	0	0	25	12	25	24	87	1	24	23	15	15	0	0	1	0	1	0	0	0	0	0	0	0	0	0	0	0
0	18	10	1	0	2	1	0	0	0	None	0	0	0	0	0	0	0	0	1	0	0	0	0	32	16	36	24	178	2	24	26	15	13	1	0	1	1	0	0	1	1	0	0	0	0	0	0	1	0
0	18	10	0	0	2	1	1	0	0	None	2	1	1	0	0	0	1	1	1	1	0	0.5	3.5	16	10	86	24	111	1	24	22	14	4	0	0	0	0	0	0	0	0	0	0	1	0	0	0	0	0
0	18	10	0	0	1	0	0	0	0	None	0	0	0	0	0	0	0	0	0	0	0	0	0	23	14	35	24	68	0	24	25	16	11	1	0	0	0	0	0	0	0	0	0	0	0	0	0	0	0
0	18	10	0	0	2	1	1	0	0	None	0	0	0	0	0	0	0	1	1	1	1	0.5	1.5	9	9	33	24	128	1	24	28	15	6	1	0	0	0	0	0	0	0	0	0	0	0	0	0	0	0
0	16	10	0	0	6	0	1	0	0	Yes	2	1	0	0	0	0	1	1	1	1	0	0.5	3	21	10	60	24	275	9	24	22	14	3	0	0	0	0	0	0	0	0	0	0	1	1	0	0	1	0
0	15	10	0	0	4	2	1	0	0	Yes	1	0	1	0	0	0	0	0	2	1	0	0.5	3	19	11	45	24	92	0	24	18	14	7	0	0	1	1	1	0	0	0	0	0	1	0	0	0	0	0
0	12	10	1	0	1	0	1	0	0	None	1	1	0	0	0	0	0	0	1	0	0	0.5	2	14	6	30	24	218	3	24	27	16	6	1	0	0	0	0	0	0	0	0	1	1	0	0	0	1	0
0	16	10	0	0	5	1	0	0	0	None	0	0	0	0	0	0	0	0	0	0	0	0	0	20	10	39	24	77	0	24	27	12	10	1	0	1	1	0	0	0	0	0	0	0	0	0	0	0	0
0	18	10	0	0	1	0	0	0	0	Yes	0	0	0	0	0	0	0	0	0	0	0	0	0	18	18	39	24	65	0	24	30	16	11	1	0	0	0	0	0	0	0	0	0	0	0	0	0	0	0
0	18	10	0	0	4	2	1	0	0	None	0	0	0	0	0	0	0	0	0	0	0	0.5	0.5	14	13	30	24	87	1	24	26	15	14	1	0	0	0	0	0	0	0	0	0	0	0	0	0	0	0
0	20	10	0	0	1	0	0	0	0	Yes	0	0	0	0	0	0	0	0	0	0	0	0	0.5	23	18	39	24	101	1	24	26	16	12	1	0	0	0	0	0	0	0	0	0	0	0	0	0	0	0
0	18	10	0	0	2	1	0	0	0	None	0	0	0	0	0	0	0	0	0	0	0	0	0	23	15	23	24	48	0	24	29	16	11	1	0	0	0	0	0	0	0	0	0	0	0	0	0	1	0
0	16	10	0	0	5	1	1	0	0	None	1	1	0	0	0	0	0	0	0	0	1	0.5	2	18	9	40	24	300	9	20	23	11	6	1	0	0	0	1	0	1	0	0	0	1	1	1	0	0	0
0	16	10	1	0	2	1	0	0	1	Yes	0	0	0	0	0	0	0	0	0	0	0	0	0	31	17	52	24	78	0	24	27	15	9	1	0	0	0	0	0	0	0	0	0	0	0	0	0	0	0
0	16	10	1	0	1	0	1	0	0	Yes	1	2	0	0	0	0	0	1	0	1	0	0.5	2	26	11	32	24	78	0	24	24	16	8	1	1	0	0	0	0	1	0	0	0	1	0	0	0	0	0
0	16	10	1	0	2	1	0	0	0	Yes	0	0	0	0	0	0	0	0	0	0	0	0	0	26	15	18	24	72	2	24	29	15	12	1	0	0	0	0	0	0	0	0	0	0	0	0	0	0	0
0	12	10	1	0	1	0	1	0	0	None	0	3	0	1	0	1	0	0	1	0	1	0.5	2.5	8	8	39	24	211	0	24	21	17	10	1	1	0	0	1	0	0	0	0	0	1	0	0	0	1	0
0	14	10	0	0	1	0	0	0	0	None	0	0	0	0	0	0	0	0	0	0	0	0.5	0.5	15	11	29	24	83	1	24	27	14	11	1	0	0	0	0	0	0	0	0	0	0	0	0	0	1	0
0	20	10	0	0	1	0	0	0	0	None	0	0	0	0	0	0	0	0	0	0	0	0	0	21	4	23	24	54	0	24	28	16	13	1	0	1	0	0	0	0	0	0	1	0	0	0	0	0	0
0	14	10	1	0	2	1	0	0	0	None	0	0	0	0	0	0	0	0	0	0	1	0	0.5	13	12	51	24	185	1	24	25	17	14	1	0	0	1	1	0	0	1	1	0	0	0	0	0	1	0
0	20	10	1	0	1	0	1	0	0	None	0	0	0	0	0	0	0	0	0	0	0	0.5	0.5	18	6	50	24	81	0	24	23	14	9	1	0	0	0	0	0	1	0	0	1	0	0	0	0	1	0
0	16	10	0	0	2	1	0	0	0	Yes	0	1	0	0	0	0	0	0	0	0	0	0	0	12	17	51	24	165	0	24	22	14	13	1	1	0	0	1	0	0	0	0	0	0	0	0	0	1	0
0	20	10	1	0	1	0	0	0	0	Yes	0	0	0	0	0	0	0	0	0	0	0	0	0	26	19	32	24	49	0	24	23	14	7	1	0	0	0	0	0	0	0	0	0	0	0	0	0	0	0
0	20	10	0	0	1	0	1	0	0	None	3	3	3	3	3	3	1	1	3	3	0	1	5	13	5	138	24	300	2	10	16	12	0	0	0	0	0	0	0	0	0	0	1	1	0	0	0	0	0
0	20	10	0	0	1	0	0	0	0	None	0	0	0	0	0	0	0	0	0	0	0	0	0	39	15	23	24	35	0	24	88	16	15	1	1	0	0	1	0	0	0	0	0	0	0	0	0	1	0
0	12	10	1	0	2	1	1	0	0	None	0	0	0	0	0	0	0	0	0	0	0	0.5	0.5	14	11	44	24	102	0	24	26	17	6	1	0	0	0	0	0	0	0	0	0	1	0	0	0	0	0
0	12	10	1	0	2	1	1	0	0	None	0	0	0	0	0	0	0	0	0	0	0	0.5	0.5	14	11	44	24	119	1	24	25	17	6	0	0	0	0	0	0	0	0	0	0	1	0	0	0	0	0
0	17	10	1	0	1	0	0	0	0	None	0	0	0	0	0	0	0	0	0	0	0	0	0	22	16	25	24	78	0	24	27	17	14	1	0	1	0	0	0	1	0	0	0	0	0	0	0	0	0
0	16	10	1	0	2	1	1	0	0	Yes	0	0	0	0	1	0	0	0	3	0	0	0.5	3	12	8	41	24	158	1	24	19	16	5	0	0	0	0	0	0	0	0	0	0	1	0	0	0	1	0
0	12	10	1	0	1	0	0	0	0	None	0	0	0	0	0	0	0	0	1	0	0	0	0	22	14	27	24	66	0	24	27	14	14	1	0	0	0	0	1	0	0	1	1	0	0	0	0	1	0
0	13	10	0	0	2	1	1	0	0	None	3	3	1	2	0	0	2	2	2	2	1	1	4.5	7	3	41	24	173	1	24	12	15	0	1	0	0	0	0	0	0	0	0	1	1	0	0	0	0	0
0	12	10	0	0	1	0	0	0	0	None	0	0	0	0	0	0	0	0	0	0	0	0	0	19	15	30	24	68	1	24	23	16	10	1	0	0	0	1	0	1	1	0	1	0	0	0	0	1	0
0	12	10	1	0	2	1	1	0	0	Yes	0	1	0	0	0	1	0	0	1	0	0	0.5	3.5	15	14	75	24	300	3	15	21	15	6	0	0	0	0	1	0	0	0	0	1	1	0	0	0	0	0
0	18	10	0	0	2	1	1	0	0	Yes	3	3	3	1	1	3	1	1	3	3	0	2	9	7	6	150	19	300	1	12	8	15	0	0	0	0	0	0	0	0	0	0	0	0	0	0	0	0	0
0	20	10	0	0	2	1	1	0	0	None	3	3	3	3	2	2	2	2	2	3	1	1	7.5	16	6	36	24	148	2	24	19	16	0	0	1	0	0	0	1	1	1	0	0	1	0	1	0	1	0
1	14	0	0	0	2	1	1	0	0	Yes	3	3	3	3	3	3	3	3	3	3	1	3	17	7	2	150	17	300	4	5	88	1	0	0	0	0	0	0	0	0	0	0	0	0	0	0	0	0	0
0	12	10	1	0	1	0	1	0	0	None	0	0	0	0	0	0	0	0	0	0	0	0.5	0.5	12	12	67	24	204	1	24	21	15	4	0	1	1	0	1	0	0	1	1	1	0	0	0	0	1	0
0	18	10	0	0	1	0	0	0	0	Yes	0	0	0	0	0	0	0	0	0	0	0	0	0	18	13	28	24	82	0	24	27	17	10	1	0	0	0	0	0	0	0	0	0	0	0	0	0	0	0
0	16	10	0	0	1	0	0	0	0	None	0	0	0	0	0	0	0	0	0	0	0	0	0	21	15	35	24	75	0	24	26	17	11	1	0	0	0	0	0	0	0	0	0	0	0	0	0	0	0
0	18	10	0	0	1	0	0	0	0	Yes	0	0	0	0	0	0	0	0	0	0	0	0	0	25	20	23	24	34	0	24	88	17	16	1	0	0	0	0	0	0	0	0	0	0	0	0	0	0	0
0	12	10	1	0	3	0	0	0	0	None	0	0	0	0	0	0	0	0	0	0	0	0	0	30	15	20	24	40	1	24	30	17	13	1	0	0	0	0	0	0	0	0	0	0	1	0	0	0	0
0	16	10	1	0	2	1	0	0	0	None	0	0	0	0	0	0	0	0	0	0	0	0	0	21	21	109	24	124	1	24	27	17	8	1	0	0	0	1	0	1	1	0	1	1	0	0	0	1	0
0	20	10	1	0	1	0	0	0	0	None	0	0	0	0	0	0	0	0	0	0	0	0.5	1	18	16	27	24	107	1	24	27	16	10	1	0	1	0	0	0	0	0	0	0	0	0	0	0	0	0
0	18	10	0	0	1	0	1	0	0	None	0	0	0	3	3	3	1	3	1	3	0	0.5	6	16	9	30	24	114	1	24	20	13	1	0	0	1	0	1	0	0	0	0	1	1	0	0	0	1	0
0	20	10	0	0	1	0	1	0	0	None	3	3	3	2	1	1	1	2	2	3	0	1	9	21	9	45	24	81	0	24	22	17	0	0	0	0	0	0	0	0	0	0	0	0	0	0	0	0	0
0	12	10	0	0	1	0	0	0	0	Yes	0	0	0	0	0	0	0	0	0	0	0	0	0	17	21	41	24	117	1	24	21	17	12	1	1	0	1	1	1	0	0	0	0	0	0	0	0	0	0
0	20	10	0	0	3	0	0	0	0	Yes	0	0	0	0	0	0	0	0	0	0	0	0	0	16	14	35	24	67	0	24	29	17	14	1	0	0	0	0	0	0	0	0	0	0	0	0	0	0	0
0	20	10	0	0	3	0	0	0	0	None	0	0	0	0	0	0	0	0	0	0	0	0	0	25	10	22	24	42	0	24	29	15	14	1	0	0	0	0	0	0	0	0	0	0	0	0	0	0	0
0	5	10	1	0	1	0	1	0	0	None	0	0	2	1	0	1	2	1	3	3	0	0.5	2.5	13	2	27	24	110	2	24	19	17	0	0	0	0	0	0	0	0	0	0	1	0	0	0	0	1	1
0	12	10	0	0	2	1	1	0	0	Yes	2	2	1	0	0	2	1	0	2	1	1	0.5	3.5	18	9	67	24	119	1	24	21	15	0	0	0	0	1	0	0	0	0	0	1	0	0	0	0	0	0
1	12	3	0	0	1	0	1	0	0	None	1	1	0	1	0	0	1	2	0	0	0	0.5	3	11	8	90	24	300	1	20	15	16	8	1	1	1	0	1	0	0	1	1	1	1	1	1	1	1	1
0	12	10	1	0	3	0	1	0	0	None	0	2	0	0	0	0	1	0	1	0	1	0.5	1	9	3	34	24	113	1	24	15	15	11	1	0	0	0	1	0	1	0	0	0	0	0	0	0	0	1
0	14	10	0	0	1	0	1	0	0	None	0	0	0	1	0	0	0	0	1	1	0	0.5	1	20	8	37	24	102	1	24	21	16	10	1	0	0	0	0	0	1	0	0	0	0	0	0	0	0	0
0	14	10	0	0	1	0	1	0	0	Yes	3	3	3	3	3	3	3	3	3	3	1	2	9	8	7	150	11	300	0	0	6	1	0	1	0	0	0	0	0	0	0	0	0	0	0	0	0	0	0
0	12	10	0	0	2	1	1	0	0	None	3	3	2	3	0	3	3	3	3	3	1	1	5.5	7	3	52	24	294	4	24	18	12	2	0	0	0	0	0	0	0	0	0	0	1	0	0	0	0	0
0	16	10	0	0	3	0	1	0	0	None	0	0	0	0	0	0	0	0	1	0	0	0.5	1.5	11	8	35	24	74	0	24	22	15	7	1	0	0	0	0	0	0	0	0	1	1	0	0	0	0	0
0	16	10	0	0	3	0	1	0	0	None	3	3	2	2	2	2	1	1	2	3	0	1	5	6	8	150	2	300	1	12	88	1	1	0	0	1	0	0	0	0	0	1	0	1	0	0	0	0	0
0	12	10	0	0	1	0	0	0	0	Yes	1	0	0	0	0	0	0	0	1	1	0	0	0.5	18	13	30	24	66	0	24	25	14	12	1	1	1	0	0	0	1	1	1	1	1	0	0	0	1	0
0	16	10	0	0	1	0	1	0	0	Yes	2	2	2	1	1	1	2	2	2	0	1	0.5	4	11	5	44	24	87	0	24	15	15	2	0	0	1	0	0	0	0	0	0	0	1	0	0	0	1	0
0	18	10	1	1	2	1	1	0	0	Yes	0	0	0	0	0	0	0	0	0	0	0	0.5	1	13	10	42	24	100	0	24	23	16	5	1	0	0	0	0	0	0	0	0	0	0	0	0	0	0	0
0	12	10	0	0	1	0	0	0	0	None	0	0	0	0	0	0	1	0	0	0	0	0.5	1	14	8	40	24	78	0	24	25	17	8	1	0	1	0	1	0	0	0	0	1	0	0	0	0	0	1
0	16	10	1	0	1	0	1	0	0	None	1	2	0	0	0	2	0	0	0	0	0	0.5	3	6	3	51	24	118	0	20	12	11	4	0	0	0	0	1	0	0	0	0	1	1	0	0	0	1	0
0	16	10	0	0	1	0	0	0	0	None	0	0	0	0	0	0	0	0	0	0	0	0	0	15	16	29	24	104	3	24	88	15	16	1	0	0	0	0	0	0	0	0	0	0	0	0	0	1	0
1	20	0	0	0	1	0	1	0	0	Yes	3	3	2	0	2	2	2	3	3	3	0	0.5	1	9	7	102	24	300	3	5	17	9	2	1	0	0	0	0	0	0	0	0	0	0	0	0	0	0	0
0	20	10	0	0	1	0	0	0	0	None	0	0	0	0	0	0	0	0	0	0	0	0	0	20	29	27	24	47	0	24	29	16	15	1	0	0	0	0	0	0	0	0	0	0	0	0	0	1	0
0	20	10	0	0	1	0	0	0	0	None	0	0	0	0	0	0	0	0	0	0	0	0.5	0.5	35	22	14	24	30	0	24	28	17	17	1	0	1	0	0	1	1	1	0	0	0	1	0	0	0	0
0	18	10	0	0	5	1	1	0	0	Yes	3	3	0	0	0	0	0	0	1	0	0	0.5	2	26	14	25	24	64	0	24	23	15	14	1	0	1	0	1	0	0	0	0	0	0	0	0	0	0	0
0	20	10	0	0	1	0	1	0	0	None	1	2	1	1	0	0	1	1	1	1	1	0.5	2.5	21	12	33	24	84	1	24	23	13	5	1	0	0	0	0	0	0	0	0	1	1	0	0	0	0	0
0	12	10	1	0	1	0	1	0	0	None	1	0	0	0	0	0	0	1	0	0	0	0.5	3.5	12	9	32	24	156	1	24	15	8	0	0	0	0	0	0	0	0	0	1	1	1	0	1	0	0	0
0	18	10	0	1	2	1	0	0	0	None	0	0	0	0	0	0	0	0	0	0	0	0	0	30	15	17	24	94	1	24	26	14	12	1	0	0	0	0	0	0	0	0	0	0	0	0	0	0	0
0	17	10	0	0	1	0	0	0	0	None	0	0	0	0	0	0	0	0	0	0	0	0	0	30	21	34	24	53	0	24	26	15	14	0	0	0	0	0	0	0	0	0	1	0	0	0	0	0	0
0	20	10	0	0	1	0	0	0	0	Yes	0	0	0	0	0	0	0	0	0	0	0	0	0	28	17	27	24	41	0	24	28	16	9	1	0	0	0	0	0	0	0	0	1	0	0	0	0	0	0
0	18	10	1	0	1	0	0	0	0	None	0	0	0	0	0	0	0	0	0	0	0	0.5	0.5	19	17	33	24	151	2	24	22	14	12	1	0	0	0	0	0	0	1	0	0	0	0	0	0	1	0
0	16	10	1	0	4	2	0	0	0	Yes	1	1	0	1	0	0	0	1	0	1	0	0.5	2	24	8	18	24	61	0	24	30	17	17	1	0	0	0	0	0	0	0	0	1	1	0	0	0	1	0
0	14	10	0	0	1	0	1	0	0	None	0	0	0	0	0	0	0	0	0	2	0	0.5	1	14	11	36	24	106	1	24	21	15	7	1	0	1	0	0	0	0	1	1	1	0	0	0	0	0	0
0	20	10	1	0	1	0	0	0	0	Yes	0	0	0	0	0	0	0	0	0	0	0	0	0	19	11	42	24	56	1	24	28	16	11	1	0	0	0	0	0	0	0	0	0	0	0	0	0	0	0
0	16	10	1	0	1	0	0	0	0	None	0	0	0	0	0	0	0	0	0	0	0	0	0	24	10	23	24	81	1	24	21	15	12	1	0	0	0	0	0	0	0	0	0	0	0	0	0	0	0
0	18	10	1	0	1	0	0	0	1	Yes	0	0	0	0	0	0	0	0	0	0	0	0	0	34	20	29	24	60	0	24	28	16	15	1	1	1	0	0	1	0	1	0	1	1	0	0	0	1	0
1	15	1	1	0	1	0	1	0	0	None	2	3	1	0	0	1	1	1	0	0	1	0.5	2.5	11	8	100	24	139	2	24	18	16	6	1	0	0	0	1	0	0	0	0	1	1	0	0	0	1	0
1	16	5	1	0	2	1	1	0	0	None	2	2	0	0	1	1	1	1	2	1	1	1	5	14	5	73	24	300	8	0	14	13	2	0	0	0	0	0	0	0	0	0	0	0	0	0	0	1	0
0	12	10	1	0	2	1	1	0	0	Yes	0	0	0	0	0	0	1	0	0	0	0	0.5	1.5	15	11	63	24	272	4	24	18	13	1	0	0	0	0	0	0	0	0	0	0	0	0	0	0	0	0
0	13	10	0	0	2	1	1	0	0	None	2	0	1	1	1	1	1	1	1	2	1	0.5	3	14	12	20	24	85	0	24	22	14	4	0	0	1	0	1	0	1	0	1	0	1	0	0	1	0	1
1	16	3	1	0	2	1	1	0	0	None	0	0	0	0	0	0	0	0	0	1	0	0.5	1.5	10	8	30	24	92	0	24	20	17	2	1	0	0	0	0	0	0	0	0	0	1	0	0	0	0	0
0	13	10	0	0	2	1	0	0	0	Yes	0	0	0	0	0	0	0	0	0	0	0	0	0	21	15	21	24	57	0	24	30	15	10	1	0	0	0	0	0	0	0	0	0	0	0	0	0	1	0
0	8	10	0	0	3	0	1	0	0	None	3	3	2	0	0	2	2	0	3	3	1	1	6	13	10	150	15	300	5	11	8	13	0	0	0	0	0	0	0	0	0	0	0	0	0	0	0	0	0
0	14	10	0	0	4	2	1	0	0	None	0	0	0	0	0	0	0	0	1	1	0	0.5	1	17	13	67	24	131	0	24	30	16	12	1	1	1	1	0	1	0	0	0	1	1	0	1	1	1	0
0	12	10	0	0	2	1	1	0	0	None	1	1	0	0	0	1	1	0	0	0	0	0.5	3	13	10	49	24	252	1	24	12	16	8	1	0	0	0	0	0	1	0	0	1	0	0	1	0	1	1
0	16	10	0	0	1	0	1	0	0	None	3	3	3	1	1	0	2	3	3	3	0	1	6	7	3	58	24	300	1	16	10	15	0	0	0	0	0	0	0	0	0	0	0	1	0	0	0	0	0
0	14	10	0	0	1	0	0	0	0	None	0	0	0	0	0	0	0	0	0	0	0	0	0	17	15	36	24	102	1	24	23	15	13	1	0	0	0	0	0	0	0	0	0	0	0	0	0	0	0
0	18	10	1	0	1	0	0	0	0	None	0	0	0	0	0	0	0	0	0	0	0	0	0	23	12	21	24	55	2	24	25	16	9	1	0	0	0	0	0	0	0	0	0	0	0	0	0	0	0
0	16	10	0	0	1	0	0	0	0	None	0	0	0	0	0	0	0	0	0	0	0	0	0	23	16	32	24	126	3	24	23	16	7	0	0	0	0	0	0	0	0	0	0	0	0	0	0	0	0
0	16	10	1	0	1	0	1	0	1	Yes	1	0	1	0	2	2	2	0	2	1	0	0.5	4	17	13	35	24	149	2	24	23	13	10	1	0	0	0	0	0	0	0	0	0	0	0	0	0	0	0
0	18	10	0	0	2	1	1	0	0	None	0	0	0	0	0	0	0	0	0	0	0	0.5	1	16	13	23	24	118	0	24	24	17	10	1	0	0	0	0	0	0	0	0	0	0	0	0	0	0	0
0	13	10	1	0	1	0	0	0	0	None	0	0	0	0	0	0	0	0	0	0	0	0	0	25	9	28	24	117	3	24	25	17	14	1	0	0	0	0	0	0	0	0	0	0	0	0	0	0	0
0	18	10	1	0	4	2	1	0	0	None	0	0	0	0	0	0	0	0	0	0	1	0.5	1	20	8	43	24	79	1	24	22	15	2	1	0	0	0	0	0	0	0	0	1	1	0	0	0	0	0
0	18	10	0	0	1	0	0	0	0	None	0	0	0	0	0	0	0	0	0	0	0	0	0	23	13	38	24	72	1	24	30	16	10	1	0	0	0	1	0	0	1	0	1	0	0	0	0	1	0
0	14	10	1	0	3	0	1	0	0	None	3	3	2	1	0	0	1	1	3	3	0	2	12	3	0	99	24	300	12	4	17	3	0	0	1	0	0	1	0	0	0	0	0	1	0	0	0	0	0
0	18	10	1	0	3	0	0	0	0	None	0	0	0	0	0	0	0	0	0	0	0	0	0	15	7	31	24	90	0	24	25	17	12	0	1	0	0	0	0	0	1	0	0	0	0	0	0	0	0
0	20	10	0	0	2	1	1	0	0	None	0	0	0	0	0	0	0	0	0	0	0	0.5	0.5	18	12	43	24	90	1	24	24	16	6	0	0	0	0	0	0	0	0	0	0	1	0	0	0	0	0
1	12	1	0	0	3	0	1	0	0	Yes	2	3	0	2	0	0	0	0	2	2	0	2	11	19	14	48	24	198	10	14	18	15	0	1	0	1	0	1	0	0	0	1	0	1	0	1	0	1	0
0	20	10	1	0	2	1	0	0	0	Yes	0	0	0	0	0	0	0	0	0	0	0	0	0	28	21	19	24	200	2	24	30	16	14	1	0	0	0	0	0	0	0	0	0	0	0	0	0	0	0
0	12	10	0	0	2	1	1	0	0	None	3	3	1	0	0	1	0	0	3	1	0	0.5	4	13	7	73	24	181	0	24	23	17	12	1	0	0	0	0	0	0	0	0	0	0	0	0	0	0	0
0	9	10	0	0	1	0	0	0	0	None	0	0	0	0	0	0	0	0	0	0	0	0	0	18	10	58	24	102	0	24	27	15	16	1	0	0	0	0	0	0	0	0	0	0	0	0	1	0	0
0	12	10	0	0	2	1	1	0	0	Yes	0	0	0	0	0	0	0	0	1	0	0	1	4	14	11	39	24	170	5	24	16	17	0	1	1	0	0	1	1	0	1	0	1	1	0	1	1	1	0
0	16	10	0	0	1	0	0	0	0	None	0	0	0	0	0	0	0	0	0	0	0	0	0.5	25	11	46	24	111	0	24	26	14	13	1	0	1	1	1	0	1	0	0	1	0	0	0	0	0	0
0	18	10	0	0	4	2	1	0	0	None	1	1	0	1	0	0	0	0	1	1	0	0.5	1.5	16	10	46	24	135	1	24	18	15	0	0	0	0	0	0	0	1	0	0	0	1	0	0	0	0	0
0	12	10	0	0	3	0	1	0	0	Yes	3	3	3	3	3	3	3	0	3	3	0	1	7	3	0	150	7	300	1	5	2	2	0	0	1	0	0	0	0	0	0	0	0	0	0	0	0	1	0
0	16	10	0	0	1	0	1	0	0	Yes	2	3	1	3	0	0	2	2	3	3	1	0.5	3.5	15	7	41	24	300	4	15	21	16	4	0	0	0	0	0	0	0	0	0	0	0	0	0	0	0	0
0	18	10	0	0	2	1	1	0	0	Yes	2	3	1	0	0	0	0	0	0	0	0	0.5	1.5	13	12	28	24	78	0	24	23	16	1	1	0	0	0	0	0	0	0	0	0	1	0	0	0	0	0
0	16	10	1	0	2	1	0	0	0	None	0	0	0	0	0	0	0	0	0	0	1	0	0	23	14	38	24	67	0	24	25	15	5	1	0	0	0	0	0	0	0	0	0	0	0	0	0	0	0
0	12	10	1	0	1	0	0	0	0	Yes	0	0	0	0	0	0	0	0	0	0	1	0.5	0.5	24	8	23	24	47	1	24	26	14	13	1	0	0	0	0	1	1	0	0	1	1	0	1	0	1	0
0	18	10	1	0	1	0	0	0	0	Yes	0	0	0	0	0	0	0	0	0	0	0	0	0	27	17	21	24	50	0	24	28	16	14	1	0	0	0	0	0	1	0	0	1	0	0	0	0	1	0
0	16	10	0	0	3	0	1	0	0	None	3	3	3	2	0	2	2	2	3	3	1	1	6.5	8	5	87	24	300	5	14	13	13	2	1	0	0	0	0	0	0	0	0	1	1	0	0	0	0	0
0	21	10	1	0	2	1	1	0	0	Yes	1	1	2	0	1	3	1	0	3	3	1	0.5	4	19	14	30	24	92	1	24	21	13	6	1	0	0	0	1	0	0	1	0	0	1	0	0	0	0	0
0	16	10	1	0	1	0	0	0	0	None	0	0	0	0	0	0	0	0	0	0	0	0	0	21	10	31	24	88	1	24	25	15	8	1	0	1	0	1	0	0	1	0	0	0	0	0	0	1	0
1	15	5	1	0	1	0	1	0	1	Yes	3	3	1	1	0	0	0	2	3	1	1	1	5	16	10	101	24	300	5	15	14	4	0	0	0	0	0	0	0	0	0	0	1	1	0	0	0	0	0
1	16	4	1	0	1	0	0	0	0	Yes	0	0	0	0	0	0	0	0	0	0	0	0	0	18	11	59	24	169	4	24	27	15	14	0	0	0	0	0	0	0	0	0	0	0	0	0	0	0	0
0	14	10	0	0	1	0	0	1	0	Yes	0	0	0	0	0	0	0	0	1	0	0	0.5	1	16	10	38	24	99	0	24	27	15	8	0	0	0	0	0	0	0	0	0	0	0	0	0	0	0	0
0	12	10	0	0	1	0	0	0	0	None	0	0	0	0	0	0	0	0	0	0	0	0	0	11	11	29	24	86	2	24	26	16	12	1	0	0	0	0	0	0	0	0	0	0	0	0	0	0	0
0	14	10	0	0	2	1	1	0	0	None	0	0	0	1	0	0	0	0	0	0	1	0.5	1.5	19	13	42	24	63	0	24	18	16	14	0	0	1	0	1	0	0	0	0	0	0	0	0	0	0	0
0	18	10	0	0	4	2	0	0	0	None	0	0	0	0	0	0	0	0	0	0	0	0	0	16	11	36	24	99	0	24	28	17	9	1	0	0	0	0	0	0	0	0	0	0	0	0	0	0	0
0	6	10	0	0	1	0	0	0	0	None	0	0	0	0	0	0	0	0	0	0	0	0	0	27	22	75	24	97	0	24	22	14	12	1	0	0	0	0	0	0	0	0	0	0	0	0	0	0	0
0	18	10	0	0	1	0	1	0	0	Yes	3	3	1	2	0	2	1	0	2	2	0	1	4.5	12	5	84	24	267	0	16	12	11	2	0	0	0	0	0	0	0	0	0	0	1	0	0	0	0	0
0	20	10	0	0	1	0	1	0	0	Yes	0	0	0	0	0	0	0	0	0	0	0	0	0	18	14	42	24	58	0	24	24	17	1	1	0	0	0	0	0	0	0	0	0	0	0	0	0	0	0
0	16	10	0	0	1	0	1	1	0	None	0	0	0	0	0	0	0	0	0	0	0	0	0	22	11	18	24	78	2	24	27	15	8	1	0	0	0	0	0	0	0	0	0	1	0	0	0	0	0
0	16	10	1	0	3	0	0	0	0	Yes	0	0	0	0	0	0	0	0	0	0	0	0	0	14	12	41	24	93	1	24	27	16	14	1	0	0	0	0	0	0	0	0	0	0	0	0	0	1	0
0	20	10	1	0	3	0	1	0	0	None	0	1	0	1	0	1	1	0	0	1	0	0.5	2	22	7	20	24	76	1	24	25	16	9	1	0	0	0	0	0	0	0	0	0	0	0	0	0	0	0
0	16	10	1	0	1	0	0	0	0	None	0	0	0	0	0	0	0	0	0	0	0	0	0	23	18	21	24	62	0	24	27	17	10	1	0	0	0	0	0	1	0	0	0	1	0	0	0	0	0
0	16	10	0	0	2	1	1	0	0	None	0	0	0	1	0	0	0	0	0	0	0	0	0	11	13	30	24	147	2	24	22	17	13	1	1	1	0	0	0	0	0	0	0	0	0	0	0	0	0
0	18	10	0	0	2	1	0	0	0	None	0	0	0	0	0	0	0	0	0	0	0	0	0	26	19	25	24	58	0	24	30	16	11	1	0	0	0	0	0	0	0	0	0	0	0	0	0	0	0
0	16	10	0	0	1	0	0	0	0	None	0	0	0	0	0	0	0	0	2	0	0	0	0	17	22	19	24	55	0	24	29	16	8	1	0	0	0	0	0	0	0	0	0	0	0	0	0	0	0
0	18	10	0	0	3	0	0	0	0	Yes	0	0	0	0	0	0	0	0	0	0	0	0	0	22	14	81	24	78	0	24	30	17	10	1	0	0	0	0	0	0	0	0	0	0	0	0	0	0	0
1	16	8	1	0	2	1	1	0	0	None	2	2	1	1	0	1	2	1	2	0	1	0.5	2.5	16	14	56	24	166	0	24	18	17	5	1	0	1	0	0	0	0	0	0	1	1	0	0	0	0	1
0	5	10	0	0	1	0	1	0	0	Yes	0	0	0	0	0	0	0	0	0	0	0	0.5	0.5	18	7	118	24	300	8	5	15	16	7	1	0	0	0	1	0	0	0	0	1	0	0	1	0	0	0
0	20	10	0	0	2	1	0	0	0	None	0	0	0	0	0	0	0	0	0	0	0	0	0	20	17	19	24	53	1	24	27	15	14	1	0	0	0	0	0	0	0	0	0	0	0	0	0	0	0
0	16	10	0	0	2	1	0	0	0	Yes	0	0	0	0	0	0	0	0	0	0	0	0.5	1	15	13	33	24	94	0	24	25	14	6	1	0	0	0	0	0	1	0	0	1	1	0	0	0	0	0
0	16	10	0	0	2	1	1	1	0	None	3	3	2	2	0	2	1	2	2	3	0	1	5	13	6	137	24	300	3	17	23	12	7	0	1	0	0	0	0	0	0	0	1	0	0	0	0	1	0
0	15	10	1	0	2	1	1	0	0	None	0	0	0	1	2	1	1	2	2	1	0	1	4.5	16	15	136	24	300	3	16	17	13	5	1	0	0	0	1	0	0	0	0	0	1	0	0	0	0	1
0	14	10	1	0	1	0	0	0	0	Yes	0	0	0	0	0	0	0	0	0	0	0	0	0	15	13	29	24	51	0	24	26	16	12	1	0	0	0	0	0	0	0	0	0	0	0	0	0	0	0
0	16	10	0	0	3	0	0	0	0	Yes	0	0	0	0	0	0	0	0	0	0	0	0	0	23	11	27	24	69	2	24	28	15	11	0	0	0	0	0	0	0	0	0	1	0	0	0	0	1	0
0	15	10	1	0	1	0	1	0	0	Yes	0	0	0	0	0	0	0	0	1	0	1	0	0	21	14	24	24	79	1	24	25	17	9	0	0	0	0	0	0	0	0	0	0	1	0	0	0	0	0
0	18	10	0	0	2	1	1	0	0	Yes	3	3	3	2	2	2	2	1	2	2	1	2	9	3	5	150	19	300	5	9	8	8	1	0	1	0	0	1	0	0	0	0	0	0	0	0	0	1	0
0	18	10	1	0	2	1	1	0	0	None	1	1	0	0	0	0	1	1	1	1	1	0.5	3.5	13	8	49	24	300	6	18	12	9	0	0	0	0	0	1	0	0	0	0	0	1	0	0	0	0	0
0	15	10	0	0	1	0	0	0	0	Yes	0	0	0	0	0	2	0	0	0	0	0	0	0.5	14	11	50	24	109	0	24	25	15	13	1	0	1	0	0	0	1	0	0	0	0	0	0	0	0	0
0	15	10	1	0	1	0	0	0	0	None	0	0	0	0	0	0	0	0	0	0	0	0	0	19	6	27	24	87	3	24	21	15	15	1	0	0	0	0	0	0	0	0	1	1	0	0	0	0	0
1	16	3	0	0	2	1	1	1	1	Yes	3	3	3	3	0	3	0	3	3	3	0	1	6	9	9	150	24	300	0	12	9	10	0	1	0	0	0	0	0	0	0	0	0	1	0	0	0	0	0
0	16	10	1	0	2	1	0	0	0	None	0	0	0	0	0	0	0	0	0	0	0	0	0	19	18	31	24	59	0	24	20	16	14	1	0	0	0	0	0	0	0	0	0	0	0	0	0	0	0
0	20	10	1	0	1	0	1	0	0	None	0	0	0	0	0	0	0	0	0	0	0	0.5	1	27	21	35	24	135	0	24	22	14	12	1	0	0	0	0	0	0	0	0	0	0	0	0	0	0	0
0	12	10	0	0	1	0	1	0	0	None	0	0	0	0	0	0	1	0	0	0	0	0.5	2	17	5	107	24	237	4	24	18	13	2	0	0	0	0	0	0	0	0	0	0	0	0	0	0	1	0
0	14	10	0	0	3	0	0	0	0	None	0	0	0	0	0	0	0	0	0	0	0	0	0	22	12	29	24	114	2	24	22	16	15	1	0	1	0	0	1	0	0	0	1	0	0	0	0	1	0
0	16	10	0	0	1	0	1	1	0	None	1	1	1	1	1	0	0	2	0	0	1	0.5	3	23	11	24	24	68	1	24	30	17	13	1	0	0	0	0	0	0	0	0	0	1	0	0	0	0	0
0	20	10	1	0	1	0	0	0	0	None	0	0	0	0	0	0	0	0	0	0	0	0	0	15	8	30	24	32	1	24	24	15	10	1	0	0	0	0	0	0	0	0	0	1	0	0	0	0	0
0	19	10	1	0	2	1	1	0	0	None	1	1	0	1	0	0	0	0	1	2	0	0.5	2.5	11	5	75	24	300	5	15	16	6	1	0	1	1	1	1	0	0	1	0	0	0	0	0	0	0	0
0	18	10	1	0	3	0	1	0	0	None	0	0	0	0	0	0	0	0	0	1	0	0.5	1.5	10	8	31	24	84	0	24	22	13	6	1	0	1	0	0	0	0	0	0	0	1	0	0	0	0	0
0	20	10	0	0	2	1	1	0	0	Yes	2	2	1	1	0	0	0	1	0	1	0	1	4.5	13	4	43	24	159	1	24	19	12	3	1	0	1	0	1	0	1	0	1	1	1	0	1	0	0	0
0	14	10	0	0	1	0	0	0	0	Yes	0	0	0	0	0	0	0	0	0	0	0	0	0	25	20	31	24	66	0	24	24	16	12	1	0	0	0	0	0	0	0	0	0	0	0	0	0	0	0
0	16	10	0	0	1	0	0	0	0	Yes	0	0	0	0	0	0	0	0	0	0	0	0	0	12	12	60	24	93	0	24	25	17	11	1	0	0	0	0	0	0	0	0	0	0	0	0	0	0	0
0	12	10	0	0	2	1	1	0	0	None	3	3	3	3	1	3	1	1	2	3	1	1	6	9	6	32	24	64	0	24	88	16	4	0	0	1	0	0	0	0	0	0	1	1	0	0	0	1	0
0	14	10	0	0	2	1	1	0	0	None	1	1	0	0	0	0	0	0	0	0	0	0.5	1.5	8	4	65	24	300	2	22	11	16	0	1	0	0	0	0	0	0	0	0	0	0	0	0	0	0	0
0	16	10	0	0	1	0	1	0	1	Yes	0	0	0	0	0	0	0	0	0	0	0	0.5	0.5	23	10	45	24	84	0	24	23	17	8	1	0	0	0	0	0	0	0	0	1	1	0	0	0	1	0
0	20	10	0	0	1	0	1	0	0	Yes	3	2	2	1	0	3	0	1	2	3	0	0.5	4	11	5	50	24	147	2	24	17	14	9	0	0	0	0	1	0	0	0	0	1	0	0	0	0	0	0
0	18	10	1	0	3	0	1	0	0	None	2	2	1	0	1	0	0	0	1	1	0	0.5	2.5	24	13	23	24	66	0	24	26	15	11	0	0	0	0	0	0	0	0	0	1	1	0	0	0	0	0
0	19	10	1	0	1	0	0	0	0	None	0	0	0	0	0	0	0	0	0	0	0	0	0	25	23	36	24	65	0	24	26	15	8	1	0	0	0	0	0	0	0	0	0	0	0	0	0	0	0
0	15	10	0	0	1	0	0	0	0	None	0	0	0	0	0	0	0	0	0	0	0	0	0	22	13	33	24	121	2	24	24	15	14	1	0	0	0	0	0	0	0	0	0	0	0	0	0	1	0
0	18	10	1	0	2	1	1	0	0	None	0	2	1	0	0	0	0	1	1	1	0	0.5	1.5	13	7	30	24	171	1	24	23	13	4	1	0	0	0	0	0	0	0	0	0	0	0	0	0	0	0
0	18	10	0	0	2	1	0	0	1	Yes	0	0	0	0	0	0	0	0	0	0	0	0	0.5	16	11	24	24	99	0	24	23	15	11	0	0	0	0	0	0	0	0	0	0	1	0	0	0	0	0
1	14	7	1	0	1	0	0	0	0	None	0	0	0	0	0	0	0	0	0	0	0	0	0	20	15	34	24	93	0	24	28	17	16	1	0	0	0	0	0	0	0	0	0	0	0	0	0	0	0
0	16	10	1	0	3	0	0	0	0	Yes	0	1	1	0	0	0	1	0	0	0	0	0	0	24	15	28	24	48	0	24	29	15	9	1	1	0	0	1	0	0	0	0	1	1	0	0	0	1	0
0	5	10	0	0	1	0	0	0	0	None	0	0	0	0	0	0	0	0	0	0	0	0	0	12	18	60	24	300	6	11	17	16	12	1	1	0	1	0	0	0	0	0	0	0	0	0	1	0	0
0	18	10	0	0	1	0	0	0	0	None	0	0	0	0	0	0	0	0	0	0	0	0	0	21	14	36	24	68	0	24	25	15	8	0	0	0	0	0	0	0	0	0	0	0	0	0	0	0	0
0	12	10	0	0	1	0	1	0	0	Yes	1	3	1	1	1	1	1	1	2	1	0	0.5	3.5	7	6	78	24	300	3	12	12	11	3	0	1	0	1	1	0	0	0	0	0	0	0	0	0	0	0
0	17	10	1	0	1	0	0	0	0	None	0	0	0	0	0	0	0	0	0	0	0	0	0	34	24	23	24	41	0	24	29	16	11	1	0	0	0	0	0	1	0	0	1	0	0	0	0	0	0
0	15	10	1	0	1	0	1	0	0	Yes	0	0	0	0	0	0	0	0	0	0	1	0.5	0.5	23	13	44	24	86	0	24	29	16	11	1	1	1	1	1	1	1	1	1	1	1	1	1	1	1	1
0	20	10	0	0	1	0	0	0	0	None	0	0	0	0	0	0	0	0	0	0	0	0	0	18	14	41	24	81	0	24	26	16	8	1	0	0	0	0	0	0	0	0	0	0	0	0	0	0	0
0	19	10	0	0	1	0	0	0	0	Yes	0	0	0	0	0	0	0	0	0	0	0	0	0	22	15	35	24	68	1	24	26	16	13	1	0	0	0	0	0	0	0	0	0	0	0	0	0	0	0
0	0	10	0	0	1	0	1	0	0	None	3	3	3	0	2	3	1	1	3	3	0	1	4.5	6	5	42	24	300	11	24	88	6	3	1	0	1	0	1	0	0	0	1	0	0	0	0	0	1	0
0	22	10	0	0	2	1	1	0	0	None	0	1	0	0	0	0	0	0	0	0	0	0.5	1	13	10	45	24	224	3	24	22	16	6	1	0	0	0	0	0	0	0	0	0	0	0	0	0	0	0
0	16	10	1	0	2	1	0	0	0	Yes	0	0	0	0	0	0	0	0	0	0	0	0	0	15	12	40	24	117	0	24	26	16	9	1	0	0	0	0	0	0	0	1	0	1	0	0	0	1	0
0	16	10	0	0	2	1	1	0	0	None	3	3	0	0	0	1	0	0	2	0	0	0.5	3.5	11	11	36	24	99	0	24	22	15	1	1	1	0	0	0	0	1	0	0	0	0	0	0	0	0	0
0	19	10	0	0	1	0	0	0	0	Yes	0	0	0	0	0	0	0	0	0	0	0	0.5	0.5	32	21	17	24	50	0	24	30	15	15	1	0	0	0	0	0	0	0	0	0	1	0	0	0	1	0
0	18	10	0	0	1	0	0	0	0	None	0	0	0	0	0	0	0	0	0	0	0	0	0	23	6	21	24	49	0	24	21	15	8	1	0	0	0	0	0	0	0	0	0	0	0	0	0	0	0
0	21	10	0	0	1	0	0	0	0	None	0	0	0	0	0	0	0	0	0	0	0	0	0	27	13	21	24	39	0	24	29	17	14	1	0	0	0	0	0	0	0	0	0	0	0	0	0	0	0
0	18	10	1	0	1	0	0	0	0	None	0	0	0	1	0	0	0	0	0	0	1	0	0	25	16	22	24	38	0	24	28	15	15	1	0	0	0	0	0	0	0	0	1	0	0	0	0	0	0
0	18	10	1	0	1	0	1	0	0	None	3	3	0	0	0	1	0	0	1	0	0	0.5	1.5	13	12	54	24	101	0	24	23	16	2	0	0	0	0	0	0	0	0	0	0	1	0	0	0	0	0
0	12	10	1	1	4	2	1	0	0	None	2	2	2	0	0	2	0	2	2	2	1	0.5	4	10	10	27	24	110	1	24	21	15	0	1	0	0	0	0	0	0	0	0	1	1	0	0	0	0	0
0	12	10	0	0	1	0	1	0	0	None	3	3	1	1	0	1	2	1	2	3	0	1	7	5	7	107	24	300	1	15	8	15	0	1	0	0	0	0	0	0	0	0	0	1	0	0	0	0	0
0	16	10	1	0	1	0	0	0	0	None	0	0	0	0	0	0	0	0	0	0	0	0	0	20	17	39	24	97	0	24	24	16	6	1	1	0	0	0	0	0	0	0	0	0	0	0	0	1	0
0	18	10	1	0	2	1	1	0	0	None	3	2	2	0	0	1	0	0	1	1	0	0.5	4	8	4	41	24	300	2	18	13	17	4	0	0	0	0	0	0	0	0	0	1	0	0	0	0	0	0
0	12	10	0	0	1	0	0	0	0	None	0	0	0	0	0	0	0	0	0	0	0	0	0	31	20	18	24	52	1	24	30	16	14	1	0	0	0	0	0	0	0	1	0	0	0	0	0	0	0
1	18	5	0	0	4	2	1	0	0	None	1	2	0	1	0	0	1	1	2	1	0	0.5	3	17	8	19	24	150	1	24	18	17	3	0	0	0	0	0	0	1	1	1	0	1	0	0	1	0	0
0	18	10	1	0	2	1	1	0	0	None	0	1	1	0	0	1	0	0	1	0	1	0.5	2.5	24	10	21	24	58	0	24	27	16	11	1	1	0	0	0	0	0	0	0	0	0	0	0	0	0	0
0	16	10	0	0	3	0	1	0	0	Yes	1	1	1	0	0	0	0	0	1	0	0	0.5	1	22	14	43	24	206	3	24	14	16	12	1	0	0	0	0	0	0	0	0	0	0	0	0	0	0	0
0	16	10	0	0	2	1	0	0	0	None	0	0	0	0	0	0	0	0	0	0	0	0	0	14	17	24	24	48	0	24	28	13	10	1	0	0	0	0	0	0	0	0	0	0	0	0	0	0	0
1	12	2	1	0	1	0	1	0	0	Yes	3	3	3	2	2	3	2	0	3	3	0	2	9	6	6	150	20	300	2	9	7	8	0	1	0	1	0	1	0	0	0	0	0	1	0	0	0	0	0
0	19	10	1	0	2	1	0	0	0	None	0	0	0	0	0	0	0	0	0	0	0	0	0	28	21	23	24	46	0	24	27	16	14	1	0	0	0	0	0	0	0	0	0	0	0	0	0	0	0
[truncated: 8,862 more rows]
[truncated: 21 more columns]

## Sheet: S2
Cognitive_Variable	term	estimate	std.error	statistic	p.value
Bills	(Intercept)	0.837537	0.0985262	8.50065	2.13e-17
Bills	Age	0.00782072	0.00113453	6.89335	5.75e-12
Bills	Gender2	-0.19256	0.0206924	-9.30585	1.59e-20
Bills	Education	-0.0513054	0.00319902	-16.0378	3.17e-57
Bills	Tobacco_Use1	-0.100784	0.0211176	-4.77249	1.84e-06
Bills	Alcohol_Use1	0.0791089	0.0515557	1.53444	0.124952
Bills	APOEe4_Status2	0.354004	0.0226281	15.6445	1.43e-54
Bills	APOEe4_Status3	-0.121443	0.0375722	-3.23224	0.00123191
Bills	APOEe4_Status4	0.571171	0.0385806	14.8046	4.13e-49
Bills	APOEe4_Status5	0.0792925	0.0663564	1.19495	0.232134
Bills	APOEe4_Status6	-0.11276	0.159256	-0.708039	0.478936
Bills	Sleep_Apnea1	0.443487	0.06015	7.37302	1.79e-13
Bills	REM_Sleep_Behavior1	-0.00502322	0.0561465	-0.0894663	0.928713
Bills	Other_Sleep_IssuesYes	0.100525	0.0221285	4.54278	5.61e-06
Taxes	(Intercept)	0.785658	0.102197	7.68769	1.63e-14
Taxes	Age	0.00931517	0.0011768	7.91569	2.7e-15
Taxes	Gender2	-0.18453	0.0214633	-8.59745	9.27e-18
Taxes	Education	-0.0521089	0.00331821	-15.7039	5.75e-55
Taxes	Tobacco_Use1	-0.108723	0.0219044	-4.96353	7.03e-07
Taxes	Alcohol_Use1	0.0977625	0.0534764	1.82814	0.0675558
Taxes	APOEe4_Status2	0.400265	0.0234711	17.0535	2.28e-64
Taxes	APOEe4_Status3	-0.129197	0.038972	-3.31511	0.000919084
Taxes	APOEe4_Status4	0.650745	0.040018	16.2613	9.23e-59
Taxes	APOEe4_Status5	0.0829506	0.0688286	1.20518	0.228162
Taxes	APOEe4_Status6	-0.124213	0.165189	-0.751944	0.452101
Taxes	Sleep_Apnea1	0.423227	0.0623909	6.78348	1.23e-11
Taxes	REM_Sleep_Behavior1	0.014559	0.0582383	0.24999	0.8026
Taxes	Other_Sleep_IssuesYes	0.0856029	0.022953	3.72949	0.000192846
Shopping	(Intercept)	0.484553	0.0761592	6.36237	2.07e-10
Shopping	Age	0.00745231	0.000876974	8.49775	2.19e-17
Shopping	Gender2	-0.117878	0.0159949	-7.36972	1.83e-13
Shopping	Education	-0.0411217	0.0024728	-16.6296	2.45e-61
Shopping	Tobacco_Use1	-0.0802777	0.0163236	-4.91789	8.88e-07
Shopping	Alcohol_Use1	0.0825362	0.0398517	2.07108	0.0383746
Shopping	APOEe4_Status2	0.23671	0.0174911	13.5332	2.16e-41
Shopping	APOEe4_Status3	-0.0757323	0.0290428	-2.60761	0.00913011
Shopping	APOEe4_Status4	0.383808	0.0298222	12.8699	1.26e-37
Shopping	APOEe4_Status5	0.0430449	0.0512925	0.839205	0.401373
Shopping	APOEe4_Status6	-0.160427	0.123102	-1.3032	0.192535
Shopping	Sleep_Apnea1	0.308406	0.046495	6.6331	3.44e-11
Shopping	REM_Sleep_Behavior1	-0.00537799	0.0434003	-0.123916	0.901384
Shopping	Other_Sleep_IssuesYes	0.105268	0.017105	6.1542	7.81e-10
Games	(Intercept)	0.496226	0.0688067	7.21189	5.89e-13
Games	Age	0.00358446	0.000792309	4.52407	6.13e-06
Games	Gender2	-0.10235	0.0144507	-7.08267	1.5e-12
Games	Education	-0.0272242	0.00223407	-12.1859	6.16e-34
Games	Tobacco_Use1	-0.0803682	0.0147477	-5.44955	5.16e-08
Games	Alcohol_Use1	0.0577253	0.0360043	1.60329	0.1089
Games	APOEe4_Status2	0.178597	0.0158025	11.3018	1.88e-29
Games	APOEe4_Status3	-0.0712027	0.0262389	-2.71363	0.00666561
Games	APOEe4_Status4	0.257599	0.0269431	9.56084	1.42e-21
Games	APOEe4_Status5	0.0616147	0.0463406	1.3296	0.183677
Games	APOEe4_Status6	-0.159149	0.111218	-1.43097	0.152468
Games	Sleep_Apnea1	0.228165	0.0420062	5.43169	5.7e-08
Games	REM_Sleep_Behavior1	0.0372422	0.0392104	0.949804	0.342233
Games	Other_Sleep_IssuesYes	0.0905408	0.0154537	5.85886	4.8e-09
Stove_Usage	(Intercept)	0.232182	0.0582375	3.98682	6.74e-05
Stove_Usage	Age	0.00406517	0.000670606	6.06194	1.39e-09
Stove_Usage	Gender2	-0.050499	0.012231	-4.12878	3.67e-05
Stove_Usage	Education	-0.0217928	0.0018909	-11.5251	1.49e-30
Stove_Usage	Tobacco_Use1	-0.057136	0.0124823	-4.57735	4.76e-06
Stove_Usage	Alcohol_Use1	0.0900323	0.0304739	2.95441	0.00313943
Stove_Usage	APOEe4_Status2	0.115005	0.0133751	8.59841	9.2e-18
Stove_Usage	APOEe4_Status3	-0.0357734	0.0222085	-1.6108	0.107253
Stove_Usage	APOEe4_Status4	0.172078	0.0228045	7.5458	4.86e-14
Stove_Usage	APOEe4_Status5	0.0367932	0.0392224	0.938066	0.348231
Stove_Usage	APOEe4_Status6	-0.0620573	0.0941342	-0.659243	0.509754
Stove_Usage	Sleep_Apnea1	0.142804	0.0355538	4.01655	5.95e-05
Stove_Usage	REM_Sleep_Behavior1	-0.0262773	0.0331874	-0.791785	0.428504
Stove_Usage	Other_Sleep_IssuesYes	0.118723	0.0130799	9.07675	1.31e-19
Meal_Preparation	(Intercept)	0.407661	0.0761631	5.35247	8.85e-08
Meal_Preparation	Age	0.00661283	0.000877019	7.54012	5.07e-14
Meal_Preparation	Gender2	-0.0808765	0.0159957	-5.05614	4.35e-07
Meal_Preparation	Education	-0.0361907	0.00247292	-14.6348	4.85e-48
Meal_Preparation	Tobacco_Use1	-0.0667938	0.0163244	-4.09165	4.31e-05
Meal_Preparation	Alcohol_Use1	0.0600526	0.0398537	1.50682	0.131885
Meal_Preparation	APOEe4_Status2	0.222207	0.017492	12.7033	1.04e-36
Meal_Preparation	APOEe4_Status3	-0.0386789	0.0290442	-1.33172	0.182979
Meal_Preparation	APOEe4_Status4	0.320544	0.0298237	10.7479	8.28e-27
Meal_Preparation	APOEe4_Status5	0.0964948	0.0512951	1.88117	0.0599758
Meal_Preparation	APOEe4_Status6	-0.0857054	0.123109	-0.696176	0.486333
Meal_Preparation	Sleep_Apnea1	0.262748	0.0464974	5.65082	1.64e-08
Meal_Preparation	REM_Sleep_Behavior1	-0.030145	0.0434026	-0.694544	0.487356
Meal_Preparation	Other_Sleep_IssuesYes	0.109391	0.0171059	6.39493	1.67e-10
Events	(Intercept)	0.420026	0.0678943	6.18647	6.38e-10
Events	Age	0.0061272	0.000781803	7.83727	5.04e-15
Events	Gender2	-0.0530443	0.0142591	-3.72003	0.000200208
Events	Education	-0.0366008	0.00220444	-16.6032	3.77e-61
Events	Tobacco_Use1	-0.0543933	0.0145521	-3.73782	0.000186578
Events	Alcohol_Use1	0.0301814	0.0355269	0.849534	0.395603
Events	APOEe4_Status2	0.233114	0.015593	14.9499	4.92e-50
Events	APOEe4_Status3	-0.0546022	0.025891	-2.10893	0.0349738
Events	APOEe4_Status4	0.34324	0.0265859	12.9106	7.46e-38
Events	APOEe4_Status5	0.0742074	0.0457261	1.62287	0.104647
Events	APOEe4_Status6	-0.0618774	0.109743	-0.563839	0.572876
Events	Sleep_Apnea1	0.164412	0.0414493	3.96659	7.34e-05
Events	REM_Sleep_Behavior1	0.00614352	0.0386905	0.158786	0.87384
Events	Other_Sleep_IssuesYes	0.0595408	0.0152487	3.90463	9.49e-05
Paying_Attention	(Intercept)	0.318478	0.0614071	5.18634	2.18e-07
Paying_Attention	Age	0.00497586	0.000707103	7.03696	2.08e-12
Paying_Attention	Gender2	-0.0799185	0.0128967	-6.19684	5.97e-10
Paying_Attention	Education	-0.0247924	0.00199381	-12.4347	2.95e-35
Paying_Attention	Tobacco_Use1	-0.0492009	0.0131617	-3.73819	0.000186309
Paying_Attention	Alcohol_Use1	0.0279641	0.0321324	0.870278	0.384168
Paying_Attention	APOEe4_Status2	0.181025	0.0141031	12.8358	1.94e-37
Paying_Attention	APOEe4_Status3	-0.0496219	0.0234171	-2.11904	0.0341096
Paying_Attention	APOEe4_Status4	0.283138	0.0240456	11.7751	8.21e-32
Paying_Attention	APOEe4_Status5	0.0318728	0.0413571	0.770672	0.440918
Paying_Attention	APOEe4_Status6	-0.148423	0.0992574	-1.49534	0.134855
Paying_Attention	Sleep_Apnea1	0.254513	0.0374889	6.78904	1.19e-11
Paying_Attention	REM_Sleep_Behavior1	0.0300057	0.0349937	0.857462	0.391209
Paying_Attention	Other_Sleep_IssuesYes	0.053077	0.0137918	3.84846	0.000119546
Reminders_Dates	(Intercept)	0.581154	0.0870083	6.6793	2.52e-11
Reminders_Dates	Age	0.0114114	0.0010019	11.3897	6.96e-30
Reminders_Dates	Gender2	-0.216038	0.0182734	-11.8225	4.7e-32
Reminders_Dates	Education	-0.0500735	0.00282505	-17.7248	2.57e-69
Reminders_Dates	Tobacco_Use1	-0.0842606	0.0186489	-4.51826	6.3e-06
Reminders_Dates	Alcohol_Use1	0.11306	0.0455287	2.48327	0.0130333
Reminders_Dates	APOEe4_Status2	0.334062	0.0199828	16.7175	5.85e-62
Reminders_Dates	APOEe4_Status3	-0.0962177	0.03318	-2.89987	0.00374065
Reminders_Dates	APOEe4_Status4	0.582612	0.0340704	17.1002	1.05e-64
Reminders_Dates	APOEe4_Status5	0.114373	0.0585992	1.95178	0.0509896
Reminders_Dates	APOEe4_Status6	-0.158172	0.140639	-1.12467	0.260753
Reminders_Dates	Sleep_Apnea1	0.401264	0.0531183	7.55415	4.56e-14
Reminders_Dates	REM_Sleep_Behavior1	0.0859409	0.0495828	1.73328	0.0830744
Reminders_Dates	Other_Sleep_IssuesYes	0.0955146	0.0195417	4.88775	1.03e-06
Travel_Engagement	(Intercept)	0.212115	0.0909312	2.33269	0.0196825
Travel_Engagement	Age	0.0132684	0.00104707	12.6719	1.54e-36
Travel_Engagement	Gender2	-0.079471	0.0190973	-4.16137	3.19e-05
Travel_Engagement	Education	-0.0439548	0.00295242	-14.8877	1.23e-49
Travel_Engagement	Tobacco_Use1	-0.103458	0.0194897	-5.30835	1.13e-07
Travel_Engagement	Alcohol_Use1	0.103146	0.0475814	2.16779	0.0301966
Travel_Engagement	APOEe4_Status2	0.311522	0.0208838	14.917	7.99e-50
Travel_Engagement	APOEe4_Status3	-0.111353	0.0346759	-3.21124	0.00132549
Travel_Engagement	APOEe4_Status4	0.407688	0.0356066	11.4498	3.52e-30
Travel_Engagement	APOEe4_Status5	0.077684	0.0612413	1.26849	0.20465
Travel_Engagement	APOEe4_Status6	-0.219209	0.14698	-1.49142	0.13588
Travel_Engagement	Sleep_Apnea1	0.394142	0.0555132	7.09996	1.33e-12
Travel_Engagement	REM_Sleep_Behavior1	-0.0144997	0.0518183	-0.279819	0.779622
Travel_Engagement	Other_Sleep_IssuesYes	0.136893	0.0204227	6.70297	2.14e-11
IADL	(Intercept)	0.329683	0.0343499	9.59779	9.97e-22
IADL	Age	0.000783829	0.000395539	1.98167	0.0475411
IADL	Gender2	-0.0813788	0.00721412	-11.2805	2.39e-29
IADL	Education	-0.0131309	0.0011153	-11.7735	8.36e-32
IADL	Tobacco_Use1	-0.0134031	0.00736238	-1.82049	0.0687119
IADL	Alcohol_Use1	0.0343617	0.0179742	1.91173	0.0559379
IADL	APOEe4_Status2	0.0560891	0.00788897	7.10981	1.24e-12
IADL	APOEe4_Status3	-0.0170282	0.0130991	-1.29995	0.193645
IADL	APOEe4_Status4	0.0912911	0.0134506	6.78713	1.2e-11
IADL	APOEe4_Status5	0.0137319	0.0231343	0.593575	0.552809
IADL	APOEe4_Status6	0.00565949	0.0555225	0.101932	0.918813
IADL	Sleep_Apnea1	0.135563	0.0209705	6.46445	1.06e-10
IADL	REM_Sleep_Behavior1	0.0147472	0.0195747	0.753381	0.451237
IADL	Other_Sleep_IssuesYes	0.034766	0.00771482	4.50639	6.66e-06
Global_CDR_Score	(Intercept)	0.234057	0.0436843	5.35791	8.59e-08
Global_CDR_Score	Age	0.00698667	0.000503025	13.8893	1.74e-43
Global_CDR_Score	Gender2	-0.0847015	0.00917454	-9.23223	3.15e-20
Global_CDR_Score	Education	-0.0257867	0.00141838	-18.1805	8.9e-73
Global_CDR_Score	Tobacco_Use1	-0.0463542	0.00936308	-4.95074	7.5e-07
Global_CDR_Score	Alcohol_Use1	0.046744	0.0228586	2.04492	0.040887
Global_CDR_Score	APOEe4_Status2	0.166253	0.0100328	16.571	6.35e-61
Global_CDR_Score	APOEe4_Status3	-0.0464844	0.0166587	-2.7904	0.00527356
Global_CDR_Score	APOEe4_Status4	0.258277	0.0171058	15.0988	5.45e-51
Global_CDR_Score	APOEe4_Status5	0.0617247	0.029421	2.09798	0.0359298
Global_CDR_Score	APOEe4_Status6	-0.109243	0.0706106	-1.54712	0.121864
Global_CDR_Score	Sleep_Apnea1	0.137485	0.0266692	5.15521	2.58e-07
Global_CDR_Score	REM_Sleep_Behavior1	0.0239034	0.0248941	0.960205	0.336974
Global_CDR_Score	Other_Sleep_IssuesYes	0.0848114	0.0098113	8.64425	6.18e-18
CDR_Total_Score	(Intercept)	1.44899	0.251144	5.76956	8.17e-09
CDR_Total_Score	Age	0.0333527	0.00289192	11.5331	1.36e-30
CDR_Total_Score	Gender2	-0.433131	0.052745	-8.21179	2.43e-16
CDR_Total_Score	Education	-0.149293	0.00815432	-18.3085	9.18e-74
CDR_Total_Score	Tobacco_Use1	-0.291607	0.0538289	-5.41729	6.18e-08
CDR_Total_Score	Alcohol_Use1	0.202468	0.131416	1.54067	0.123426
CDR_Total_Score	APOEe4_Status2	0.963131	0.057679	16.6981	8.03e-62
CDR_Total_Score	APOEe4_Status3	-0.297595	0.0957718	-3.10733	0.00189275
CDR_Total_Score	APOEe4_Status4	1.43165	0.0983421	14.5579	1.47e-47
CDR_Total_Score	APOEe4_Status5	0.299984	0.169143	1.77355	0.0761653
CDR_Total_Score	APOEe4_Status6	-0.560598	0.405944	-1.38097	0.167316
CDR_Total_Score	Sleep_Apnea1	0.858559	0.153322	5.59969	2.2e-08
CDR_Total_Score	REM_Sleep_Behavior1	0.0865569	0.143118	0.604796	0.545327
CDR_Total_Score	Other_Sleep_IssuesYes	0.507245	0.0564057	8.99279	2.81e-19
Animal_Naming_Total	(Intercept)	20.7855	0.612731	33.9227	8.66e-240
Animal_Naming_Total	Age	-0.158141	0.0070556	-22.4135	8.56e-109
Animal_Naming_Total	Gender2	0.752179	0.128685	5.84511	5.21e-09
Animal_Naming_Total	Education	0.549408	0.0198946	27.6159	2.83e-162
Animal_Naming_Total	Tobacco_Use1	0.493707	0.13133	3.7593	0.000171289
Animal_Naming_Total	Alcohol_Use1	-0.789473	0.320623	-2.46231	0.0138199
Animal_Naming_Total	APOEe4_Status2	-1.68825	0.140723	-11.997	5.96e-33
Animal_Naming_Total	APOEe4_Status3	0.243767	0.23366	1.04325	0.296854
Animal_Naming_Total	APOEe4_Status4	-2.30857	0.239931	-9.6218	7.91e-22
Animal_Naming_Total	APOEe4_Status5	-0.265965	0.412668	-0.6445	0.519265
Animal_Naming_Total	APOEe4_Status6	1.15945	0.990408	1.17068	0.241752
Animal_Naming_Total	Sleep_Apnea1	-0.414353	0.37407	-1.10769	0.268021
Animal_Naming_Total	REM_Sleep_Behavior1	0.197497	0.349173	0.565612	0.571669
Animal_Naming_Total	Other_Sleep_IssuesYes	-0.809325	0.137617	-5.88101	4.2e-09
Vegetable_Naming_Total	(Intercept)	13.0662	0.462732	28.2371	2.6e-169
Vegetable_Naming_Total	Age	-0.099205	0.00532837	-18.6183	3.53e-76
Vegetable_Naming_Total	Gender2	2.78069	0.0971826	28.6131	1.23e-173
Vegetable_Naming_Total	Education	0.310251	0.0150243	20.6499	6.01e-93
Vegetable_Naming_Total	Tobacco_Use1	0.534419	0.0991797	5.38838	7.26e-08
Vegetable_Naming_Total	Alcohol_Use1	-0.386964	0.242133	-1.59815	0.11004
Vegetable_Naming_Total	APOEe4_Status2	-1.36868	0.106274	-12.8788	1.12e-37
Vegetable_Naming_Total	APOEe4_Status3	0.433377	0.17646	2.45596	0.0140667
Vegetable_Naming_Total	APOEe4_Status4	-2.18958	0.181195	-12.0841	2.1e-33
Vegetable_Naming_Total	APOEe4_Status5	0.103426	0.311646	0.331871	0.739993
Vegetable_Naming_Total	APOEe4_Status6	1.33942	0.747953	1.79078	0.0733568
Vegetable_Naming_Total	Sleep_Apnea1	-0.872741	0.282497	-3.08939	0.0020108
Vegetable_Naming_Total	REM_Sleep_Behavior1	-0.0496155	0.263694	-0.188155	0.850758
Vegetable_Naming_Total	Other_Sleep_IssuesYes	-0.585316	0.103928	-5.63196	1.83e-08
Trail_Making_A_Time	(Intercept)	38.3969	2.82323	13.6004	8.79e-42
Trail_Making_A_Time	Age	0.470344	0.0325095	14.4679	5.31e-47
Trail_Making_A_Time	Gender2	-2.71651	0.592931	-4.58148	4.67e-06
Trail_Making_A_Time	Education	-1.89467	0.0916666	-20.6692	4.09e-93
Trail_Making_A_Time	Tobacco_Use1	-3.67682	0.605116	-6.07622	1.27e-09
Trail_Making_A_Time	Alcohol_Use1	0.840621	1.4773	0.569023	0.569352
Trail_Making_A_Time	APOEe4_Status2	5.38472	0.648397	8.30466	1.12e-16
Trail_Making_A_Time	APOEe4_Status3	-2.2003	1.07662	-2.04372	0.0410056
Trail_Making_A_Time	APOEe4_Status4	7.42901	1.10551	6.71998	1.91e-11
Trail_Making_A_Time	APOEe4_Status5	0.701978	1.90141	0.369187	0.711996
Trail_Making_A_Time	APOEe4_Status6	-5.93257	4.56341	-1.30003	0.193619
Trail_Making_A_Time	Sleep_Apnea1	7.33245	1.72357	4.25422	2.12e-05
Trail_Making_A_Time	REM_Sleep_Behavior1	-2.90095	1.60885	-1.80312	0.0713975
Trail_Making_A_Time	Other_Sleep_IssuesYes	12.54	0.634084	19.7766	1.53e-85
Trail_A_Errors	(Intercept)	22.1571	0.267136	82.9431	0
Trail_A_Errors	Age	0.00633901	0.00307607	2.06075	0.0393506
Trail_A_Errors	Gender2	0.151999	0.0561036	2.70926	0.00675406
Trail_A_Errors	Education	0.0693859	0.00867356	7.9997	1.37e-15
Trail_A_Errors	Tobacco_Use1	0.199888	0.0572565	3.4911	0.000482962
Trail_A_Errors	Alcohol_Use1	0.135531	0.139784	0.969579	0.332278
Trail_A_Errors	APOEe4_Status2	-0.283828	0.0613518	-4.62624	3.77e-06
Trail_A_Errors	APOEe4_Status3	0.0572137	0.10187	0.561634	0.574377
Trail_A_Errors	APOEe4_Status4	-0.608049	0.104604	-5.81286	6.32e-09
Trail_A_Errors	APOEe4_Status5	0.00444723	0.179913	0.0247188	0.98028
Trail_A_Errors	APOEe4_Status6	0.431791	0.431793	0.999993	0.317336
Trail_A_Errors	Sleep_Apnea1	-0.337891	0.163085	-2.07187	0.0383016
Trail_A_Errors	REM_Sleep_Behavior1	0.547799	0.152231	3.59848	0.000321519
Trail_A_Errors	Other_Sleep_IssuesYes	-0.891804	0.0599974	-14.864	1.74e-49
Trail_A_Correct	(Intercept)	96.4583	7.6123	12.6714	1.55e-36
Trail_A_Correct	Age	1.85289	0.0876556	21.1382	3.23e-97
Trail_A_Correct	Gender2	-10.1622	1.59873	-6.35643	2.15e-10
Trail_A_Correct	Education	-6.62982	0.247162	-26.8238	1.68e-153
Trail_A_Correct	Tobacco_Use1	-8.62193	1.63158	-5.2844	1.29e-07
Trail_A_Correct	Alcohol_Use1	2.65919	3.98327	0.66759	0.50441
Trail_A_Correct	APOEe4_Status2	22.6451	1.74828	12.9528	4.35e-38
Trail_A_Correct	APOEe4_Status3	-10.1778	2.90289	-3.50609	0.00045658
Trail_A_Correct	APOEe4_Status4	27.3094	2.9808	9.16178	6.03e-20
Trail_A_Correct	APOEe4_Status5	1.68656	5.12681	0.328968	0.742186
Trail_A_Correct	APOEe4_Status6	-5.93783	12.3044	-0.482578	0.629405
Trail_A_Correct	Sleep_Apnea1	17.4518	4.64728	3.75526	0.000174067
Trail_A_Correct	REM_Sleep_Behavior1	3.83584	4.33797	0.884249	0.376581
Trail_A_Correct	Other_Sleep_IssuesYes	18.4566	1.70969	10.7953	4.97e-27
Trail_B_Time	(Intercept)	0.321066	0.175286	1.83168	0.0670273
Trail_B_Time	Age	0.0287082	0.00201841	14.2231	1.69e-45
Trail_B_Time	Gender2	-0.134555	0.0368133	-3.65506	0.000258342
Trail_B_Time	Education	-0.0831403	0.0056913	-14.6083	7.1e-48
Trail_B_Time	Tobacco_Use1	-0.0382855	0.0375698	-1.01905	0.308203
Trail_B_Time	Alcohol_Use1	-0.0328667	0.0917213	-0.358332	0.720102
Trail_B_Time	APOEe4_Status2	0.260632	0.040257	6.47419	9.95e-11
Trail_B_Time	APOEe4_Status3	-0.153794	0.0668438	-2.3008	0.0214218
Trail_B_Time	APOEe4_Status4	0.382585	0.0686378	5.57398	2.55e-08
Trail_B_Time	APOEe4_Status5	0.124878	0.118053	1.05782	0.290163
Trail_B_Time	APOEe4_Status6	0.1217	0.283328	0.429536	0.667542
Trail_B_Time	Sleep_Apnea1	0.233787	0.107011	2.1847	0.0289325
Trail_B_Time	REM_Sleep_Behavior1	-0.0818207	0.0998887	-0.819119	0.412737
Trail_B_Time	Other_Sleep_IssuesYes	0.255306	0.0393683	6.48507	9.26e-11
Trail_B_Errors	(Intercept)	18.5664	0.500519	37.0944	1.29e-283
Trail_B_Errors	Age	-0.00810915	0.00576348	-1.40699	0.159459
Trail_B_Errors	Gender2	0.397318	0.105119	3.77972	0.00015785
Trail_B_Errors	Education	0.277305	0.0162512	17.0636	1.93e-64
Trail_B_Errors	Tobacco_Use1	0.530349	0.107279	4.94365	7.78e-07
Trail_B_Errors	Alcohol_Use1	-0.0774592	0.261906	-0.295752	0.767425
Trail_B_Errors	APOEe4_Status2	-0.957793	0.114952	-8.33212	8.9e-17
Trail_B_Errors	APOEe4_Status3	0.478071	0.190869	2.5047	0.01227
Trail_B_Errors	APOEe4_Status4	-1.39206	0.195992	-7.10264	1.3e-12
Trail_B_Errors	APOEe4_Status5	-0.0320711	0.337095	-0.0951398	0.924206
Trail_B_Errors	APOEe4_Status6	0.180743	0.809031	0.223407	0.823223
Trail_B_Errors	Sleep_Apnea1	-1.20639	0.305565	-3.94806	7.93e-05
Trail_B_Errors	REM_Sleep_Behavior1	0.412057	0.285227	1.44466	0.148582
Trail_B_Errors	Other_Sleep_IssuesYes	-1.3703	0.112414	-12.1897	5.89e-34
Trail_B_Correct	(Intercept)	27.9445	1.13805	24.5548	1.31e-129
Trail_B_Correct	Age	-0.119985	0.0131046	-9.15589	6.36e-20
Trail_B_Correct	Gender2	0.883173	0.239012	3.69511	0.00022088
Trail_B_Correct	Education	0.338004	0.036951	9.14737	6.88e-20
Trail_B_Correct	Tobacco_Use1	-0.0535277	0.243923	-0.219445	0.826308
Trail_B_Correct	Alcohol_Use1	0.0161358	0.595504	0.027096	0.978384
Trail_B_Correct	APOEe4_Status2	-1.51225	0.26137	-5.78585	7.41e-09
Trail_B_Correct	APOEe4_Status3	0.266367	0.433986	0.61377	0.53938
Trail_B_Correct	APOEe4_Status4	-2.61345	0.445633	-5.86457	4.63e-09
Trail_B_Correct	APOEe4_Status5	-0.302383	0.766464	-0.394518	0.693207
Trail_B_Correct	APOEe4_Status6	0.488875	1.83952	0.265762	0.790428
Trail_B_Correct	Sleep_Apnea1	-0.0361992	0.694774	-0.052102	0.958448
Trail_B_Correct	REM_Sleep_Behavior1	-0.579441	0.648531	-0.893466	0.371628
Trail_B_Correct	Other_Sleep_IssuesYes	-0.619985	0.2556	-2.4256	0.0152992
UDS_Benson_Copy_Total	(Intercept)	14.2754	0.427734	33.3744	1.57e-232
UDS_Benson_Copy_Total	Age	-0.12357	0.00492536	-25.0884	4.64e-135
UDS_Benson_Copy_Total	Gender2	0.239727	0.0898323	2.6686	0.00762816
UDS_Benson_Copy_Total	Education	0.235737	0.013888	16.9742	8.52e-64
UDS_Benson_Copy_Total	Tobacco_Use1	0.210635	0.0916784	2.29754	0.0216069
UDS_Benson_Copy_Total	Alcohol_Use1	-0.608496	0.22382	-2.71869	0.00656459
UDS_Benson_Copy_Total	APOEe4_Status2	-2.18327	0.0982358	-22.2248	4.83e-107
UDS_Benson_Copy_Total	APOEe4_Status3	0.484655	0.163113	2.97128	0.00297215
UDS_Benson_Copy_Total	APOEe4_Status4	-3.92484	0.167491	-23.4332	1.71e-118
UDS_Benson_Copy_Total	APOEe4_Status5	-0.481501	0.288075	-1.67144	0.0946632
UDS_Benson_Copy_Total	APOEe4_Status6	1.19365	0.691382	1.72646	0.0842929
UDS_Benson_Copy_Total	Sleep_Apnea1	-0.686198	0.26113	-2.6278	0.00860613
UDS_Benson_Copy_Total	REM_Sleep_Behavior1	-0.196693	0.24375	-0.806947	0.419715
UDS_Benson_Copy_Total	Other_Sleep_IssuesYes	-0.426675	0.0960671	-4.44142	9.03e-06
UDS_Benson_Delay_Total	(Intercept)	0.908889	0.0378486	24.0138	3.45e-124
UDS_Benson_Delay_Total	Age	-0.00421063	0.000435827	-9.66125	5.4e-22
UDS_Benson_Delay_Total	Gender2	0.0204996	0.00794893	2.57891	0.00992443
UDS_Benson_Delay_Total	Education	0.0133327	0.0012289	10.8493	2.78e-27
UDS_Benson_Delay_Total	Tobacco_Use1	0.013365	0.00811228	1.6475	0.0994849
UDS_Benson_Delay_Total	Alcohol_Use1	-0.0168679	0.019805	-0.851701	0.394399
UDS_Benson_Delay_Total	APOEe4_Status2	-0.0903862	0.00869252	-10.3982	3.32e-25
UDS_Benson_Delay_Total	APOEe4_Status3	0.0382692	0.0144333	2.65146	0.00802626
UDS_Benson_Delay_Total	APOEe4_Status4	-0.187664	0.0148206	-12.6623	1.74e-36
UDS_Benson_Delay_Total	APOEe4_Status5	-0.06215	0.0254907	-2.43815	0.0147787
UDS_Benson_Delay_Total	APOEe4_Status6	0.0195595	0.0611779	0.319716	0.74919
UDS_Benson_Delay_Total	Sleep_Apnea1	0.00207165	0.0231065	0.0896566	0.928562
UDS_Benson_Delay_Total	REM_Sleep_Behavior1	0.026043	0.0215685	1.20745	0.227283
UDS_Benson_Delay_Total	Other_Sleep_IssuesYes	-0.0409016	0.00850062	-4.8116	1.52e-06
Quality_of_Life_Satisfaction	(Intercept)	0.247344	0.0276661	8.94033	4.51e-19
Quality_of_Life_Satisfaction	Age	-0.00149929	0.000318575	-4.70623	2.55e-06
Quality_of_Life_Satisfaction	Gender2	0.00588371	0.0058104	1.01262	0.311266
Quality_of_Life_Satisfaction	Education	-0.00450943	0.000898282	-5.02006	5.25e-07
Quality_of_Life_Satisfaction	Tobacco_Use1	0.0112049	0.0059298	1.88958	0.0588404
Quality_of_Life_Satisfaction	Alcohol_Use1	0.0454699	0.0144768	3.14088	0.00168893
Quality_of_Life_Satisfaction	APOEe4_Status2	0.00487779	0.00635394	0.76768	0.442694
Quality_of_Life_Satisfaction	APOEe4_Status3	-0.000108427	0.0105502	-0.0102772	0.9918
Quality_of_Life_Satisfaction	APOEe4_Status4	0.0159155	0.0108334	1.46911	0.141831
Quality_of_Life_Satisfaction	APOEe4_Status5	0.0286991	0.0186328	1.54025	0.12353
Quality_of_Life_Satisfaction	APOEe4_Status6	-0.0279722	0.0447189	-0.625511	0.531649
Quality_of_Life_Satisfaction	Sleep_Apnea1	0.0520938	0.01689	3.08429	0.00204552
Quality_of_Life_Satisfaction	REM_Sleep_Behavior1	0.0335905	0.0157659	2.13059	0.0331457
Quality_of_Life_Satisfaction	Other_Sleep_IssuesYes	0.0301245	0.00621367	4.84811	1.26e-06
Activity_Dropout	(Intercept)	0.267253	0.0348239	7.67442	1.8e-14
Activity_Dropout	Age	0.00075432	0.000400997	1.88111	0.0599836
Activity_Dropout	Gender2	-0.0124034	0.00731367	-1.69592	0.0899307
Activity_Dropout	Education	-0.0116612	0.00113069	-10.3134	7.99e-25
Activity_Dropout	Tobacco_Use1	0.0176134	0.00746397	2.35979	0.0183027
Activity_Dropout	Alcohol_Use1	0.0802195	0.0182222	4.40229	1.08e-05
Activity_Dropout	APOEe4_Status2	0.016682	0.00799784	2.08582	0.0370187
Activity_Dropout	APOEe4_Status3	-0.0054861	0.0132798	-0.413116	0.67953
Activity_Dropout	APOEe4_Status4	0.0330407	0.0136362	2.42301	0.0154089
Activity_Dropout	APOEe4_Status5	0.0316588	0.0234535	1.34985	0.177092
Activity_Dropout	APOEe4_Status6	-0.0180349	0.0562887	-0.320401	0.748671
Activity_Dropout	Sleep_Apnea1	0.0965589	0.0212599	4.54184	5.64e-06
Activity_Dropout	REM_Sleep_Behavior1	0.0244551	0.0198448	1.23232	0.217858
Activity_Dropout	Other_Sleep_IssuesYes	0.0558584	0.00782128	7.14185	9.8e-13
Empty_Needs	(Intercept)	0.176214	0.0215467	8.17822	3.2e-16
Empty_Needs	Age	-0.000172837	0.00024811	-0.696615	0.486059
Empty_Needs	Gender2	-0.00212891	0.00452522	-0.470456	0.638039
Empty_Needs	Education	-0.00756905	0.000699595	-10.8192	3.85e-27
Empty_Needs	Tobacco_Use1	0.000178528	0.00461821	0.0386573	0.969164
Empty_Needs	Alcohol_Use1	0.0338485	0.0112747	3.00216	0.00268682
Empty_Needs	APOEe4_Status2	0.00369463	0.00494853	0.746611	0.455315
Empty_Needs	APOEe4_Status3	0.00408349	0.00821668	0.496975	0.619217
Empty_Needs	APOEe4_Status4	0.00683916	0.00843719	0.810597	0.417615
Empty_Needs	APOEe4_Status5	0.0314963	0.0145115	2.17044	0.0299952
Empty_Needs	APOEe4_Status6	0.0147666	0.0348277	0.423991	0.671581
Empty_Needs	Sleep_Apnea1	0.0201804	0.0131542	1.53414	0.125023
Empty_Needs	REM_Sleep_Behavior1	0.0183997	0.0122787	1.49851	0.134029
Empty_Needs	Other_Sleep_IssuesYes	0.026066	0.00483929	5.38632	7.34e-08
Boredom	(Intercept)	0.438806	0.0310727	14.1219	6.97e-45
Boredom	Age	-0.00205689	0.000357802	-5.74868	9.24e-09
Boredom	Gender2	-0.027752	0.00652586	-4.25262	2.13e-05
Boredom	Education	-0.0115205	0.00100889	-11.4189	5e-30
Boredom	Tobacco_Use1	0.0227802	0.00665997	3.42046	0.00062746
Boredom	Alcohol_Use1	0.0438693	0.0162594	2.6981	0.00698455
Boredom	APOEe4_Status2	0.0122602	0.00713632	1.718	0.0858251
Boredom	APOEe4_Status3	0.0014823	0.0118493	0.125095	0.900451
Boredom	APOEe4_Status4	0.000746353	0.0121674	0.0613406	0.951089
Boredom	APOEe4_Status5	0.0607167	0.0209272	2.90134	0.00372326
Boredom	APOEe4_Status6	0.0135552	0.0502254	0.269888	0.787252
Boredom	Sleep_Apnea1	0.0651267	0.0189698	3.43318	0.000598783
Boredom	REM_Sleep_Behavior1	-0.0144007	0.0177072	-0.813268	0.416082
Boredom	Other_Sleep_IssuesYes	0.046215	0.00697879	6.62221	3.71e-11
Mood_Spirits	(Intercept)	0.176871	0.0222868	7.93615	2.29e-15
Mood_Spirits	Age	-0.00146881	0.000256632	-5.7234	1.07e-08
Mood_Spirits	Gender2	0.0022778	0.00468064	0.486643	0.626521
Mood_Spirits	Education	-0.00172727	0.000723623	-2.38697	0.017005
Mood_Spirits	Tobacco_Use1	0.0112643	0.00477683	2.35811	0.0183861
Mood_Spirits	Alcohol_Use1	0.0204286	0.011662	1.75173	0.0798483
Mood_Spirits	APOEe4_Status2	-0.0103287	0.0051185	-2.01791	0.0436251
Mood_Spirits	APOEe4_Status3	-0.0103952	0.00849889	-1.22312	0.221312
Mood_Spirits	APOEe4_Status4	0.0037159	0.00872698	0.425794	0.670266
Mood_Spirits	APOEe4_Status5	-0.0158154	0.0150099	-1.05366	0.29206
Mood_Spirits	APOEe4_Status6	-0.0226527	0.0360239	-0.628825	0.529477
Mood_Spirits	Sleep_Apnea1	0.052785	0.013606	3.87954	0.000105277
Mood_Spirits	REM_Sleep_Behavior1	0.0434677	0.0127004	3.42254	0.000622678
Mood_Spirits	Other_Sleep_IssuesYes	0.0263038	0.0050055	5.25497	1.51e-07
Fearfulness	(Intercept)	0.245766	0.0294844	8.33545	8.66e-17
Fearfulness	Age	-0.00233358	0.000339513	-6.87331	6.62e-12
Fearfulness	Gender2	0.0146944	0.00619228	2.37303	0.0176604
Fearfulness	Education	-1.67e-05	0.000957321	-0.0174794	0.986054
Fearfulness	Tobacco_Use1	0.00656237	0.00631954	1.03843	0.299095
Fearfulness	Alcohol_Use1	0.0233101	0.0154282	1.51087	0.130851
Fearfulness	APOEe4_Status2	0.0177871	0.00677154	2.62675	0.00863265
Fearfulness	APOEe4_Status3	-0.00666615	0.0112437	-0.592881	0.553273
Fearfulness	APOEe4_Status4	0.013539	0.0115454	1.17268	0.240951
Fearfulness	APOEe4_Status5	0.00130816	0.0198574	0.0658775	0.947477
Fearfulness	APOEe4_Status6	0.0755884	0.0476581	1.58606	0.112756
Fearfulness	Sleep_Apnea1	0.0653196	0.0180001	3.62884	0.00028601
Fearfulness	REM_Sleep_Behavior1	0.00425206	0.0168021	0.253068	0.800221
Fearfulness	Other_Sleep_IssuesYes	0.0220167	0.00662206	3.32476	0.000887892
Happiness	(Intercept)	0.179408	0.0271046	6.61908	3.79e-11
Happiness	Age	-0.00150684	0.00031211	-4.82791	1.4e-06
Happiness	Gender2	0.00614855	0.00569249	1.08012	0.280114
Happiness	Education	-0.000478055	0.000880053	-0.543211	0.586995
Happiness	Tobacco_Use1	0.0275399	0.00580947	4.74051	2.16e-06
Happiness	Alcohol_Use1	0.0661638	0.014183	4.66501	3.12e-06
Happiness	APOEe4_Status2	-0.010147	0.00622499	-1.63004	0.103122
Happiness	APOEe4_Status3	-0.0107375	0.0103361	-1.03883	0.298909
Happiness	APOEe4_Status4	0.00301509	0.0106135	0.284079	0.776355
Happiness	APOEe4_Status5	-0.00411035	0.0182547	-0.225167	0.821854
Happiness	APOEe4_Status6	0.0621783	0.0438115	1.41922	0.155863
Happiness	Sleep_Apnea1	0.0413648	0.0165473	2.49979	0.0124413
Happiness	REM_Sleep_Behavior1	0.0482427	0.0154459	3.12333	0.0017929
Happiness	Other_Sleep_IssuesYes	0.0301808	0.00608757	4.95777	7.24e-07
Helplessness	(Intercept)	0.227697	0.0247431	9.20243	4.14e-20
Helplessness	Age	-0.000895492	0.000284917	-3.14299	0.00167681
Helplessness	Gender2	0.00447436	0.00519652	0.861029	0.389241
Helplessness	Education	-0.00716151	0.000803377	-8.91425	5.7e-19
Helplessness	Tobacco_Use1	0.006207	0.00530331	1.1704	0.241865
Helplessness	Alcohol_Use1	0.0594809	0.0129473	4.59409	4.4e-06
Helplessness	APOEe4_Status2	0.00827502	0.00568263	1.4562	0.145368
Helplessness	APOEe4_Status3	-0.00221121	0.00943559	-0.234348	0.81472
Helplessness	APOEe4_Status4	0.0102068	0.00968883	1.05346	0.292155
Helplessness	APOEe4_Status5	0.00813886	0.0166642	0.488403	0.625274
Helplessness	APOEe4_Status6	-0.030055	0.0399943	-0.751482	0.452379
Helplessness	Sleep_Apnea1	0.074698	0.0151056	4.94506	7.73e-07
Helplessness	REM_Sleep_Behavior1	0.0458128	0.0141002	3.24909	0.00116127
Helplessness	Other_Sleep_IssuesYes	0.0323986	0.00555718	5.83004	5.7e-09
Preference_to_Stay_Home	(Intercept)	0.500736	0.0403448	12.4114	3.93e-35
Preference_to_Stay_Home	Age	-0.00175408	0.000464571	-3.77571	0.000160406
Preference_to_Stay_Home	Gender2	-0.0356657	0.00847317	-4.20925	2.58e-05
Preference_to_Stay_Home	Education	-0.00832331	0.00130995	-6.35394	2.18e-10
Preference_to_Stay_Home	Tobacco_Use1	0.0334577	0.0086473	3.86915	0.000109859
Preference_to_Stay_Home	Alcohol_Use1	0.0745283	0.0211111	3.53028	0.000416846
Preference_to_Stay_Home	APOEe4_Status2	-0.00770516	0.0092658	-0.831569	0.40567
Preference_to_Stay_Home	APOEe4_Status3	-0.0109375	0.0153852	-0.71091	0.477155
Preference_to_Stay_Home	APOEe4_Status4	-0.0400572	0.0157981	-2.53557	0.0112403
Preference_to_Stay_Home	APOEe4_Status5	-0.0630781	0.0271718	-2.32145	0.0202809
Preference_to_Stay_Home	APOEe4_Status6	0.025548	0.0652126	0.391765	0.695239
Preference_to_Stay_Home	Sleep_Apnea1	0.0594985	0.0246304	2.41566	0.0157233
Preference_to_Stay_Home	REM_Sleep_Behavior1	0.0436446	0.022991	1.89833	0.0576788
Preference_to_Stay_Home	Other_Sleep_IssuesYes	0.0228249	0.00906125	2.51896	0.0117845
Memory_Problems	(Intercept)	0.642318	0.0434051	14.7982	4.54e-49
Memory_Problems	Age	-0.00350765	0.00049981	-7.01797	2.39e-12
Memory_Problems	Gender2	-0.0672319	0.0091159	-7.37523	1.76e-13
Memory_Problems	Education	-0.00613891	0.00140931	-4.35597	1.34e-05
Memory_Problems	Tobacco_Use1	-0.00651695	0.00930323	-0.700503	0.483628
Memory_Problems	Alcohol_Use1	0.0303042	0.0227125	1.33425	0.18215
Memory_Problems	APOEe4_Status2	0.0885816	0.00996865	8.88602	7.34e-19
Memory_Problems	APOEe4_Status3	-0.0335183	0.0165522	-2.025	0.0428914
Memory_Problems	APOEe4_Status4	0.20902	0.0169964	12.2979	1.58e-34
Memory_Problems	APOEe4_Status5	0.0405451	0.0292329	1.38697	0.16548
Memory_Problems	APOEe4_Status6	-0.0993716	0.0701593	-1.41637	0.156695
Memory_Problems	Sleep_Apnea1	0.132634	0.0264987	5.00532	5.66e-07
Memory_Problems	REM_Sleep_Behavior1	0.0618378	0.024735	2.50002	0.0124335
Memory_Problems	Other_Sleep_IssuesYes	0.0454466	0.00974859	4.66187	3.17e-06
Wonderful_Doing	(Intercept)	0.0298243	0.0188389	1.58312	0.113424
Wonderful_Doing	Age	-0.000505522	0.00021693	-2.33034	0.0198064
Wonderful_Doing	Gender2	5.81e-05	0.00395653	0.014695	0.988276
Wonderful_Doing	Education	0.00216963	0.000611677	3.54703	0.000391256
Wonderful_Doing	Tobacco_Use1	0.0155832	0.00403784	3.8593	0.000114376
Wonderful_Doing	Alcohol_Use1	0.0418968	0.00985781	4.25011	2.15e-05
Wonderful_Doing	APOEe4_Status2	-0.000977495	0.00432665	-0.225924	0.821265
Wonderful_Doing	APOEe4_Status3	0.00669702	0.00718409	0.932203	0.351253
Wonderful_Doing	APOEe4_Status4	0.00390905	0.00737689	0.529905	0.596188
Wonderful_Doing	APOEe4_Status5	-0.0137531	0.0126878	-1.08396	0.278405
Wonderful_Doing	APOEe4_Status6	0.0272049	0.0304509	0.8934	0.371663
Wonderful_Doing	Sleep_Apnea1	0.0395574	0.0115011	3.43944	0.000585115
Wonderful_Doing	REM_Sleep_Behavior1	0.00748402	0.0107356	0.697121	0.485742
Wonderful_Doing	Other_Sleep_IssuesYes	0.0105472	0.00423114	2.49275	0.0126905
Feeling_Better	(Intercept)	0.272614	0.0199879	13.6389	5.23e-42
Feeling_Better	Age	-0.00183398	0.000230161	-7.96826	1.77e-15
Feeling_Better	Gender2	-0.00663191	0.00419784	-1.57984	0.114173
Feeling_Better	Education	-0.00611196	0.000648982	-9.41776	5.54e-21
Feeling_Better	Tobacco_Use1	-0.00435268	0.00428411	-1.01601	0.30965
Feeling_Better	Alcohol_Use1	0.0251726	0.010459	2.40678	0.0161103
Feeling_Better	APOEe4_Status2	0.000251419	0.00459053	0.054769	0.956324
Feeling_Better	APOEe4_Status3	-0.0110273	0.00762224	-1.44672	0.148004
Feeling_Better	APOEe4_Status4	0.00419699	0.0078268	0.536233	0.591809
Feeling_Better	APOEe4_Status5	0.0238738	0.0134617	1.77347	0.0761792
Feeling_Better	APOEe4_Status6	-0.0065392	0.0323081	-0.202401	0.839607
Feeling_Better	Sleep_Apnea1	0.0191705	0.0122025	1.57102	0.116207
Feeling_Better	REM_Sleep_Behavior1	0.0171363	0.0113904	1.50445	0.132494
Feeling_Better	Other_Sleep_IssuesYes	0.0132667	0.00448919	2.95526	0.00313078
Worthlessness	(Intercept)	0.178421	0.0203044	8.78731	1.76e-18
Worthlessness	Age	-0.000683977	0.000233805	-2.92541	0.00344713
Worthlessness	Gender2	-0.00188166	0.00426431	-0.441258	0.659035
Worthlessness	Education	-0.00577783	0.000659258	-8.76415	2.16e-18
Worthlessness	Tobacco_Use1	-0.00472563	0.00435194	-1.08587	0.277561
Worthlessness	Alcohol_Use1	0.0615775	0.0106246	5.79573	6.99e-09
Worthlessness	APOEe4_Status2	0.00873475	0.00466321	1.87312	0.061079
Worthlessness	APOEe4_Status3	0.00270892	0.00774292	0.349858	0.726452
Worthlessness	APOEe4_Status4	0.0146834	0.00795073	1.8468	0.0648033
Worthlessness	APOEe4_Status5	0.0182818	0.0136748	1.33689	0.181285
Worthlessness	APOEe4_Status6	0.0224077	0.0328196	0.682753	0.494777
Worthlessness	Sleep_Apnea1	0.0400277	0.0123958	3.22915	0.00124531
Worthlessness	REM_Sleep_Behavior1	0.0236439	0.0115707	2.04343	0.0410341
Worthlessness	Other_Sleep_IssuesYes	0.0138178	0.00456027	3.03004	0.00245101
Energy_Level	(Intercept)	0.344918	0.042145	8.18407	3.05e-16
Energy_Level	Age	-0.00110273	0.0004853	-2.27227	0.0230896
Energy_Level	Gender2	0.0222148	0.00885125	2.50979	0.0120949
Energy_Level	Education	-0.00206559	0.00136839	-1.5095	0.131201
Energy_Level	Tobacco_Use1	0.0482348	0.00903314	5.33976	9.5e-08
Energy_Level	Alcohol_Use1	0.0910616	0.0220531	4.12919	3.67e-05
Energy_Level	APOEe4_Status2	-0.0219502	0.00967924	-2.26776	0.0233637
Energy_Level	APOEe4_Status3	0.00751986	0.0160717	0.467895	0.639869
Energy_Level	APOEe4_Status4	-0.0376908	0.016503	-2.28387	0.0223983
Energy_Level	APOEe4_Status5	0.00653911	0.0283842	0.230378	0.817802
Energy_Level	APOEe4_Status6	0.105236	0.0681224	1.5448	0.122423
Energy_Level	Sleep_Apnea1	0.0927697	0.0257294	3.60559	0.000312841
Energy_Level	REM_Sleep_Behavior1	0.0445085	0.0240169	1.85322	0.0638782
Energy_Level	Other_Sleep_IssuesYes	0.0361785	0.00946557	3.82211	0.000133055
Hopelessness	(Intercept)	0.106553	0.0177368	6.00746	1.95e-09
Hopelessness	Age	-0.000290602	0.00020424	-1.42285	0.154809
Hopelessness	Gender2	-0.00295624	0.00372507	-0.793606	0.427443
Hopelessness	Education	-0.00343617	0.000575893	-5.96668	2.5e-09
Hopelessness	Tobacco_Use1	-0.00514078	0.00380163	-1.35226	0.176321
Hopelessness	Alcohol_Use1	0.00840806	0.00928112	0.905931	0.364992
Hopelessness	APOEe4_Status2	0.0106469	0.00407354	2.61368	0.0089698
Hopelessness	APOEe4_Status3	-0.00377629	0.00676381	-0.558308	0.576645
Hopelessness	APOEe4_Status4	0.0265466	0.00694534	3.82221	0.000133001
Hopelessness	APOEe4_Status5	-0.00976233	0.0119456	-0.817233	0.413813
Hopelessness	APOEe4_Status6	0.0605187	0.0286695	2.11091	0.0348033
Hopelessness	Sleep_Apnea1	0.0260752	0.0108283	2.40806	0.0160541
Hopelessness	REM_Sleep_Behavior1	0.00463766	0.0101076	0.45883	0.646365
Hopelessness	Other_Sleep_IssuesYes	0.00755141	0.00398361	1.89562	0.0580372
Geriatric_Depression_Scale	(Intercept)	4.03474	0.208448	19.3561	4.4e-82
Geriatric_Depression_Scale	Age	-0.018858	0.00240028	-7.85656	4.32e-15
Geriatric_Depression_Scale	Gender2	-0.1009	0.0437781	-2.30481	0.0211963
Geriatric_Depression_Scale	Education	-0.0743278	0.00676805	-10.9822	6.54e-28
Geriatric_Depression_Scale	Tobacco_Use1	0.17989	0.0446777	4.0264	5.7e-05
Geriatric_Depression_Scale	Alcohol_Use1	0.70574	0.109074	6.47027	1.02e-10
Geriatric_Depression_Scale	APOEe4_Status2	0.120683	0.0478733	2.52088	0.0117203
Geriatric_Depression_Scale	APOEe4_Status3	-0.0723722	0.0794901	-0.910456	0.362603
Geriatric_Depression_Scale	APOEe4_Status4	0.267626	0.0816235	3.27879	0.00104582
Geriatric_Depression_Scale	APOEe4_Status5	0.144738	0.140388	1.03099	0.302568
Geriatric_Depression_Scale	APOEe4_Status6	0.202378	0.336932	0.600649	0.548086
Geriatric_Depression_Scale	Sleep_Apnea1	0.877861	0.127257	6.89833	5.56e-12
Geriatric_Depression_Scale	REM_Sleep_Behavior1	0.406713	0.118787	3.42389	0.000619616
Geriatric_Depression_Scale	Other_Sleep_IssuesYes	0.418797	0.0468165	8.9455	4.31e-19
Emotional_Lability	(Intercept)	0.0829107	0.0147116	5.63574	1.79e-08
Emotional_Lability	Age	-0.000431257	0.000169404	-2.54573	0.0109187
Emotional_Lability	Gender2	-0.0117479	0.00308971	-3.80225	0.000144174
Emotional_Lability	Education	-0.001726	0.000477667	-3.6134	0.000303585
Emotional_Lability	Tobacco_Use1	0.00297639	0.00315321	0.943924	0.34523
Emotional_Lability	Alcohol_Use1	0.0261425	0.00769811	3.39596	0.000686351
Emotional_Lability	APOEe4_Status2	0.00208221	0.00337874	0.616268	0.537731
Emotional_Lability	APOEe4_Status3	-0.00317117	0.00561016	-0.565255	0.571912
Emotional_Lability	APOEe4_Status4	0.00740534	0.00576072	1.28549	0.198649
Emotional_Lability	APOEe4_Status5	-0.00131733	0.00990811	-0.132955	0.894231
Emotional_Lability	APOEe4_Status6	0.0219047	0.0237796	0.921156	0.356989
Emotional_Lability	Sleep_Apnea1	0.0253661	0.00898138	2.8243	0.00474714
Emotional_Lability	REM_Sleep_Behavior1	0.00116576	0.00838359	0.139053	0.889411
Emotional_Lability	Other_Sleep_IssuesYes	0.00845014	0.00330416	2.55743	0.0105584
Anxiety	(Intercept)	0.387233	0.0397815	9.73401	2.67e-22
Anxiety	Age	-0.000670712	0.000458084	-1.46417	0.143177
Anxiety	Gender2	-0.0108524	0.00835487	-1.29893	0.193997
Anxiety	Education	-0.00961549	0.00129166	-7.44432	1.05e-13
Anxiety	Tobacco_Use1	-0.00491339	0.00852656	-0.576245	0.564462
Anxiety	Alcohol_Use1	0.0615821	0.0208164	2.95835	0.00309964
Anxiety	APOEe4_Status2	0.0646508	0.00913643	7.07615	1.57e-12
Anxiety	APOEe4_Status3	-0.0151212	0.0151704	-0.996759	0.318904
Anxiety	APOEe4_Status4	0.126779	0.0155775	8.13861	4.44e-16
Anxiety	APOEe4_Status5	0.0206688	0.0267924	0.771442	0.440462
Anxiety	APOEe4_Status6	-0.00247569	0.0643021	-0.038501	0.969289
Anxiety	Sleep_Apnea1	0.17565	0.0242865	7.23242	5.07e-13
Anxiety	REM_Sleep_Behavior1	0.0494282	0.02267	2.18033	0.0292542
Anxiety	Other_Sleep_IssuesYes	0.0631839	0.00893474	7.07172	1.62e-12
Motivation	(Intercept)	0.163788	0.0243625	6.72294	1.87e-11
Motivation	Age	-8.55e-07	0.000280535	-0.00304702	0.997569
Motivation	Gender2	-0.0295174	0.00511659	-5.76896	8.2e-09
Motivation	Education	-0.00599074	0.000791021	-7.57343	3.93e-14
Motivation	Tobacco_Use1	-0.00451655	0.00522174	-0.86495	0.387086
Motivation	Alcohol_Use1	0.00374313	0.0127481	0.293622	0.769052
Motivation	APOEe4_Status2	0.0244311	0.00559523	4.36641	1.27e-05
Motivation	APOEe4_Status3	-0.0176877	0.00929047	-1.90385	0.0569563
Motivation	APOEe4_Status4	0.0533482	0.00953981	5.59217	2.3e-08
Motivation	APOEe4_Status5	0.0159165	0.0164079	0.970049	0.332044
Motivation	APOEe4_Status6	0.00859079	0.0393792	0.218156	0.827312
Motivation	Sleep_Apnea1	0.0982299	0.0148732	6.60447	4.18e-11
Motivation	REM_Sleep_Behavior1	0.0123586	0.0138833	0.890175	0.373392
Motivation	Other_Sleep_IssuesYes	0.029712	0.00547171	5.4301	5.75e-08
Agitation	(Intercept)	0.247697	0.0319566	7.75103	9.93e-15
Agitation	Age	0.00111624	0.000367981	3.03341	0.0024238
Agitation	Gender2	-0.0615272	0.0067115	-9.16743	5.72e-20
Agitation	Education	-0.01163	0.00103759	-11.2086	5.35e-29
Agitation	Tobacco_Use1	-0.00803279	0.00684943	-1.17277	0.240915
Agitation	Alcohol_Use1	0.0303021	0.0167219	1.81212	0.0699951
Agitation	APOEe4_Status2	0.0448161	0.00733933	6.10629	1.05e-09
Agitation	APOEe4_Status3	-0.0199201	0.0121864	-1.63461	0.102159
Agitation	APOEe4_Status4	0.0786379	0.0125135	6.28425	3.42e-10
Agitation	APOEe4_Status5	0.0607753	0.0215225	2.8238	0.00475443
Agitation	APOEe4_Status6	-0.0174918	0.0516542	-0.338633	0.734893
Agitation	Sleep_Apnea1	0.119823	0.0195094	6.14179	8.45e-10
Agitation	REM_Sleep_Behavior1	0.0140211	0.0182109	0.769929	0.441359
Agitation	Other_Sleep_IssuesYes	0.0294755	0.00717731	4.10677	4.04e-05
Hallucination	(Intercept)	0.0376546	0.0139723	2.69496	0.00705067
Hallucination	Age	0.000470355	0.000160891	2.92344	0.00346902
Hallucination	Gender2	-0.00798145	0.00293444	-2.71992	0.00654016
Hallucination	Education	-0.00327699	0.000453662	-7.22341	5.41e-13
Hallucination	Tobacco_Use1	-0.00523258	0.00299475	-1.74725	0.0806215
Hallucination	Alcohol_Use1	-0.00133597	0.00731124	-0.182728	0.855015
Hallucination	APOEe4_Status2	0.0101645	0.00320894	3.16755	0.00154157
Hallucination	APOEe4_Status3	-0.00391589	0.00532822	-0.734934	0.462395
Hallucination	APOEe4_Status4	0.0231986	0.00547122	4.24012	2.25e-05
Hallucination	APOEe4_Status5	-0.00860684	0.00941018	-0.914631	0.360406
Hallucination	APOEe4_Status6	0.00655821	0.0225845	0.290385	0.771527
Hallucination	Sleep_Apnea1	0.112014	0.00853002	13.1317	4.31e-39
Hallucination	REM_Sleep_Behavior1	0.00399454	0.00796228	0.501684	0.6159
Hallucination	Other_Sleep_IssuesYes	0.0105094	0.0031381	3.34895	0.000813965
Delusion	(Intercept)	0.0499187	0.0185699	2.68816	0.00719572
Delusion	Age	0.00104776	0.000213832	4.89993	9.73e-07
Delusion	Gender2	-0.00436486	0.00390002	-1.11919	0.263084
Delusion	Education	-0.00602759	0.00060294	-9.99699	1.99e-23
Delusion	Tobacco_Use1	-0.00687315	0.00398017	-1.72685	0.0842233
Delusion	Alcohol_Use1	-0.000697855	0.00971701	-0.0718179	0.942748
Delusion	APOEe4_Status2	0.0253867	0.00426485	5.95254	2.72e-09
Delusion	APOEe4_Status3	-0.00773402	0.00708148	-1.09215	0.274792
Delusion	APOEe4_Status4	0.0276595	0.00727153	3.8038	0.000143277
Delusion	APOEe4_Status5	0.0190908	0.0125066	1.52645	0.126926
Delusion	APOEe4_Status6	-0.0289248	0.030016	-0.963646	0.335245
Delusion	Sleep_Apnea1	0.092927	0.0113368	8.1969	2.75e-16
Delusion	REM_Sleep_Behavior1	0.0146617	0.0105823	1.3855	0.165929
Delusion	Other_Sleep_IssuesYes	0.0186703	0.0041707	4.47653	7.66e-06
APA	(Intercept)	0.168317	0.0267524	6.29166	3.26e-10
APA	Age	0.000436038	0.000308054	1.41546	0.156963
APA	Gender2	-0.0493664	0.00561851	-8.78638	1.78e-18
APA	Education	-0.00635454	0.000868617	-7.3157	2.74e-13
APA	Tobacco_Use1	-0.00736988	0.00573397	-1.2853	0.198715
APA	Alcohol_Use1	0.0460629	0.0139987	3.29052	0.00100323
APA	APOEe4_Status2	0.0293032	0.0061441	4.76932	1.87e-06
APA	APOEe4_Status3	-0.00478783	0.0102018	-0.469311	0.638857
APA	APOEe4_Status4	0.0329346	0.0104756	3.14393	0.00167145
APA	APOEe4_Status5	0.00408173	0.0180175	0.226543	0.820783
APA	APOEe4_Status6	0.0182659	0.0432421	0.422411	0.672734
APA	Sleep_Apnea1	0.0821239	0.0163323	5.02833	5.03e-07
APA	REM_Sleep_Behavior1	0.0273502	0.0152452	1.79402	0.0728382
APA	Other_Sleep_IssuesYes	0.0210958	0.00600846	3.51101	0.000448231
DSM_Diagnosis	(Intercept)	0.40906	0.0385923	10.5995	4.02e-26
DSM_Diagnosis	Age	-4.67e-05	0.00044439	-0.104983	0.916392
DSM_Diagnosis	Gender2	-0.0931666	0.00810511	-11.4948	2.1e-30
DSM_Diagnosis	Education	-0.0109052	0.00125304	-8.70296	3.7e-18
DSM_Diagnosis	Tobacco_Use1	0.00982481	0.00827167	1.18777	0.234952
DSM_Diagnosis	Alcohol_Use1	0.0525421	0.0201941	2.60185	0.0092848
DSM_Diagnosis	APOEe4_Status2	0.0469498	0.00886331	5.2971	1.2e-07
DSM_Diagnosis	APOEe4_Status3	-0.0172301	0.0147169	-1.17077	0.241716
DSM_Diagnosis	APOEe4_Status4	0.0598861	0.0151118	3.96286	7.45e-05
DSM_Diagnosis	APOEe4_Status5	-0.00370547	0.0259915	-0.142565	0.886637
DSM_Diagnosis	APOEe4_Status6	0.0826865	0.0623799	1.32553	0.185023
DSM_Diagnosis	Sleep_Apnea1	0.146272	0.0235605	6.20838	5.55e-10
DSM_Diagnosis	REM_Sleep_Behavior1	0.0390477	0.0219923	1.77552	0.075841
DSM_Diagnosis	Other_Sleep_IssuesYes	0.0380174	0.00866764	4.38613	1.16e-05
Irritability	(Intercept)	0.258189	0.0354909	7.27481	3.71e-13
Irritability	Age	-0.000171776	0.000408677	-0.420322	0.674259
Irritability	Gender2	-0.032299	0.00745375	-4.33325	1.48e-05
Irritability	Education	-0.00608276	0.00115234	-5.2786	1.33e-07
Irritability	Tobacco_Use1	-0.00421466	0.00760693	-0.554055	0.579553
Irritability	Alcohol_Use1	0.0396144	0.0185712	2.1331	0.0329387
Irritability	APOEe4_Status2	0.0240505	0.00815102	2.95061	0.00317825
Irritability	APOEe4_Status3	-0.00562051	0.0135342	-0.415283	0.677943
Irritability	APOEe4_Status4	0.0447179	0.0138974	3.21772	0.00129597
Irritability	APOEe4_Status5	0.0403109	0.0239027	1.68646	0.0917367
Irritability	APOEe4_Status6	0.0662615	0.0573668	1.15505	0.248096
Irritability	Sleep_Apnea1	0.283358	0.0216671	13.0778	8.68e-39
Irritability	REM_Sleep_Behavior1	0.0747256	0.0202249	3.69473	0.00022121
Irritability	Other_Sleep_IssuesYes	0.0771231	0.00797108	9.67536	4.71e-22
Nighttime_Behaviors	(Intercept)	0.188454	0.0326579	5.77053	8.12e-09
Nighttime_Behaviors	Age	0.00135677	0.000376056	3.60791	0.000310072
Nighttime_Behaviors	Gender2	-0.0250469	0.00685878	-3.6518	0.000261634
Nighttime_Behaviors	Education	-0.0102084	0.00106036	-9.62728	7.5e-22
Nighttime_Behaviors	Tobacco_Use1	0.00212164	0.00699973	0.303103	0.761817
Nighttime_Behaviors	Alcohol_Use1	0.0192757	0.0170888	1.12797	0.259359
Nighttime_Behaviors	APOEe4_Status2	0.0462786	0.00750039	6.17016	7.07e-10
Nighttime_Behaviors	APOEe4_Status3	-0.00724834	0.0124539	-0.582016	0.560568
Nighttime_Behaviors	APOEe4_Status4	0.0758888	0.0127881	5.93434	3.04e-09
Nighttime_Behaviors	APOEe4_Status5	0.0290698	0.0219948	1.32167	0.186306
Nighttime_Behaviors	APOEe4_Status6	0.0697659	0.0527877	1.32163	0.186319
Nighttime_Behaviors	Sleep_Apnea1	0.123928	0.0199376	6.2158	5.29e-10
Nighttime_Behaviors	REM_Sleep_Behavior1	0.0221341	0.0186105	1.18933	0.234336
Nighttime_Behaviors	Other_Sleep_IssuesYes	0.0264663	0.00733482	3.60832	0.000309583
Appetite	(Intercept)	0.404752	0.0401252	10.0872	8.02e-24
Appetite	Age	-0.00138463	0.000462042	-2.99675	0.00273492
Appetite	Gender2	-0.00170157	0.00842706	-0.201917	0.839985
Appetite	Education	-0.00679051	0.00130282	-5.21218	1.9e-07
Appetite	Tobacco_Use1	-0.00451368	0.00860024	-0.524832	0.599711
Appetite	Alcohol_Use1	0.115265	0.0209962	5.48978	4.12e-08
Appetite	APOEe4_Status2	0.0374982	0.00921537	4.06909	4.75e-05
Appetite	APOEe4_Status3	-0.0309358	0.0153015	-2.02176	0.0432258
Appetite	APOEe4_Status4	0.0625819	0.0157121	3.98304	6.85e-05
Appetite	APOEe4_Status5	0.00660638	0.0270239	0.244464	0.806876
Appetite	APOEe4_Status6	-0.0240028	0.0648577	-0.370084	0.711327
Appetite	Sleep_Apnea1	0.153246	0.0244963	6.25588	4.1e-10
Appetite	REM_Sleep_Behavior1	0.0546002	0.0228659	2.38785	0.0169645
Appetite	Other_Sleep_IssuesYes	0.0602316	0.00901194	6.68353	2.45e-11
Depression_Disorder	(Intercept)	0.261698	0.0372911	7.0177	2.39e-12
Depression_Disorder	Age	3.81e-05	0.000429407	0.0886241	0.929382
Depression_Disorder	Gender2	-0.132845	0.00783184	-16.9622	1.04e-63
Depression_Disorder	Education	0.000201461	0.00121079	0.166388	0.867855
Depression_Disorder	Tobacco_Use1	0.011169	0.00799278	1.39738	0.162327
Depression_Disorder	Alcohol_Use1	0.0484511	0.0195132	2.48298	0.0130437
Depression_Disorder	APOEe4_Status2	-0.0177158	0.00856447	-2.06852	0.0386151
Depression_Disorder	APOEe4_Status3	-0.00614897	0.0142207	-0.432397	0.665462
Depression_Disorder	APOEe4_Status4	-0.0314901	0.0146023	-2.15651	0.0310657
Depression_Disorder	APOEe4_Status5	0.0510842	0.0251152	2.034	0.0419763
Depression_Disorder	APOEe4_Status6	-0.0415094	0.0602767	-0.688648	0.491059
Depression_Disorder	Sleep_Apnea1	0.146159	0.0227661	6.42001	1.42e-10
Depression_Disorder	REM_Sleep_Behavior1	0.182172	0.0212508	8.57248	1.15e-17
Depression_Disorder	Other_Sleep_IssuesYes	0.0152452	0.0083754	1.82023	0.0687512

## Sheet: S3
Variable	Importance
Global CDR Score	784.257
IADL	355.833
CDR Total Score	355.736
UDS Benson Copy Total	292.893
Trail B Correct	269.472
Reminders Dates	179.63
Taxes	156.1
Trail A Correct	127.493
Vegetable Naming Total	117.75
Bills	95.3034
Animal Naming Total	93.4315
Trail Making A Time	76.9373
Games	62.4643
Travel Engagement	58.415
Shopping	58.0221
Age	56.0791
Paying Attention	53.548
Education	41.2488
MoCA Total Score	39.2722
Memory Problems	32.4985
Geriatric Depression Scale	30.7141
APOEe4 Status	22.841
Trail B Time	22.1991
Events	22.0261
APOE e4 alleles	21.1265
Trail B Errors	19.1548
UDS Benson Delay Total	15.1285
Meal Preparation	14.7234
Anxiety	12.6395
DSM Diagnosis	12.4003
Gender	12.0516
Tobacco Use	11.2737
Energy Level	10.1327
Preference to Stay Home	10.025
Depression Disorder	9.15249
Other Sleep Issues	8.76567
Appetite	7.72075
Irritability	6.56229
Fearfulness	6.39032
Activity Dropout	6.26451
Agitation	5.93598
Nighttime Behaviors	5.75795
Boredom	5.43311
Quality of Life Satisfaction	5.38832
Last visit to death	5.11676
Happiness	4.85522
Alcohol Use	4.85425
APA	4.49623
Mood Spirits	4.1567
Wonderful Doing	3.93043
Empty Needs	3.91545
Death	3.85745
Helplessness	3.44943
Feeling Better	3.16581
Motivation	3.05577
Sleep Apnea	2.91733
Worthlessness	2.89136
Stove Usage	2.70378
Hopelessness	2.42486
Emotional Lability	2.25511
REM Sleep Behavior	2.23304
Delusion	1.35154
Hallucination	0.732894
Trail A Errors	0.251049

## Sheet: S4
lhs	op	rhs	label	est	se	z	pvalue	ci.lower	ci.upper
AD	~	Taxes	d2	0.294766	0.0203269	14.5013	0	0.254926	0.334606
AD	~	Reminders_Dates	d9	0.333486	0.0141254	23.609	0	0.305801	0.361172
AD	~	Travel_Engagement	d10	0.123459	0.0141338	8.73505	0	0.0957576	0.151161
Sleep_Apnea	~~	Sleep_Apnea		0.989842	0.0134557	73.5629	0	0.963469	1.01621
REM_Sleep_Behavior	~~	REM_Sleep_Behavior		0.998097	0.0135679	73.5629	0	0.971505	1.02469
AD	~~	AD		0.553962	0.00753046	73.5629	0	0.539203	0.568722
Hallucination	~	Sleep_Apnea	e1	0.129002	0.00953533	13.5288	0	0.110313	0.147691
Delusion	~	Sleep_Apnea	f1	0.0809967	0.00958273	8.45236	0	0.0622149	0.0997785
Irritability	~	Sleep_Apnea	i1	0.132255	0.00951809	13.8951	0	0.113599	0.15091
Depression_Disorder	~	REM_Sleep_Behavior	l2	0.0872891	0.00955004	9.14018	0	0.0685713	0.106007
AD	~	Anxiety	m2	0.164653	0.00862238	19.096	0	0.147754	0.181553
AD	~	Motivation	m3	0.0889956	0.00862194	10.322	0	0.0720969	0.105894
AD	~	Agitation	m4	0.0904642	0.0086218	10.4925	0	0.0735657	0.107363
AD	~	Nighttime_Behaviors	m10	0.128817	0.00862168	14.941	0	0.111918	0.145715
AD	~	Appetite	m11	0.0715991	0.00862196	8.30427	0	0.0547004	0.0884979
Emotional_Lability	~~	Emotional_Lability		0.998793	0.0135774	73.5629	0	0.972182	1.0254
Anxiety	~~	Anxiety		0.993245	0.013502	73.5629	0	0.966781	1.01971
Motivation	~~	Motivation		0.994572	0.01352	73.5629	0	0.968073	1.02107
Agitation	~~	Agitation		0.994964	0.0135253	73.5629	0	0.968455	1.02147
Hallucination	~~	Hallucination		0.983121	0.0133644	73.5629	0	0.956928	1.00932
Delusion	~~	Delusion		0.992919	0.0134975	73.5629	0	0.966464	1.01937
APA	~~	APA		0.995957	0.0135388	73.5629	0	0.969421	1.02249
DSM_Diagnosis	~~	DSM_Diagnosis		0.994113	0.0135138	73.5629	0	0.967627	1.0206
Irritability	~~	Irritability		0.97957	0.0133161	73.5629	0	0.953471	1.00567
Nighttime_Behaviors	~~	Nighttime_Behaviors		0.995391	0.0135312	73.5629	0	0.96887	1.02191
Appetite	~~	Appetite		0.994508	0.0135191	73.5629	0	0.968011	1.021
Depression_Disorder	~~	Depression_Disorder		0.986157	0.0134056	73.5629	0	0.959882	1.01243
AD	~~	AD		0.804147	0.0109314	73.5629	0	0.782721	0.825572
AD	~	Global_CDR_Score	n1	0.659921	0.00577655	114.241	0	0.6486	0.671243
AD	~	CDR_Total_Score	n2	-0.320924	0.00577656	-55.5561	0	-0.332245	-0.309602
AD	~	Animal_Naming_Total	n3	-0.0660297	0.00577638	-11.431	0	-0.0773512	-0.0547082
AD	~	Vegetable_Naming_Total	n4	-0.134366	0.00577651	-23.2607	0	-0.145687	-0.123044
AD	~	Trail_A_Correct	n7	0.190371	0.00577647	32.9562	0	0.179049	0.201692
AD	~	Trail_B_Errors	n9	0.109924	0.00577646	19.0297	0	0.0986027	0.121246
AD	~	UDS_Benson_Copy_Total	n12	-0.346282	0.00577642	-59.9475	0	-0.357604	-0.33496
Global_CDR_Score	~~	Global_CDR_Score		0.995885	0.0135379	73.5629	0	0.969352	1.02242
CDR_Total_Score	~~	CDR_Total_Score		0.995598	0.013534	73.5629	0	0.969072	1.02212
Animal_Naming_Total	~~	Animal_Naming_Total		0.99959	0.0135882	73.5629	0	0.972958	1.02622
Vegetable_Naming_Total	~~	Vegetable_Naming_Total		0.997007	0.0135531	73.5629	0	0.970443	1.02357
Trail_Making_A_Time	~~	Trail_Making_A_Time		0.997343	0.0135577	73.5629	0	0.97077	1.02392
Trail_A_Errors	~~	Trail_A_Errors		0.998994	0.0135801	73.5629	0	0.972378	1.02561
Trail_A_Correct	~~	Trail_A_Correct		0.997634	0.0135616	73.5629	0	0.971054	1.02421
Trail_B_Time	~~	Trail_B_Time		0.999226	0.0135833	73.5629	0	0.972603	1.02585
Trail_B_Errors	~~	Trail_B_Errors		0.997873	0.0135649	73.5629	0	0.971286	1.02446
Trail_B_Correct	~~	Trail_B_Correct		0.999742	0.0135903	73.5629	0	0.973105	1.02638
MoCA_Total_Score	~~	MoCA_Total_Score		0.999093	0.0135815	73.5629	0	0.972474	1.02571
UDS_Benson_Copy_Total	~~	UDS_Benson_Copy_Total		0.998808	0.0135776	73.5629	0	0.972197	1.02542
UDS_Benson_Delay_Total	~~	UDS_Benson_Delay_Total		0.99986	0.0135919	73.5629	0	0.97322	1.0265
AD	~~	AD		0.36109	0.00490859	73.5629	0	0.351469	0.370711
AD	~	Trail_A_Errors	n6	0.0465792	0.00577638	8.06374	6.66134e-16	0.0352577	0.0579007
Depression_Disorder	~	Sleep_Apnea	l1	0.0757989	0.00955004	7.93702	1.9984e-15	0.0570812	0.0945166
AD	~	MoCA_Total_Score	n11	0.0455071	0.00577639	7.87811	3.33067e-15	0.0341856	0.0568286
Anxiety	~	Sleep_Apnea	b1	0.0746262	0.0095843	7.7863	6.88338e-15	0.0558414	0.0934111
DSM_Diagnosis	~	Sleep_Apnea	h1	0.0714172	0.00958849	7.44822	9.4591e-14	0.0526241	0.0902103
AD	~	DSM_Diagnosis	m8	0.0637144	0.00862211	7.38965	1.47216e-13	0.0468153	0.0806134
Motivation	~	Sleep_Apnea	c1	0.0706173	0.0095907	7.3631	1.79634e-13	0.0518198	0.0894147
Agitation	~	Sleep_Apnea	d1	0.0685593	0.00959259	7.14711	8.8618e-13	0.0497582	0.0873604
Appetite	~	Sleep_Apnea	k1	0.0651822	0.00959039	6.79662	1.07105e-11	0.0463854	0.083979
Nighttime_Behaviors	~	Sleep_Apnea	j1	0.064657	0.00959465	6.73886	1.59635e-11	0.0458518	0.0834622
CDR_Total_Score	~	Sleep_Apnea	b1	0.0630063	0.00959565	6.56613	5.16394e-11	0.0441992	0.0818134
AD	~	Trail_Making_A_Time	n5	-0.0377977	0.00577649	-6.54337	6.01479e-11	-0.0491194	-0.026476
Global_CDR_Score	~	Sleep_Apnea	a1	0.0596891	0.00959703	6.21954	4.98617e-10	0.0408793	0.078499
APA	~	Sleep_Apnea	g1	0.058003	0.00959738	6.04363	1.50687e-09	0.0391925	0.0768135
AD	~	Paying_Attention	d8	0.0676467	0.0115145	5.87492	4.23044e-09	0.0450787	0.0902147
AD	~	Delusion	m6	0.0500375	0.00862245	5.80317	6.5074e-09	0.0331378	0.0669372
AD	~	Shopping	d3	-0.0864017	0.015367	-5.62257	1.88141e-08	-0.11652	-0.056283
AD	~	Hallucination	m5	0.0479107	0.00862474	5.55503	2.77571e-08	0.0310065	0.0648149
AD	~	Stove_Usage	d5	-0.0604981	0.0110173	-5.4912	3.99213e-08	-0.0820916	-0.0389046
Vegetable_Naming_Total	~	Sleep_Apnea	d1	-0.0526395	0.00960243	-5.48189	4.20794e-08	-0.07146	-0.0338191
Irritability	~	REM_Sleep_Behavior	i2	0.0496417	0.00951809	5.21551	1.83311e-07	0.0309866	0.0682968
Trail_Making_A_Time	~	Sleep_Apnea	e1	0.0498678	0.00960405	5.19237	2.07634e-07	0.0310442	0.0686914
AD	~	APA	m7	0.0413045	0.00862151	4.79087	1.6606e-06	0.0244067	0.0582024
Trail_B_Errors	~	Sleep_Apnea	i1	-0.0450492	0.00960661	-4.6894	2.74012e-06	-0.0638778	-0.0262206
AD	~	Trail_B_Correct	n10	-0.0261189	0.00577637	-4.52169	6.13486e-06	-0.0374404	-0.0147974
Sleep_Apnea	~	Events	a7	-0.0758505	0.0168022	-4.51431	6.35229e-06	-0.108782	-0.0429188
Trail_A_Correct	~	Sleep_Apnea	g1	0.043181	0.00960546	4.49547	6.94178e-06	0.0243547	0.0620073
AD	~	Meal_Preparation	d6	-0.0623957	0.0140091	-4.45393	8.43116e-06	-0.0898531	-0.0349383
AD	~	Games	d4	0.047518	0.0120028	3.95892	7.529e-05	0.023993	0.071043
Sleep_Apnea	~	Reminders_Dates	a9	0.0708535	0.0188588	3.75706	0.000171921	0.033891	0.107816
REM_Sleep_Behavior	~	Reminders_Dates	b9	0.0664491	0.0189372	3.50891	0.000449949	0.0293328	0.103565
Sleep_Apnea	~	Paying_Attention	a8	0.052567	0.015383	3.41722	0.000632649	0.0224169	0.082717
Emotional_Lability	~	Sleep_Apnea	a1	0.0327729	0.00961103	3.40993	0.000649797	0.0139357	0.0516102
Appetite	~	REM_Sleep_Behavior	k2	0.0320809	0.00959039	3.34511	0.000822495	0.0132841	0.0508778
Anxiety	~	REM_Sleep_Behavior	b2	0.0309715	0.0095843	3.23148	0.0012315	0.0121866	0.0497564
UDS_Benson_Copy_Total	~	Sleep_Apnea	l1	-0.0304987	0.00961111	-3.17328	0.00150729	-0.0493361	-0.0116613
Trail_A_Errors	~	Sleep_Apnea	f1	-0.0273312	0.009612	-2.84344	0.00446287	-0.0461704	-0.00849202
Trail_B_Time	~	Sleep_Apnea	h1	0.0261507	0.00961311	2.72031	0.00652199	0.00730933	0.044992
AD	~	Trail_B_Time	n8	-0.0155096	0.00577639	-2.685	0.00725299	-0.0268311	-0.00418809
AD	~	Bills	d1	0.0516169	0.0202382	2.55047	0.0107578	0.0119508	0.091283
DSM_Diagnosis	~	REM_Sleep_Behavior	h2	0.0243423	0.00958849	2.5387	0.0111265	0.00554923	0.0431354
MoCA_Total_Score	~	Sleep_Apnea	k1	-0.0243883	0.00961248	-2.53715	0.0111759	-0.0432284	-0.0055482
APA	~	REM_Sleep_Behavior	g2	0.0225903	0.00959738	2.3538	0.0185824	0.00377984	0.0414009
AD	~	UDS_Benson_Delay_Total	n13	-0.0133118	0.00577636	-2.30454	0.0211926	-0.0246333	-0.00199037
Sleep_Apnea	~	Bills	a1	0.060245	0.0270461	2.22749	0.0259144	0.00723561	0.113254
AD	~	Irritability	m9	0.0186858	0.00862596	2.16623	0.0302936	0.00177924	0.0355924
Global_CDR_Score	~	REM_Sleep_Behavior	a2	0.0197667	0.00959703	2.05967	0.0394299	0.000956906	0.0385766
AD	~	REM_Sleep_Behavior	c2	0.0123227	0.0071611	1.72079	0.0452891	-0.00171276	0.0263582
Trail_A_Correct	~	REM_Sleep_Behavior	g2	0.019004	0.00960546	1.97845	0.0478775	0.000177606	0.0378303
Delusion	~	REM_Sleep_Behavior	f2	0.0184749	0.00958273	1.92794	0.0538623	-0.000306859	0.0372567
Animal_Naming_Total	~	Sleep_Apnea	c1	-0.0177947	0.00961487	-1.85075	0.0642054	-0.0366395	0.00105007
REM_Sleep_Behavior	~	Games	b4	0.0294311	0.0161087	1.82703	0.0676952	-0.00214138	0.0610036
Motivation	~	REM_Sleep_Behavior	c2	0.0167457	0.0095907	1.74604	0.0808046	-0.00205171	0.0355431
CDR_Total_Score	~	REM_Sleep_Behavior	b2	0.0166999	0.00959565	1.74036	0.0817953	-0.00210721	0.035507
Nighttime_Behaviors	~	REM_Sleep_Behavior	j2	0.0165589	0.00959465	1.72585	0.084375	-0.00224627	0.0353641
AD	~	Events	d7	-0.0192529	0.0125824	-1.53014	0.125981	-0.0439139	0.00540818
MoCA_Total_Score	~	REM_Sleep_Behavior	k2	-0.0142198	0.00961248	-1.47931	0.139058	-0.0330599	0.00462029
Trail_A_Errors	~	REM_Sleep_Behavior	f2	0.0138411	0.009612	1.43998	0.149873	-0.00499809	0.0326803
Agitation	~	REM_Sleep_Behavior	d2	0.0137371	0.00959259	1.43205	0.152129	-0.00506405	0.0325382
Sleep_Apnea	~	Taxes	a2	-0.0372446	0.027169	-1.37085	0.170422	-0.0904949	0.0160057
UDS_Benson_Copy_Total	~	REM_Sleep_Behavior	l2	-0.0121412	0.00961111	-1.26325	0.206501	-0.0309786	0.00669623
REM_Sleep_Behavior	~	Meal_Preparation	b6	-0.0234069	0.0188029	-1.24486	0.213184	-0.0602599	0.0134461
REM_Sleep_Behavior	~	Events	b7	-0.0208861	0.0168722	-1.2379	0.215752	-0.0539549	0.0121827
Trail_B_Correct	~	REM_Sleep_Behavior	j2	-0.0116885	0.0096156	-1.21557	0.224147	-0.0305347	0.00715775
AD	~	Emotional_Lability	m1	-0.00925975	0.00862052	-1.07415	0.282754	-0.0261557	0.00763615
AD	~	Depression_Disorder	m12	0.00907	0.00862331	1.0518	0.292891	-0.00783138	0.0259714
Vegetable_Naming_Total	~	REM_Sleep_Behavior	d2	-0.00998079	0.00960243	-1.0394	0.298618	-0.0288012	0.00883964
Hallucination	~	REM_Sleep_Behavior	e2	0.00889816	0.00953533	0.933178	0.350728	-0.00979075	0.0275871
REM_Sleep_Behavior	~	Travel_Engagement	b10	-0.01755	0.0189702	-0.925133	0.354897	-0.054731	0.019631
Sleep_Apnea	~	Travel_Engagement	a10	0.0161875	0.0188916	0.856862	0.391521	-0.0208394	0.0532144
Sleep_Apnea	~	Shopping	a3	0.017379	0.0205407	0.846077	0.39751	-0.02288	0.0576381
REM_Sleep_Behavior	~	Paying_Attention	b8	0.0124469	0.015447	0.80578	0.42037	-0.0178287	0.0427224
Trail_Making_A_Time	~	REM_Sleep_Behavior	e2	0.00751282	0.00960405	0.782255	0.434065	-0.0113108	0.0263364
REM_Sleep_Behavior	~	Bills	b1	-0.0192061	0.0271587	-0.707181	0.479454	-0.0724361	0.0340239
Sleep_Apnea	~	Stove_Usage	a5	-0.00865346	0.0147269	-0.587597	0.556803	-0.0375176	0.0202106
Emotional_Lability	~	REM_Sleep_Behavior	a2	0.00547008	0.00961103	0.569146	0.569257	-0.0133672	0.0243074
UDS_Benson_Delay_Total	~	REM_Sleep_Behavior	m2	0.00493048	0.00961616	0.512728	0.608142	-0.0139169	0.0237778
Trail_B_Correct	~	Sleep_Apnea	j1	-0.00492104	0.0096156	-0.511776	0.608807	-0.0237673	0.0139252
UDS_Benson_Delay_Total	~	Sleep_Apnea	m1	-0.00471075	0.00961616	-0.489878	0.62422	-0.0235581	0.0141366
Sleep_Apnea	~	Meal_Preparation	a6	-0.0058773	0.018725	-0.313875	0.753616	-0.0425776	0.0308229
REM_Sleep_Behavior	~	Taxes	b2	-0.00749344	0.0272821	-0.274665	0.783573	-0.0609654	0.0459785
Trail_B_Errors	~	REM_Sleep_Behavior	i2	-0.00135712	0.00960661	-0.141269	0.887657	-0.0201857	0.0174715
REM_Sleep_Behavior	~	Stove_Usage	b5	-0.00190292	0.0147881	-0.128679	0.897612	-0.0308871	0.0270813
Sleep_Apnea	~	Games	a4	-0.00185488	0.0160419	-0.115627	0.907948	-0.0332965	0.0295868
REM_Sleep_Behavior	~	Shopping	b3	-0.00217336	0.0206262	-0.105369	0.916083	-0.0426	0.0382533
Animal_Naming_Total	~	REM_Sleep_Behavior	c2	0.00063965	0.00961487	0.0665272	0.946958	-0.0182051	0.0194844
AD	~	Sleep_Apnea	c1	0.012712	0.0071909	0.0119656	5.88594e-08	-0.0140079	0.01418
Trail_B_Time	~	REM_Sleep_Behavior	h2	-0.000111683	0.00961311	-0.0116178	0.990731	-0.018953	0.0187297
Bills	~~	Bills		0.999908	0			0.999908	0.999908
Bills	~~	Taxes		0.926461	0			0.926461	0.926461
Bills	~~	Shopping		0.789694	0			0.789694	0.789694
Bills	~~	Games		0.70084	0			0.70084	0.70084
Bills	~~	Stove_Usage		0.564999	0			0.564999	0.564999
Bills	~~	Meal_Preparation		0.725862	0			0.725862	0.725862
Bills	~~	Events		0.68504	0			0.68504	0.68504
Bills	~~	Paying_Attention		0.641352	0			0.641352	0.641352
Bills	~~	Reminders_Dates		0.791704	0			0.791704	0.791704
Bills	~~	Travel_Engagement		0.786079	0			0.786079	0.786079
Taxes	~~	Taxes		0.999908	0			0.999908	0.999908
Taxes	~~	Shopping		0.777471	0			0.777471	0.777471
Taxes	~~	Games		0.690573	0			0.690573	0.690573
Taxes	~~	Stove_Usage		0.549157	0			0.549157	0.549157
Taxes	~~	Meal_Preparation		0.71243	0			0.71243	0.71243
Taxes	~~	Events		0.687776	0			0.687776	0.687776
Taxes	~~	Paying_Attention		0.645523	0			0.645523	0.645523
Taxes	~~	Reminders_Dates		0.805304	0			0.805304	0.805304
Taxes	~~	Travel_Engagement		0.787179	0			0.787179	0.787179
Shopping	~~	Shopping		0.999908	0			0.999908	0.999908
Shopping	~~	Games		0.732819	0			0.732819	0.732819
Shopping	~~	Stove_Usage		0.672349	0			0.672349	0.672349
Shopping	~~	Meal_Preparation		0.794267	0			0.794267	0.794267
Shopping	~~	Events		0.724963	0			0.724963	0.724963
Shopping	~~	Paying_Attention		0.683507	0			0.683507	0.683507
Shopping	~~	Reminders_Dates		0.759799	0			0.759799	0.759799
Shopping	~~	Travel_Engagement		0.805496	0			0.805496	0.805496
Games	~~	Games		0.999908	0			0.999908	0.999908
Games	~~	Stove_Usage		0.639545	0			0.639545	0.639545
Games	~~	Meal_Preparation		0.709391	0			0.709391	0.709391
Games	~~	Events		0.668403	0			0.668403	0.668403
Games	~~	Paying_Attention		0.668029	0			0.668029	0.668029
Games	~~	Reminders_Dates		0.672307	0			0.672307	0.672307
Games	~~	Travel_Engagement		0.698594	0			0.698594	0.698594
Stove_Usage	~~	Stove_Usage		0.999908	0			0.999908	0.999908
Stove_Usage	~~	Meal_Preparation		0.726026	0			0.726026	0.726026
Stove_Usage	~~	Events		0.601044	0			0.601044	0.601044
Stove_Usage	~~	Paying_Attention		0.584219	0			0.584219	0.584219
Stove_Usage	~~	Reminders_Dates		0.569535	0			0.569535	0.569535
Stove_Usage	~~	Travel_Engagement		0.609671	0			0.609671	0.609671
Meal_Preparation	~~	Meal_Preparation		0.999908	0			0.999908	0.999908
Meal_Preparation	~~	Events		0.7143	0			0.7143	0.7143
Meal_Preparation	~~	Paying_Attention		0.665418	0			0.665418	0.665418
Meal_Preparation	~~	Reminders_Dates		0.715195	0			0.715195	0.715195
Meal_Preparation	~~	Travel_Engagement		0.735778	0			0.735778	0.735778
Events	~~	Events		0.999908	0			0.999908	0.999908
Events	~~	Paying_Attention		0.723067	0			0.723067	0.723067
Events	~~	Reminders_Dates		0.735289	0			0.735289	0.735289
Events	~~	Travel_Engagement		0.692659	0			0.692659	0.692659
Paying_Attention	~~	Paying_Attention		0.999908	0			0.999908	0.999908
Paying_Attention	~~	Reminders_Dates		0.671951	0			0.671951	0.671951
Paying_Attention	~~	Travel_Engagement		0.650162	0			0.650162	0.650162
Reminders_Dates	~~	Reminders_Dates		0.999908	0			0.999908	0.999908
Reminders_Dates	~~	Travel_Engagement		0.773517	0			0.773517	0.773517
Travel_Engagement	~~	Travel_Engagement		0.999908	0			0.999908	0.999908
Sleep_Apnea	~~	Sleep_Apnea		0.999908	0			0.999908	0.999908
Sleep_Apnea	~~	REM_Sleep_Behavior		0.0292655	0			0.0292655	0.0292655
REM_Sleep_Behavior	~~	REM_Sleep_Behavior		0.999908	0			0.999908	0.999908
Sleep_Apnea	~~	Sleep_Apnea		0.999908	0			0.999908	0.999908
Sleep_Apnea	~~	REM_Sleep_Behavior		0.0292655	0			0.0292655	0.0292655
REM_Sleep_Behavior	~~	REM_Sleep_Behavior		0.999908	0			0.999908	0.999908
AD	~	APOE_e4_alleles	c2	0.29192	0.0127355	22.9218	0	0.266959	0.316881
Sleep_Apnea	~~	Sleep_Apnea		0.999765	0.0135906	73.5629	0	0.973128	1.0264
REM_Sleep_Behavior	~~	REM_Sleep_Behavior		0.999376	0.0135853	73.5629	0	0.972749	1.026
AD	~~	AD		0.933698	0.0126925	73.5629	0	0.908821	0.958575
AD	~	Sleep_Apnea	d1	0.0137337	0.00928925	5.7845	7.27264e-09	0.0355271	0.0719403
AD	~	APOEe4_Status	c1	-0.0690637	0.0127371	-5.42223	5.88594e-08	-0.094028	-0.0440994
AD	~	REM_Sleep_Behavior	d2	0.0214122	0.00929106	2.3046	0.0211889	0.00320205	0.0396223
REM_Sleep_Behavior	~	APOEe4_Status	b1	0.0266834	0.0131748	2.02534	0.0428328	0.000861277	0.0525056
Sleep_Apnea	~	APOE_e4_alleles	a2	0.0156339	0.0131774	1.18642	0.235456	-0.0101933	0.0414611
Sleep_Apnea	~	APOEe4_Status	a1	-0.00709595	0.0131774	-0.538495	0.590236	-0.0329231	0.0187312
REM_Sleep_Behavior	~	APOE_e4_alleles	b2	-0.00587279	0.0131748	-0.445759	0.655771	-0.031695	0.0199494
APOEe4_Status	~~	APOEe4_Status		0.999908	0			0.999908	0.999908
APOEe4_Status	~~	APOE_e4_alleles		0.684024	0			0.684024	0.684024
APOE_e4_alleles	~~	APOE_e4_alleles		0.999908	0			0.999908	0.999908
Bills	~	Age	0.00819776	0.00796166	1.02965	0.303173	-0.00740682	0.0238023	0.00819776
Bills	~	Education	-0.0835602	0.00776085	-10.7669	0	-0.0987712	-0.0683492	-0.0835602
Bills	~	Tobacco_Use	-0.0317264	0.00779349	-4.07089	4.68339e-05	-0.0470014	-0.0164515	-0.0317264
Bills	~	Alcohol_Use	0.0229565	0.00776582	2.95609	0.00311562	0.00773577	0.0381772	0.0229565
Bills	~	Medication_for_AD	0.546024	0.00792653	68.8856	0	0.530488	0.56156	0.546024
Bills	~	Antipsychotic	0.0995389	0.007649	13.0133	0	0.0845471	0.114531	0.0995389
Bills	~	Hypnotic	-0.0245853	0.00768343	-3.19978	0.00137532	-0.0396446	-0.00952605	-0.0245853
Bills	~	Heart_attack	-0.00733478	0.00774534	-0.946993	0.343643	-0.0225154	0.00784581	-0.00733478
Bills	~	Hypertension	0.0316144	0.0080134	3.94519	7.97366e-05	0.0159084	0.0473204	0.0316144
Taxes	~	Age	0.0180414	0.00786994	2.29244	0.0218803	0.00261657	0.0334662	0.0180414
Taxes	~	Education	-0.0793015	0.00767144	-10.3372	0	-0.0943373	-0.0642657	-0.0793015
Taxes	~	Tobacco_Use	-0.0332416	0.0077037	-4.31502	1.59589e-05	-0.0483406	-0.0181426	-0.0332416
Taxes	~	Alcohol_Use	0.0261425	0.00767636	3.40559	0.000660209	0.0110972	0.0411879	0.0261425
Taxes	~	Medication_for_AD	0.554559	0.00783522	70.7778	0	0.539202	0.569916	0.554559
Taxes	~	Antipsychotic	0.0973388	0.00756088	12.874	0	0.0825197	0.112158	0.0973388
Taxes	~	Hypnotic	-0.0315754	0.00759491	-4.15744	3.21836e-05	-0.0464611	-0.0166896	-0.0315754
Taxes	~	Heart_attack	-0.0101517	0.00765611	-1.32596	0.184854	-0.0251574	0.00485403	-0.0101517
Taxes	~	Hypertension	0.0238721	0.00792108	3.01374	0.00258049	0.00834704	0.0393971	0.0238721
Shopping	~	Age	0.0232345	0.00836349	2.77809	0.00546803	0.00684235	0.0396266	0.0232345
Shopping	~	Education	-0.0941599	0.00815254	-11.5498	0	-0.110139	-0.0781812	-0.0941599
Shopping	~	Tobacco_Use	-0.0331633	0.00818683	-4.05081	5.10401e-05	-0.0492092	-0.0171174	-0.0331633
Shopping	~	Alcohol_Use	0.0260795	0.00815776	3.1969	0.00138914	0.0100906	0.0420684	0.0260795
Shopping	~	Medication_for_AD	0.475896	0.00832659	57.1538	0	0.459576	0.492216	0.475896
Shopping	~	Antipsychotic	0.137749	0.00803504	17.1436	0	0.122001	0.153498	0.137749
Shopping	~	Hypnotic	-0.0335954	0.00807121	-4.16237	3.14958e-05	-0.0494147	-0.0177761	-0.0335954
Shopping	~	Heart_attack	-0.00842093	0.00813625	-1.03499	0.300674	-0.0243677	0.00752582	-0.00842093
Shopping	~	Hypertension	0.0528557	0.00841783	6.27901	3.40727e-10	0.036357	0.0693543	0.0528557
Games	~	Age	-0.00152067	0.00880129	-0.172778	0.862826	-0.0187709	0.0157295	-0.00152067
Games	~	Education	-0.0599808	0.0085793	-6.99133	2.72293e-12	-0.0767959	-0.0431656	-0.0599808
Games	~	Tobacco_Use	-0.0406342	0.00861538	-4.71647	2.39966e-06	-0.0575201	-0.0237484	-0.0406342
Games	~	Alcohol_Use	0.0227169	0.0085848	2.64618	0.00814067	0.00589102	0.0395428	0.0227169
Games	~	Medication_for_AD	0.415808	0.00876246	47.4534	0	0.398634	0.432982	0.415808
Games	~	Antipsychotic	0.134685	0.00845566	15.9284	0	0.118112	0.151258	0.134685
Games	~	Hypnotic	0.00875924	0.00849372	1.03126	0.302419	-0.00788814	0.0254066	0.00875924
Games	~	Heart_attack	0.00593024	0.00856215	0.692611	0.488554	-0.0108513	0.0227118	0.00593024
Games	~	Hypertension	0.0176511	0.00885848	1.99256	0.0463095	0.000288767	0.0350134	0.0176511
Stove_Usage	~	Age	0.0176784	0.00922901	1.91553	0.0554253	-0.000410106	0.0357669	0.0176784
Stove_Usage	~	Education	-0.065821	0.00899623	-7.31651	2.54463e-13	-0.0834533	-0.0481888	-0.065821
Stove_Usage	~	Tobacco_Use	-0.0331603	0.00903406	-3.67059	0.000241995	-0.0508668	-0.0154539	-0.0331603
Stove_Usage	~	Alcohol_Use	0.0328939	0.00900199	3.65407	0.000258115	0.0152503	0.0505375	0.0328939
Stove_Usage	~	Medication_for_AD	0.296494	0.00918829	32.2686	0	0.278485	0.314502	0.296494
Stove_Usage	~	Antipsychotic	0.183436	0.00886658	20.6884	0	0.166057	0.200814	0.183436
Stove_Usage	~	Hypnotic	-0.00224889	0.00890649	-0.2525	0.800654	-0.0197053	0.0152075	-0.00224889
Stove_Usage	~	Heart_attack	0.00740663	0.00897825	0.824953	0.409399	-0.0101904	0.0250037	0.00740663
Stove_Usage	~	Hypertension	0.0283577	0.00928898	3.05284	0.00226689	0.0101517	0.0465638	0.0283577
Meal_Preparation	~	Age	0.0216046	0.0087439	2.47082	0.0134804	0.00446687	0.0387423	0.0216046
Meal_Preparation	~	Education	-0.0835126	0.00852336	-9.79809	0	-0.100218	-0.0668071	-0.0835126
Meal_Preparation	~	Tobacco_Use	-0.0268497	0.0085592	-3.13694	0.0017072	-0.0436254	-0.010074	-0.0268497
Meal_Preparation	~	Alcohol_Use	0.0210137	0.00852881	2.46384	0.0137456	0.00429749	0.0377298	0.0210137
Meal_Preparation	~	Medication_for_AD	0.410647	0.00870532	47.172	0	0.393585	0.427709	0.410647
Meal_Preparation	~	Antipsychotic	0.156744	0.00840052	18.6589	0	0.140279	0.173209	0.156744
Meal_Preparation	~	Hypnotic	-0.0113887	0.00843833	-1.34964	0.17713	-0.0279276	0.00515009	-0.0113887
Meal_Preparation	~	Heart_attack	-0.00163746	0.00850632	-0.192499	0.847352	-0.0183095	0.0150346	-0.00163746
Meal_Preparation	~	Hypertension	0.0464599	0.00880071	5.27911	1.29815e-07	0.0292108	0.063709	0.0464599
Events	~	Age	0.023951	0.00861313	2.78075	0.00542337	0.00706953	0.0408324	0.023951
Events	~	Education	-0.106489	0.00839589	-12.6835	0	-0.122945	-0.0900336	-0.106489
Events	~	Tobacco_Use	-0.0241425	0.0084312	-2.86348	0.00419018	-0.0406674	-0.0076177	-0.0241425
Events	~	Alcohol_Use	0.011147	0.00840127	1.32683	0.184566	-0.00531916	0.0276132	0.011147
Events	~	Medication_for_AD	0.421175	0.00857513	49.1159	0	0.404368	0.437982	0.421175
Events	~	Antipsychotic	0.159479	0.00827489	19.2726	0	0.14326	0.175697	0.159479
Events	~	Hypnotic	-0.017705	0.00831213	-2.13002	0.0331697	-0.0339965	-0.00141356	-0.017705
Events	~	Heart_attack	-0.000296026	0.00837911	-0.035329	0.971817	-0.0167188	0.0161267	-0.000296026
Events	~	Hypertension	0.0398931	0.0086691	4.60176	4.18934e-06	0.022902	0.0568843	0.0398931
Paying_Attention	~	Age	0.0195658	0.00874644	2.237	0.0252862	0.0024231	0.0367085	0.0195658
Paying_Attention	~	Education	-0.0610868	0.00852583	-7.16491	7.78266e-13	-0.0777972	-0.0443765	-0.0610868
Paying_Attention	~	Tobacco_Use	-0.0240413	0.00856169	-2.80801	0.0049849	-0.0408219	-0.00726069	-0.0240413
Paying_Attention	~	Alcohol_Use	0.0140672	0.00853129	1.6489	0.0991685	-0.00265379	0.0307883	0.0140672
Paying_Attention	~	Medication_for_AD	0.41292	0.00870785	47.4193	0	0.395853	0.429987	0.41292
Paying_Attention	~	Antipsychotic	0.142295	0.00840296	16.934	0	0.125826	0.158765	0.142295
Paying_Attention	~	Hypnotic	-0.00501109	0.00844078	-0.593676	0.552729	-0.0215547	0.0115325	-0.00501109
Paying_Attention	~	Heart_attack	-0.00482303	0.00850879	-0.566828	0.570831	-0.0215	0.0118539	-0.00482303
Paying_Attention	~	Hypertension	0.0274708	0.00880327	3.12052	0.00180534	0.0102167	0.0447249	0.0274708
Reminders_Dates	~	Age	0.0516897	0.00803633	6.43201	1.25931e-10	0.0359388	0.0674406	0.0516897
Reminders_Dates	~	Education	-0.0994567	0.00783363	-12.6961	0	-0.11481	-0.0841031	-0.0994567
Reminders_Dates	~	Tobacco_Use	-0.0295169	0.00786658	-3.75219	0.000175293	-0.0449351	-0.0140987	-0.0295169
Reminders_Dates	~	Alcohol_Use	0.0306881	0.00783865	3.91497	9.04165e-05	0.0153246	0.0460515	0.0306881
Reminders_Dates	~	Medication_for_AD	0.509489	0.00800087	63.6792	0	0.493807	0.52517	0.509489
Reminders_Dates	~	Antipsychotic	0.114993	0.00772073	14.8941	0	0.0998611	0.130126	0.114993
Reminders_Dates	~	Hypnotic	-0.0109713	0.00775549	-1.41465	0.157171	-0.0261718	0.00422918	-0.0109713
Reminders_Dates	~	Heart_attack	-0.000301295	0.00781798	-0.0385388	0.969258	-0.0156242	0.0150217	-0.000301295
Reminders_Dates	~	Hypertension	0.0295591	0.00808855	3.65443	0.00025775	0.0137058	0.0454123	0.0295591
Travel_Engagement	~	Age	0.0623752	0.00820283	7.60411	2.86438e-14	0.0462979	0.0784525	0.0623752
Travel_Engagement	~	Education	-0.0747403	0.00799594	-9.34728	0	-0.0904121	-0.0590685	-0.0747403
Travel_Engagement	~	Tobacco_Use	-0.0376856	0.00802956	-4.69335	2.68761e-06	-0.0534233	-0.0219479	-0.0376856
Travel_Engagement	~	Alcohol_Use	0.0289866	0.00800106	3.62284	0.000291381	0.0133048	0.0446684	0.0289866
Travel_Engagement	~	Medication_for_AD	0.507243	0.00816664	62.1116	0	0.491237	0.523249	0.507243
Travel_Engagement	~	Antipsychotic	0.124331	0.0078807	15.7767	0	0.108885	0.139777	0.124331
Travel_Engagement	~	Hypnotic	-0.0167996	0.00791617	-2.12218	0.0338224	-0.032315	-0.00128416	-0.0167996
Travel_Engagement	~	Heart_attack	-0.00450578	0.00797996	-0.564638	0.57232	-0.0201462	0.0111346	-0.00450578
Travel_Engagement	~	Hypertension	0.0445124	0.00825613	5.39144	6.98965e-08	0.0283307	0.0606941	0.0445124
AD	~	Age	0.103113	0.00707478	14.5748	0	0.0892471	0.11698	0.103113
AD	~	Education	-0.0514658	0.00716685	-7.1811	6.91447e-13	-0.0655126	-0.0374191	-0.0514658
AD	~	Tobacco_Use	-0.0121593	0.00692962	-1.75468	0.0793143	-0.0257411	0.00142255	-0.0121593
AD	~	Alcohol_Use	0.00326568	0.00688636	0.474224	0.63534	-0.0102313	0.0167627	0.00326568
AD	~	Medication_for_AD	0.212162	0.0137611	15.4175	0	0.18519	0.239133	0.212162
AD	~	Antipsychotic	-0.0135522	0.00757232	-1.78971	0.073501	-0.0283937	0.00128924	-0.0135522
AD	~	Hypnotic	0.0289924	0.00680373	4.26125	2.03283e-05	0.0156574	0.0423275	0.0289924
AD	~	Heart_attack	0.00326022	0.00684169	0.476522	0.633702	-0.0101493	0.0166697	0.00326022
AD	~	Hypertension	0.025998	0.0071346	3.64394	0.000268501	0.0120145	0.0399816	0.025998
Sleep_Apnea	~~	Age	-0.000622565	0			-0.000622565	-0.000622565	-0.000622565
Sleep_Apnea	~~	Education	0.00342354	0			0.00342354	0.00342354	0.00342354
Sleep_Apnea	~~	Tobacco_Use	0.00534651	0			0.00534651	0.00534651	0.00534651
Sleep_Apnea	~~	Alcohol_Use	0.0395822	0			0.0395822	0.0395822	0.0395822
Sleep_Apnea	~~	Medication_for_AD	0.0929249	0			0.0929249	0.0929249	0.0929249
Sleep_Apnea	~~	Antipsychotic	0.0259655	0			0.0259655	0.0259655	0.0259655
Sleep_Apnea	~~	Hypnotic	0.0810226	0			0.0810226	0.0810226	0.0810226
Sleep_Apnea	~~	Heart_attack	0.0457328	0			0.0457328	0.0457328	0.0457328
Sleep_Apnea	~~	Hypertension	-0.0247897	0			-0.0247897	-0.0247897	-0.0247897
REM_Sleep_Behavior	~~	Age	-0.00418026	0			-0.00418026	-0.00418026	-0.00418026
REM_Sleep_Behavior	~~	Education	0.0175103	0			0.0175103	0.0175103	0.0175103
REM_Sleep_Behavior	~~	Tobacco_Use	0.0201564	0			0.0201564	0.0201564	0.0201564
REM_Sleep_Behavior	~~	Alcohol_Use	-0.00264698	0			-0.00264698	-0.00264698	-0.00264698
REM_Sleep_Behavior	~~	Medication_for_AD	0.0228511	0			0.0228511	0.0228511	0.0228511
REM_Sleep_Behavior	~~	Antipsychotic	-0.0111876	0			-0.0111876	-0.0111876	-0.0111876
REM_Sleep_Behavior	~~	Hypnotic	0.0283395	0			0.0283395	0.0283395	0.0283395
REM_Sleep_Behavior	~~	Heart_attack	-0.0136363	0			-0.0136363	-0.0136363	-0.0136363
REM_Sleep_Behavior	~~	Hypertension	0.00805623	0			0.00805623	0.00805623	0.00805623
Age	~~	Age	0.999908	0			0.999908	0.999908	0.999908
Age	~~	Education	-0.000486269	0			-0.000486269	-0.000486269	-0.000486269
Age	~~	Tobacco_Use	0.111359	0			0.111359	0.111359	0.111359
Age	~~	Alcohol_Use	-0.038711	0			-0.038711	-0.038711	-0.038711
Age	~~	Medication_for_AD	0.0674541	0			0.0674541	0.0674541	0.0674541
Age	~~	Antipsychotic	0.0197423	0			0.0197423	0.0197423	0.0197423
Age	~~	Hypnotic	-0.00501946	0			-0.00501946	-0.00501946	-0.00501946
Age	~~	Heart_attack	0.07287	0			0.07287	0.07287	0.07287
Age	~~	Hypertension	0.210122	0			0.210122	0.210122	0.210122
Gender	~~	Education	-0.121529	0			-0.121529	-0.121529	-0.121529
Gender	~~	Tobacco_Use	-0.0663875	0			-0.0663875	-0.0663875	-0.0663875
Gender	~~	Alcohol_Use	-0.10018	0			-0.10018	-0.10018	-0.10018
Gender	~~	Medication_for_AD	-0.0761264	0			-0.0761264	-0.0761264	-0.0761264
Gender	~~	Antipsychotic	-0.0152129	0			-0.0152129	-0.0152129	-0.0152129
Gender	~~	Hypnotic	0.0400204	0			0.0400204	0.0400204	0.0400204
Gender	~~	Heart_attack	-0.129018	0			-0.129018	-0.129018	-0.129018
Gender	~~	Hypertension	-0.0788054	0			-0.0788054	-0.0788054	-0.0788054
Education	~~	Education	0.999908	0			0.999908	0.999908	0.999908
Education	~~	Tobacco_Use	-0.0669018	0			-0.0669018	-0.0669018	-0.0669018
Education	~~	Alcohol_Use	-0.0359921	0			-0.0359921	-0.0359921	-0.0359921
Education	~~	Medication_for_AD	-0.0974691	0			-0.0974691	-0.0974691	-0.0974691
Education	~~	Antipsychotic	-0.0331648	0			-0.0331648	-0.0331648	-0.0331648
Education	~~	Hypnotic	0.00723804	0			0.00723804	0.00723804	0.00723804
Education	~~	Heart_attack	0.00636683	0			0.00636683	0.00636683	0.00636683
Education	~~	Hypertension	-0.0298849	0			-0.0298849	-0.0298849	-0.0298849
Tobacco_Use	~~	Tobacco_Use	0.999908	0			0.999908	0.999908	0.999908
Tobacco_Use	~~	Alcohol_Use	0.150724	0			0.150724	0.150724	0.150724
Tobacco_Use	~~	Medication_for_AD	0.00201296	0			0.00201296	0.00201296	0.00201296
Tobacco_Use	~~	Antipsychotic	-0.00849506	0			-0.00849506	-0.00849506	-0.00849506
Tobacco_Use	~~	Hypnotic	0.0353352	0			0.0353352	0.0353352	0.0353352
Tobacco_Use	~~	Heart_attack	0.0226186	0			0.0226186	0.0226186	0.0226186
Tobacco_Use	~~	Hypertension	0.0552315	0			0.0552315	0.0552315	0.0552315
Alcohol_Use	~~	Alcohol_Use	0.999908	0			0.999908	0.999908	0.999908
Alcohol_Use	~~	Medication_for_AD	-0.00440076	0			-0.00440076	-0.00440076	-0.00440076
Alcohol_Use	~~	Antipsychotic	0.0154322	0			0.0154322	0.0154322	0.0154322
Alcohol_Use	~~	Hypnotic	0.0120569	0			0.0120569	0.0120569	0.0120569
Alcohol_Use	~~	Heart_attack	0.00903051	0			0.00903051	0.00903051	0.00903051
Alcohol_Use	~~	Hypertension	0.041355	0			0.041355	0.041355	0.041355
APOE_e4_alleles	~~	Medication_for_AD	0.193875	0			0.193875	0.193875	0.193875
APOE_e4_alleles	~~	Antipsychotic	0.0125124	0			0.0125124	0.0125124	0.0125124
APOE_e4_alleles	~~	Hypnotic	0.00794466	0			0.00794466	0.00794466	0.00794466
APOE_e4_alleles	~~	Heart_attack	-0.0317356	0			-0.0317356	-0.0317356	-0.0317356
APOE_e4_alleles	~~	Hypertension	-0.00808635	0			-0.00808635	-0.00808635	-0.00808635
Obesity	~~	Medication_for_AD	-0.0884443	0			-0.0884443	-0.0884443	-0.0884443
Obesity	~~	Antipsychotic	-0.0221326	0			-0.0221326	-0.0221326	-0.0221326
Obesity	~~	Hypnotic	-0.0307379	0			-0.0307379	-0.0307379	-0.0307379
Obesity	~~	Heart_attack	0.0691718	0			0.0691718	0.0691718	0.0691718
Obesity	~~	Hypertension	0.185757	0			0.185757	0.185757	0.185757
Medication_for_AD	~~	Medication_for_AD	0.999908	0			0.999908	0.999908	0.999908
Medication_for_AD	~~	Antipsychotic	0.0582774	0			0.0582774	0.0582774	0.0582774
Medication_for_AD	~~	Hypnotic	0.0486601	0			0.0486601	0.0486601	0.0486601
Medication_for_AD	~~	Heart_attack	-0.00493502	0			-0.00493502	-0.00493502	-0.00493502
Medication_for_AD	~~	Hypertension	0.00250339	0			0.00250339	0.00250339	0.00250339
Antipsychotic	~~	Antipsychotic	0.999908	0			0.999908	0.999908	0.999908
Antipsychotic	~~	Hypnotic	0.063072	0			0.063072	0.063072	0.063072
Antipsychotic	~~	Heart_attack	0.0113376	0			0.0113376	0.0113376	0.0113376
Antipsychotic	~~	Hypertension	0.000561193	0			0.000561193	0.000561193	0.000561193
Hypnotic	~~	Hypnotic	0.999908	0			0.999908	0.999908	0.999908
Hypnotic	~~	Heart_attack	0.00509915	0			0.00509915	0.00509915	0.00509915
Hypnotic	~~	Hypertension	0.0155036	0			0.0155036	0.0155036	0.0155036
Heart_attack	~~	Heart_attack	0.999908	0			0.999908	0.999908	0.999908
Heart_attack	~~	Hypertension	0.106831	0			0.106831	0.106831	0.106831
Hypertension	~~	Hypertension	0.999908	0			0.999908	0.999908	0.999908

## Sheet: S5
Exposure	Mediating Variable1	Mediating Variable2	Outcome
Sleep Apnea	Animal Naming Total	Bills	AD
Sleep Apnea	Animal Naming Total	Taxes	AD
Sleep Apnea	Animal Naming Total	Shopping	AD
Sleep Apnea	Animal Naming Total	Games	AD
Sleep Apnea	Animal Naming Total	Stove Usage	AD
Sleep Apnea	Animal Naming Total	Meal Preparation	AD
Sleep Apnea	Animal Naming Total	Events	AD
Sleep Apnea	Animal Naming Total	Paying Attention	AD
Sleep Apnea	Animal Naming Total	Reminders Dates	AD
Sleep Apnea	Animal Naming Total	Travel Engagement	AD
Pathway	p-value	Est
Sleep Apnea-AD	0.0443494	0.0136959
Sleep Apnea-Animal Naming Total	0.032079	0.0177795
Animal Naming Total-Bills	2.66454e-15	-0.0516647
Animal Naming Total-Taxes	3.70814e-13	-0.0473674
Animal Naming Total-Shopping	0.0217182	-0.015091
Animal Naming Total-Games	4.44089e-16	-0.0603161
Animal Naming Total-Meal Preparation	0.000477718	-0.0247195
Animal Naming Total-Events	0.00644998	-0.0200268
Animal Naming Total-Paying Attention	0.0357209	-0.0163517
Animal Naming Total-Reminders Dates	9.80057e-05	-0.0257037
Animal Naming Total-Travel Engagement	7.09455e-11	-0.0434393
Bills-AD	0.0298547	0.0238578
Taxes-AD	0	0.232619
Shopping-AD	0	-0.098868
Games-AD	2.9965e-09	0.05761
Stove Usage-AD	1.09218e-05	-0.0397561
Meal Preparation-AD	1.04584e-05	-0.0442375
Events-AD	0.0487575	-0.0194037
Paying Attention-AD	5.19799e-07	0.0471829
Reminders Dates-AD	0	0.258551
Travel Engagement-AD	2.22045e-16	0.0877222
Education-AD	1.13465e-13	-0.0514658

## Sheet: S6
Exposure	Mediating Variable1	Mediating Variable2	Outcome
Sleep Apnea	Bills	Anxiety	AD
Sleep Apnea	Bills	Nighttime Behaviors	AD
Sleep Apnea	Paying Attention	Anxiety	AD
Sleep Apnea	Paying Attention	DSM Diagnosis	AD
Sleep Apnea	Paying Attention	Nighttime Behaviors	AD
Sleep Apnea	Paying Attention	Appetite	AD
Sleep Apnea	Reminders Dates	Anxiety	AD
Sleep Apnea	Reminders Dates	DSM Diagnosis	AD
Sleep Apnea	Reminders Dates	Nighttime Behaviors	AD
Sleep Apnea	Reminders Dates	Appetite	AD
Sleep Apnea	Shopping	DSM Diagnosis	AD
Sleep Apnea	Shopping	Appetite	AD
Sleep Apnea	Taxes	Anxiety	AD
Sleep Apnea	Taxes	DSM Diagnosis	AD
Sleep Apnea	Taxes	Nighttime Behaviors	AD
Sleep Apnea	Taxes	Appetite	AD
Sleep Apnea	Travel Engagement	Anxiety	AD
Sleep Apnea	Travel Engagement	Appetite	AD
Path Way	p-value	Est
Sleep Apnea-AD	0.00996347	0.0174131
Bills-Anxiety	0.00077653	-0.0374929
Bills-Nighttime Behaviors	0	0.114247
Paying Attention-Anxiety	1.37229e-10	0.065175
Paying Attention-DSM Diagnosis	4.73889e-09	0.0608144
Paying Attention-Nighttime Behaviors	2.63599e-09	0.0614543
Paying Attention-Appetite	0.00350297	0.0304538
Reminders Dates-Anxiety	0	0.154528
Reminders Dates-DSM Diagnosis	0	0.206544
Reminders Dates-Nighttime Behaviors	1.87299e-11	0.0754415
Reminders Dates-Appetite	0	0.172607
Shopping-DSM Diagnosis	0.000613215	-0.0372078
Shopping-Appetite	3.19192e-06	-0.0508143
Sleep Apnea-Bills	0.00319644	0.0227381
Sleep Apnea-Taxes	0.0301477	0.0165293
Sleep Apnea-Shopping	0.00395227	0.023349
Sleep Apnea-Meal Preparation	0.0404663	0.0173553
Sleep Apnea-Paying Attention	0.00224861	0.0258866
Sleep Apnea-Reminders Dates	0.00112997	0.0253475
Sleep Apnea-Travel Engagement	0.00337614	0.0232922
Taxes-Anxiety	0	0.16088
Taxes-DSM Diagnosis	0	0.1165
Taxes-Nighttime Behaviors	0.00119518	0.0371838
Taxes-Appetite	0	0.122211
Travel Engagement-Anxiety	1.21076e-07	0.0572968
Travel Engagement-Appetite	0.000254062	0.0406872
Anxiety-AD	0	0.0691096
DSM Diagnosis-AD	3.58025e-06	0.0326647
Nighttime Behaviors-AD	8.57563e-05	0.0278481
Appetite-AD	1.85121e-06	0.0334674

## Sheet: S7
lhs	op	rhs	est	se	z	pvalue	ci.lower	ci.upper
Bills	~	Sleep_Apnea	0.0227381	0.00771257	2.94819	0.00319644	0.00762174	0.0378544
Bills	~	REM_Sleep_Behavior	-0.00340987	0.0076304	-0.44688	0.654962	-0.0183652	0.0115454
Bills	~	Age	0.00819776	0.00796166	1.02965	0.303173	-0.00740682	0.0238023
Bills	~	Gender	-0.043381	0.00788083	-5.50463	3.69944e-08	-0.0588272	-0.0279349
Bills	~	Education	-0.0835602	0.00776085	-10.7669	0	-0.0987712	-0.0683492
Bills	~	Tobacco_Use	-0.0317264	0.00779349	-4.07089	4.68339e-05	-0.0470014	-0.0164515
Bills	~	Alcohol_Use	0.0229565	0.00776582	2.95609	0.00311562	0.00773577	0.0381772
Bills	~	APOE_e4_alleles	0.0774886	0.00780718	9.92531	0	0.0621868	0.0927904
Bills	~	Obesity	-0.0497477	0.0078689	-6.32207	2.58086e-10	-0.0651705	-0.034325
Bills	~	Medication_for_AD	0.546024	0.00792653	68.8856	0	0.530488	0.56156
Bills	~	Antipsychotic	0.0995389	0.007649	13.0133	0	0.0845471	0.114531
Bills	~	Hypnotic	-0.0245853	0.00768343	-3.19978	0.00137532	-0.0396446	-0.00952605
Bills	~	Heart_attack	-0.00733478	0.00774534	-0.946993	0.343643	-0.0225154	0.00784581
Bills	~	Hypertension	0.0316144	0.0080134	3.94519	7.97366e-05	0.0159084	0.0473204
Taxes	~	Sleep_Apnea	0.0165293	0.00762371	2.16814	0.0301477	0.00158711	0.0314715
Taxes	~	REM_Sleep_Behavior	-0.0011477	0.0075425	-0.152165	0.879057	-0.0159307	0.0136353
Taxes	~	Age	0.0180414	0.00786994	2.29244	0.0218803	0.00261657	0.0334662
Taxes	~	Gender	-0.037111	0.00779003	-4.76391	1.89877e-06	-0.0523792	-0.0218428
Taxes	~	Education	-0.0793015	0.00767144	-10.3372	0	-0.0943373	-0.0642657
Taxes	~	Tobacco_Use	-0.0332416	0.0077037	-4.31502	1.59589e-05	-0.0483406	-0.0181426
Taxes	~	Alcohol_Use	0.0261425	0.00767636	3.40559	0.000660209	0.0110972	0.0411879
Taxes	~	APOE_e4_alleles	0.092069	0.00771723	11.9303	0	0.0769435	0.107194
Taxes	~	Obesity	-0.0566559	0.00777825	-7.28389	3.24407e-13	-0.071901	-0.0414108
Taxes	~	Medication_for_AD	0.554559	0.00783522	70.7778	0	0.539202	0.569916
Taxes	~	Antipsychotic	0.0973388	0.00756088	12.874	0	0.0825197	0.112158
Taxes	~	Hypnotic	-0.0315754	0.00759491	-4.15744	3.21836e-05	-0.0464611	-0.0166896
Taxes	~	Heart_attack	-0.0101517	0.00765611	-1.32596	0.184854	-0.0251574	0.00485403
Taxes	~	Hypertension	0.0238721	0.00792108	3.01374	0.00258049	0.00834704	0.0393971
Shopping	~	Sleep_Apnea	0.023349	0.00810182	2.88195	0.00395227	0.00746973	0.0392283
Shopping	~	REM_Sleep_Behavior	0.0007457	0.00801551	0.0930322	0.925878	-0.0149644	0.0164558
Shopping	~	Age	0.0232345	0.00836349	2.77809	0.00546803	0.00684235	0.0396266
Shopping	~	Gender	-0.0277237	0.00827857	-3.34885	0.000811463	-0.0439494	-0.011498
Shopping	~	Education	-0.0941599	0.00815254	-11.5498	0	-0.110139	-0.0781812
Shopping	~	Tobacco_Use	-0.0331633	0.00818683	-4.05081	5.10401e-05	-0.0492092	-0.0171174
Shopping	~	Alcohol_Use	0.0260795	0.00815776	3.1969	0.00138914	0.0100906	0.0420684
Shopping	~	APOE_e4_alleles	0.0648996	0.0082012	7.91342	2.44249e-15	0.0488255	0.0809736
Shopping	~	Obesity	-0.0509823	0.00826604	-6.16768	6.92993e-10	-0.0671835	-0.0347812
Shopping	~	Medication_for_AD	0.475896	0.00832659	57.1538	0	0.459576	0.492216
Shopping	~	Antipsychotic	0.137749	0.00803504	17.1436	0	0.122001	0.153498
Shopping	~	Hypnotic	-0.0335954	0.00807121	-4.16237	3.14958e-05	-0.0494147	-0.0177761
Shopping	~	Heart_attack	-0.00842093	0.00813625	-1.03499	0.300674	-0.0243677	0.00752582
Shopping	~	Hypertension	0.0528557	0.00841783	6.27901	3.40727e-10	0.036357	0.0693543
Games	~	Sleep_Apnea	0.0123875	0.00852592	1.45293	0.146244	-0.00432296	0.029098
Games	~	REM_Sleep_Behavior	0.0112839	0.0084351	1.33773	0.180984	-0.00524858	0.0278164
Games	~	Age	-0.00152067	0.00880129	-0.172778	0.862826	-0.0187709	0.0157295
Games	~	Gender	-0.0326618	0.00871193	-3.74909	0.000177475	-0.0497369	-0.0155868
Games	~	Education	-0.0599808	0.0085793	-6.99133	2.72293e-12	-0.0767959	-0.0431656
Games	~	Tobacco_Use	-0.0406342	0.00861538	-4.71647	2.39966e-06	-0.0575201	-0.0237484
Games	~	Alcohol_Use	0.0227169	0.0085848	2.64618	0.00814067	0.00589102	0.0395428
Games	~	APOE_e4_alleles	0.0456359	0.00863051	5.28774	1.23834e-07	0.0287204	0.0625514
Games	~	Obesity	-0.0585224	0.00869875	-6.72768	1.72387e-11	-0.0755716	-0.0414732
Games	~	Medication_for_AD	0.415808	0.00876246	47.4534	0	0.398634	0.432982
Games	~	Antipsychotic	0.134685	0.00845566	15.9284	0	0.118112	0.151258
Games	~	Hypnotic	0.00875924	0.00849372	1.03126	0.302419	-0.00788814	0.0254066
Games	~	Heart_attack	0.00593024	0.00856215	0.692611	0.488554	-0.0108513	0.0227118
Games	~	Hypertension	0.0176511	0.00885848	1.99256	0.0463095	0.000288767	0.0350134
Stove_Usage	~	Sleep_Apnea	0.0106661	0.00894026	1.19304	0.232852	-0.00685646	0.0281887
Stove_Usage	~	REM_Sleep_Behavior	0.00305932	0.00884502	0.345881	0.729432	-0.0142766	0.0203952
Stove_Usage	~	Age	0.0176784	0.00922901	1.91553	0.0554253	-0.000410106	0.0357669
Stove_Usage	~	Gender	-0.0114946	0.0091353	-1.25827	0.208296	-0.0293995	0.00641023
Stove_Usage	~	Education	-0.065821	0.00899623	-7.31651	2.54463e-13	-0.0834533	-0.0481888
Stove_Usage	~	Tobacco_Use	-0.0331603	0.00903406	-3.67059	0.000241995	-0.0508668	-0.0154539
Stove_Usage	~	Alcohol_Use	0.0328939	0.00900199	3.65407	0.000258115	0.0152503	0.0505375
Stove_Usage	~	APOE_e4_alleles	0.0347964	0.00904993	3.84493	0.000120584	0.0170589	0.0525339
Stove_Usage	~	Obesity	-0.0604105	0.00912148	-6.62289	3.52254e-11	-0.0782883	-0.0425327
Stove_Usage	~	Medication_for_AD	0.296494	0.00918829	32.2686	0	0.278485	0.314502
Stove_Usage	~	Antipsychotic	0.183436	0.00886658	20.6884	0	0.166057	0.200814
Stove_Usage	~	Hypnotic	-0.00224889	0.00890649	-0.2525	0.800654	-0.0197053	0.0152075
Stove_Usage	~	Heart_attack	0.00740663	0.00897825	0.824953	0.409399	-0.0101904	0.0250037
Stove_Usage	~	Hypertension	0.0283577	0.00928898	3.05284	0.00226689	0.0101517	0.0465638
Meal_Preparation	~	Sleep_Apnea	0.0173553	0.00847033	2.04896	0.0404663	0.000753805	0.0339569
Meal_Preparation	~	REM_Sleep_Behavior	-0.0030977	0.00838009	-0.369649	0.711644	-0.0195224	0.013327
Meal_Preparation	~	Age	0.0216046	0.0087439	2.47082	0.0134804	0.00446687	0.0387423
Meal_Preparation	~	Gender	-0.01093	0.00865512	-1.26284	0.206648	-0.0278937	0.00603372
Meal_Preparation	~	Education	-0.0835126	0.00852336	-9.79809	0	-0.100218	-0.0668071
Meal_Preparation	~	Tobacco_Use	-0.0268497	0.0085592	-3.13694	0.0017072	-0.0436254	-0.010074
Meal_Preparation	~	Alcohol_Use	0.0210137	0.00852881	2.46384	0.0137456	0.00429749	0.0377298
Meal_Preparation	~	APOE_e4_alleles	0.0591955	0.00857423	6.90389	5.05973e-12	0.0423903	0.0760007
Meal_Preparation	~	Obesity	-0.0468611	0.00864202	-5.42247	5.87805e-08	-0.0637992	-0.0299231
Meal_Preparation	~	Medication_for_AD	0.410647	0.00870532	47.172	0	0.393585	0.427709
Meal_Preparation	~	Antipsychotic	0.156744	0.00840052	18.6589	0	0.140279	0.173209
Meal_Preparation	~	Hypnotic	-0.0113887	0.00843833	-1.34964	0.17713	-0.0279276	0.00515009
Meal_Preparation	~	Heart_attack	-0.00163746	0.00850632	-0.192499	0.847352	-0.0183095	0.0150346
Meal_Preparation	~	Hypertension	0.0464599	0.00880071	5.27911	1.29815e-07	0.0292108	0.063709
Events	~	Sleep_Apnea	-0.000365421	0.00834365	-0.0437963	0.965067	-0.0167187	0.0159878
Events	~	REM_Sleep_Behavior	0.00157482	0.00825477	0.190777	0.848701	-0.0146042	0.0177539
Events	~	Age	0.023951	0.00861313	2.78075	0.00542337	0.00706953	0.0408324
Events	~	Gender	0.00112332	0.00852568	0.131757	0.895176	-0.0155867	0.0178333
Events	~	Education	-0.106489	0.00839589	-12.6835	0	-0.122945	-0.0900336
Events	~	Tobacco_Use	-0.0241425	0.0084312	-2.86348	0.00419018	-0.0406674	-0.0076177
Events	~	Alcohol_Use	0.011147	0.00840127	1.32683	0.184566	-0.00531916	0.0276132
Events	~	APOE_e4_alleles	0.0835388	0.00844601	9.89093	0	0.066985	0.100093
Events	~	Obesity	-0.0548699	0.00851278	-6.44559	1.15155e-10	-0.0715546	-0.0381851
Events	~	Medication_for_AD	0.421175	0.00857513	49.1159	0	0.404368	0.437982
Events	~	Antipsychotic	0.159479	0.00827489	19.2726	0	0.14326	0.175697
Events	~	Hypnotic	-0.017705	0.00831213	-2.13002	0.0331697	-0.0339965	-0.00141356
Events	~	Heart_attack	-0.000296026	0.00837911	-0.035329	0.971817	-0.0167188	0.0161267
Events	~	Hypertension	0.0398931	0.0086691	4.60176	4.18934e-06	0.022902	0.0568843
Paying_Attention	~	Sleep_Apnea	0.0258866	0.00847279	3.05527	0.00224861	0.00928026	0.042493
Paying_Attention	~	REM_Sleep_Behavior	0.00815972	0.00838253	0.973421	0.330344	-0.00826973	0.0245892
Paying_Attention	~	Age	0.0195658	0.00874644	2.237	0.0252862	0.0024231	0.0367085
Paying_Attention	~	Gender	-0.0252349	0.00865763	-2.91476	0.00355968	-0.0422035	-0.00826623
Paying_Attention	~	Education	-0.0610868	0.00852583	-7.16491	7.78266e-13	-0.0777972	-0.0443765
Paying_Attention	~	Tobacco_Use	-0.0240413	0.00856169	-2.80801	0.0049849	-0.0408219	-0.00726069
Paying_Attention	~	Alcohol_Use	0.0140672	0.00853129	1.6489	0.0991685	-0.00265379	0.0307883
Paying_Attention	~	APOE_e4_alleles	0.0656852	0.00857673	7.65854	1.88738e-14	0.0488751	0.0824953
Paying_Attention	~	Obesity	-0.0718771	0.00864453	-8.31474	0	-0.08882	-0.0549341
Paying_Attention	~	Medication_for_AD	0.41292	0.00870785	47.4193	0	0.395853	0.429987
Paying_Attention	~	Antipsychotic	0.142295	0.00840296	16.934	0	0.125826	0.158765
Paying_Attention	~	Hypnotic	-0.00501109	0.00844078	-0.593676	0.552729	-0.0215547	0.0115325
Paying_Attention	~	Heart_attack	-0.00482303	0.00850879	-0.566828	0.570831	-0.0215	0.0118539
Paying_Attention	~	Hypertension	0.0274708	0.00880327	3.12052	0.00180534	0.0102167	0.0447249
Reminders_Dates	~	Sleep_Apnea	0.0253475	0.00778489	3.25599	0.00112997	0.0100894	0.0406057
Reminders_Dates	~	REM_Sleep_Behavior	0.0143644	0.00770196	1.86503	0.0621768	-0.000731157	0.02946
Reminders_Dates	~	Age	0.0516897	0.00803633	6.43201	1.25931e-10	0.0359388	0.0674406
Reminders_Dates	~	Gender	-0.0676472	0.00795473	-8.50402	0	-0.0832382	-0.0520562
Reminders_Dates	~	Education	-0.0994567	0.00783363	-12.6961	0	-0.11481	-0.0841031
Reminders_Dates	~	Tobacco_Use	-0.0295169	0.00786658	-3.75219	0.000175293	-0.0449351	-0.0140987
Reminders_Dates	~	Alcohol_Use	0.0306881	0.00783865	3.91497	9.04165e-05	0.0153246	0.0460515
Reminders_Dates	~	APOE_e4_alleles	0.103361	0.00788039	13.1162	0	0.0879155	0.118806
Reminders_Dates	~	Obesity	-0.0425463	0.00794269	-5.35666	8.47749e-08	-0.0581137	-0.0269789
Reminders_Dates	~	Medication_for_AD	0.509489	0.00800087	63.6792	0	0.493807	0.52517
Reminders_Dates	~	Antipsychotic	0.114993	0.00772073	14.8941	0	0.0998611	0.130126
Reminders_Dates	~	Hypnotic	-0.0109713	0.00775549	-1.41465	0.157171	-0.0261718	0.00422918
Reminders_Dates	~	Heart_attack	-0.000301295	0.00781798	-0.0385388	0.969258	-0.0156242	0.0150217
Reminders_Dates	~	Hypertension	0.0295591	0.00808855	3.65443	0.00025775	0.0137058	0.0454123
Travel_Engagement	~	Sleep_Apnea	0.0232922	0.00794619	2.93124	0.00337614	0.00771792	0.0388664
Travel_Engagement	~	REM_Sleep_Behavior	-0.00101281	0.00786154	-0.128831	0.897491	-0.0164211	0.0143955
Travel_Engagement	~	Age	0.0623752	0.00820283	7.60411	2.86438e-14	0.0462979	0.0784525
Travel_Engagement	~	Gender	0.00462692	0.00811955	0.569849	0.56878	-0.0112871	0.0205409
Travel_Engagement	~	Education	-0.0747403	0.00799594	-9.34728	0	-0.0904121	-0.0590685
Travel_Engagement	~	Tobacco_Use	-0.0376856	0.00802956	-4.69335	2.68761e-06	-0.0534233	-0.0219479
Travel_Engagement	~	Alcohol_Use	0.0289866	0.00800106	3.62284	0.000291381	0.0133048	0.0446684
Travel_Engagement	~	APOE_e4_alleles	0.058677	0.00804367	7.29481	2.99094e-13	0.0429117	0.0744423
Travel_Engagement	~	Obesity	-0.059996	0.00810726	-7.40028	1.35891e-13	-0.0758859	-0.044106
Travel_Engagement	~	Medication_for_AD	0.507243	0.00816664	62.1116	0	0.491237	0.523249
Travel_Engagement	~	Antipsychotic	0.124331	0.0078807	15.7767	0	0.108885	0.139777
Travel_Engagement	~	Hypnotic	-0.0167996	0.00791617	-2.12218	0.0338224	-0.032315	-0.00128416
Travel_Engagement	~	Heart_attack	-0.00450578	0.00797996	-0.564638	0.57232	-0.0201462	0.0111346
Travel_Engagement	~	Hypertension	0.0445124	0.00825613	5.39144	6.98965e-08	0.0283307	0.0606941
Emotional_Lability	~	Bills	-0.0600593	0.0119159	-5.04025	4.64927e-07	-0.0834141	-0.0367045
Emotional_Lability	~	Taxes	0.0662969	0.0120571	5.49858	3.82862e-08	0.0426654	0.0899284
Emotional_Lability	~	Shopping	-0.00902082	0.0113437	-0.795227	0.426481	-0.0312541	0.0132124
Emotional_Lability	~	Games	-0.0247074	0.0107816	-2.29164	0.0219265	-0.0458389	-0.00357596
Emotional_Lability	~	Stove_Usage	0.0445769	0.010283	4.335	1.45763e-05	0.0244226	0.0647313
Emotional_Lability	~	Meal_Preparation	0.00665327	0.0108522	0.613081	0.539823	-0.0146166	0.0279232
Emotional_Lability	~	Events	0.0228614	0.0110191	2.07471	0.0380135	0.00126439	0.0444584
Emotional_Lability	~	Paying_Attention	0.0156545	0.010846	1.44335	0.148923	-0.00560323	0.0369122
Emotional_Lability	~	Reminders_Dates	0.0936773	0.0118022	7.93727	1.9984e-15	0.0705454	0.116809
Emotional_Lability	~	Travel_Engagement	0.0245081	0.0115657	2.11902	0.0340885	0.00183964	0.0471765
Emotional_Lability	~	Age	-0.0451612	0.00995181	-4.53799	5.67919e-06	-0.0646664	-0.0256561
Emotional_Lability	~	Gender	-0.0300623	0.00984115	-3.05476	0.0022524	-0.0493506	-0.0107741
Emotional_Lability	~	Education	-0.0111537	0.0100778	-1.10676	0.268399	-0.0309059	0.00859847
Emotional_Lability	~	Tobacco_Use	0.0157237	0.00974615	1.61332	0.106675	-0.00337845	0.0348257
Emotional_Lability	~	Alcohol_Use	0.0289724	0.00968362	2.9919	0.00277246	0.00999289	0.047952
Emotional_Lability	~	APOE_e4_alleles	-0.0190856	0.010036	-1.90172	0.0572084	-0.0387558	0.000584584
Emotional_Lability	~	Obesity	-0.0233904	0.00996698	-2.34679	0.0189361	-0.0429253	-0.00385544
Emotional_Lability	~	Medication_for_AD	-0.0180889	0.0193558	-0.934548	0.350021	-0.0560255	0.0198477
Emotional_Lability	~	Antipsychotic	0.000569818	0.0106497	0.0535054	0.957329	-0.0203033	0.0214429
Emotional_Lability	~	Hypnotic	0.0159223	0.00953524	1.66983	0.0949522	-0.00276645	0.034611
Emotional_Lability	~	Heart_attack	-0.0185842	0.00961485	-1.93287	0.0532525	-0.037429	0.000260528
Emotional_Lability	~	Hypertension	0.0116896	0.0100288	1.16561	0.243773	-0.00796645	0.0313457
Anxiety	~	Bills	-0.0374929	0.0111552	-3.36103	0.00077653	-0.0593567	-0.0156291
Anxiety	~	Taxes	0.16088	0.0112873	14.2531	0	0.138757	0.183002
Anxiety	~	Shopping	-0.0124039	0.0106195	-1.16803	0.242793	-0.0332177	0.00840989
Anxiety	~	Games	0.0258916	0.0100932	2.56524	0.0103104	0.00610923	0.045674
Anxiety	~	Stove_Usage	-0.00408549	0.00962655	-0.424398	0.671275	-0.0229532	0.0147822
Anxiety	~	Meal_Preparation	0.0177729	0.0101594	1.74942	0.0802192	-0.00213904	0.0376849
Anxiety	~	Events	-0.0522995	0.0103156	-5.06994	3.97939e-07	-0.0725178	-0.0320813
Anxiety	~	Paying_Attention	0.065175	0.0101535	6.41894	1.37229e-10	0.0452744	0.0850756
Anxiety	~	Reminders_Dates	0.154528	0.0110487	13.9861	0	0.132873	0.176183
Anxiety	~	Travel_Engagement	0.0572968	0.0108273	5.29186	1.21076e-07	0.0360756	0.078518
Anxiety	~	Age	-0.0477397	0.00931646	-5.12423	2.9876e-07	-0.0659996	-0.0294797
Anxiety	~	Gender	0.0114367	0.00921287	1.24138	0.214466	-0.00662023	0.0294935
Anxiety	~	Education	-0.0219586	0.00943443	-2.3275	0.0199389	-0.0404497	-0.00346745
Anxiety	~	Tobacco_Use	0.00930599	0.00912393	1.01995	0.307751	-0.00857659	0.0271886
Anxiety	~	Alcohol_Use	0.0237036	0.00906539	2.61474	0.00892967	0.00593576	0.0414714
Anxiety	~	APOE_e4_alleles	0.0216802	0.00939528	2.30756	0.0210236	0.00326577	0.0400946
Anxiety	~	Obesity	-0.00420075	0.00933066	-0.450209	0.65256	-0.0224885	0.014087
Anxiety	~	Medication_for_AD	0.014999	0.0181201	0.827758	0.407808	-0.0205157	0.0505137
Anxiety	~	Antipsychotic	0.0177245	0.00996982	1.77782	0.0754337	-0.00181596	0.037265
Anxiety	~	Hypnotic	0.109453	0.00892648	12.2616	0	0.0919572	0.126948
Anxiety	~	Heart_attack	0.00743333	0.00900102	0.825832	0.4089	-0.0102083	0.025075
Anxiety	~	Hypertension	-0.0186766	0.00938854	-1.9893	0.0466678	-0.0370779	-0.000275449
Motivation	~	Bills	0.0812808	0.0110825	7.33418	2.23155e-13	0.0595596	0.103002
Motivation	~	Taxes	-0.00174925	0.0112137	-0.155992	0.87604	-0.0237278	0.0202293
Motivation	~	Shopping	0.0191975	0.0105502	1.81962	0.0688167	-0.00148065	0.0398756
Motivation	~	Games	0.0598464	0.0100274	5.96826	2.39792e-09	0.0401929	0.0794998
Motivation	~	Stove_Usage	0.102815	0.00956378	10.7505	0	0.0840705	0.12156
Motivation	~	Meal_Preparation	0.0332168	0.0100931	3.29104	0.000998189	0.0134347	0.052999
Motivation	~	Events	0.00496773	0.0102483	0.484734	0.627865	-0.0151187	0.0250541
Motivation	~	Paying_Attention	0.0179893	0.0100873	1.78335	0.074529	-0.00178154	0.0377601
Motivation	~	Reminders_Dates	0.07269	0.0109767	6.62221	3.53857e-11	0.0511761	0.0942039
Motivation	~	Travel_Engagement	0.0584114	0.0107567	5.43021	5.62888e-08	0.0373285	0.0794942
Motivation	~	Age	-0.0428505	0.00925571	-4.62963	3.66321e-06	-0.0609914	-0.0247097
Motivation	~	Gender	-0.0287768	0.00915279	-3.14405	0.00166628	-0.046716	-0.0108377
Motivation	~	Education	-0.0128998	0.00937292	-1.37628	0.168734	-0.0312704	0.00547079
Motivation	~	Tobacco_Use	0.0143782	0.00906444	1.58622	0.112689	-0.00338778	0.0321442
Motivation	~	Alcohol_Use	-0.00655409	0.00900628	-0.727724	0.466783	-0.0242061	0.0110979
Motivation	~	APOE_e4_alleles	-0.00486797	0.00933402	-0.52153	0.601998	-0.0231623	0.0134264
Motivation	~	Obesity	-0.025794	0.00926982	-2.78258	0.00539288	-0.0439625	-0.00762549
Motivation	~	Medication_for_AD	0.0110918	0.0180019	0.616144	0.5378	-0.0241913	0.0463749
Motivation	~	Antipsychotic	0.0160553	0.00990482	1.62096	0.105027	-0.0033578	0.0354684
Motivation	~	Hypnotic	0.00475212	0.00886828	0.535856	0.592058	-0.0126294	0.0221336
Motivation	~	Heart_attack	0.00228196	0.00894233	0.255186	0.798579	-0.0152447	0.0198086
Motivation	~	Hypertension	0.0161429	0.00932732	1.73071	0.0835033	-0.00213832	0.0344241
Agitation	~	Bills	0.0403291	0.0111591	3.61402	0.00030149	0.0184577	0.0622004
Agitation	~	Taxes	0.095801	0.0112913	8.48453	0	0.0736705	0.117931
Agitation	~	Shopping	-0.0451921	0.0106232	-4.2541	2.09888e-05	-0.0660131	-0.0243711
Agitation	~	Games	0.0364978	0.0100967	3.61481	0.000300569	0.0167085	0.0562871
Agitation	~	Stove_Usage	0.0519455	0.00962989	5.3942	6.88302e-08	0.0330713	0.0708198
Agitation	~	Meal_Preparation	0.0218183	0.0101629	2.14686	0.0318042	0.00189943	0.0417372
Agitation	~	Events	-0.0400037	0.0103192	-3.87663	0.000105911	-0.060229	-0.0197785
Agitation	~	Paying_Attention	0.0507706	0.0101571	4.99855	5.77636e-07	0.0308631	0.0706781
Agitation	~	Reminders_Dates	0.170717	0.0110526	15.4459	0	0.149054	0.192379
Agitation	~	Travel_Engagement	0.00927615	0.0108311	0.856436	0.391757	-0.0119524	0.0305047
Agitation	~	Age	-0.00834226	0.0093197	-0.895122	0.370722	-0.0266085	0.00992401
Agitation	~	Gender	-0.0504647	0.00921606	-5.47574	4.35693e-08	-0.0685279	-0.0324016
Agitation	~	Education	-0.0453447	0.00943771	-4.80463	1.55035e-06	-0.0638423	-0.0268472
Agitation	~	Tobacco_Use	0.00796672	0.0091271	0.872865	0.382737	-0.00992206	0.0258555
Agitation	~	Alcohol_Use	0.011607	0.00906854	1.27992	0.200572	-0.00616697	0.029381
Agitation	~	APOE_e4_alleles	0.0102117	0.00939854	1.08652	0.277247	-0.00820906	0.0286325
Agitation	~	Obesity	0.00966581	0.0093339	1.03556	0.300408	-0.0086283	0.0279599
Agitation	~	Medication_for_AD	0.0151224	0.0181264	0.834279	0.404124	-0.0204046	0.0506494
Agitation	~	Antipsychotic	0.0363226	0.00997329	3.64199	0.00027054	0.0167753	0.0558699
Agitation	~	Hypnotic	0.00846709	0.00892958	0.948207	0.343024	-0.00903457	0.0259688
Agitation	~	Heart_attack	0.0182046	0.00900414	2.0218	0.043197	0.000556782	0.0358524
Agitation	~	Hypertension	0.0161015	0.0093918	1.71443	0.0864507	-0.00230605	0.0345091
Hallucination	~	Bills	0.00795607	0.0114594	0.694282	0.487505	-0.014504	0.0304161
Hallucination	~	Taxes	-0.00427553	0.0115952	-0.368734	0.712326	-0.0270016	0.0184506
Hallucination	~	Shopping	0.0231017	0.0109091	2.11765	0.0342045	0.00172024	0.0444831
Hallucination	~	Games	0.0705519	0.0103685	6.80445	1.01434e-11	0.0502301	0.0908738
Hallucination	~	Stove_Usage	0.120637	0.00988907	12.199	0	0.101255	0.140019
Hallucination	~	Meal_Preparation	-0.0183958	0.0104364	-1.76266	0.0779585	-0.0388508	0.00205918
Hallucination	~	Events	0.056729	0.0105969	5.35335	8.6342e-08	0.0359594	0.0774986
Hallucination	~	Paying_Attention	-0.0365408	0.0104304	-3.50328	0.000459559	-0.0569841	-0.0160975
Hallucination	~	Reminders_Dates	0.0476087	0.01135	4.19458	2.73372e-05	0.025363	0.0698544
Hallucination	~	Travel_Engagement	0.0359661	0.0111226	3.23361	0.00122238	0.0141662	0.0577661
Hallucination	~	Age	-0.00319856	0.00957053	-0.334209	0.738222	-0.0219564	0.0155593
Hallucination	~	Gender	-0.0171427	0.00946411	-1.81134	0.0700888	-0.035692	0.00140663
Hallucination	~	Education	-0.0304014	0.00969172	-3.13684	0.0017078	-0.0493968	-0.0114059
Hallucination	~	Tobacco_Use	-0.00160701	0.00937275	-0.171456	0.863865	-0.0199773	0.0167632
Hallucination	~	Alcohol_Use	-0.00862375	0.00931261	-0.926029	0.354431	-0.0268761	0.00962864
Hallucination	~	APOE_e4_alleles	-0.000225461	0.00965149	-0.0233602	0.981363	-0.019142	0.0186911
Hallucination	~	Obesity	-0.00356726	0.00958512	-0.372167	0.709769	-0.0223537	0.0152192
Hallucination	~	Medication_for_AD	0.00267972	0.0186142	0.143961	0.885531	-0.0338035	0.0391629
Hallucination	~	Antipsychotic	0.113938	0.0102417	11.1249	0	0.0938646	0.134011
Hallucination	~	Hypnotic	0.0177997	0.00916992	1.9411	0.0522467	-0.000173026	0.0357724
Hallucination	~	Heart_attack	0.00403351	0.00924648	0.436221	0.662676	-0.0140893	0.0221563
Hallucination	~	Hypertension	0.022363	0.00964457	2.31871	0.0204105	0.00345999	0.041266
Delusion	~	Bills	0.00584876	0.0112805	0.518485	0.60412	-0.0162606	0.0279581
Delusion	~	Taxes	0.0415313	0.0114141	3.63859	0.000274133	0.01916	0.0639025
Delusion	~	Shopping	0.0424805	0.0107388	3.95581	7.62765e-05	0.0214329	0.0635281
Delusion	~	Games	-0.0378601	0.0102066	-3.70937	0.000207776	-0.0578646	-0.0178555
Delusion	~	Stove_Usage	0.0926617	0.00973467	9.51873	0	0.0735821	0.111741
Delusion	~	Meal_Preparation	0.0503916	0.0102735	4.90502	9.34158e-07	0.030256	0.0705272
Delusion	~	Events	0.0604592	0.0104315	5.79585	6.79773e-09	0.0400139	0.0809045
Delusion	~	Paying_Attention	-0.00430695	0.0102676	-0.419471	0.674872	-0.024431	0.0158171
Delusion	~	Reminders_Dates	0.0640644	0.0111728	5.73395	9.81194e-09	0.0421661	0.0859627
Delusion	~	Travel_Engagement	0.0350256	0.010949	3.19899	0.00137908	0.0135661	0.0564852
Delusion	~	Age	0.0137026	0.0094211	1.45445	0.14582	-0.00476245	0.0321676
Delusion	~	Gender	0.00397497	0.00931634	0.426667	0.669622	-0.0142847	0.0222347
Delusion	~	Education	-0.0515737	0.00954039	-5.40582	6.45108e-08	-0.0702725	-0.0328749
Delusion	~	Tobacco_Use	-0.00178973	0.0092264	-0.19398	0.846192	-0.0198732	0.0162937
Delusion	~	Alcohol_Use	-0.00824319	0.00916721	-0.899204	0.368544	-0.0262106	0.00972421
Delusion	~	APOE_e4_alleles	0.00191488	0.0095008	0.201549	0.840269	-0.0167063	0.0205361
Delusion	~	Obesity	0.00184197	0.00943546	0.195217	0.845223	-0.0166512	0.0203351
Delusion	~	Medication_for_AD	0.00740937	0.0183236	0.404363	0.685946	-0.0285042	0.0433229
Delusion	~	Antipsychotic	0.104965	0.0100818	10.4114	0	0.0852055	0.124725
Delusion	~	Hypnotic	0.00229933	0.00902674	0.254724	0.798936	-0.0153928	0.0199914
Delusion	~	Heart_attack	-0.025025	0.00910211	-2.74936	0.00597119	-0.0428648	-0.00718516
Delusion	~	Hypertension	0.0132301	0.00949399	1.39352	0.163462	-0.00537778	0.031838
APA	~	Bills	-0.0156749	0.0114293	-1.37147	0.170229	-0.0380758	0.00672607
APA	~	Taxes	0.149164	0.0115647	12.8983	0	0.126498	0.17183
APA	~	Shopping	-0.0530212	0.0108804	-4.87309	1.09865e-06	-0.0743463	-0.031696
APA	~	Games	0.0172081	0.0103412	1.66403	0.0961058	-0.00306028	0.0374765
APA	~	Stove_Usage	0.0981102	0.00986306	9.94724	0	0.078779	0.117441
APA	~	Meal_Preparation	-0.0092761	0.010409	-0.891165	0.372841	-0.0296773	0.0111251
APA	~	Events	-0.00878501	0.010569	-0.831202	0.40586	-0.0295	0.0119299
APA	~	Paying_Attention	0.0310418	0.010403	2.98393	0.00284572	0.0106523	0.0514313
APA	~	Reminders_Dates	0.119516	0.0113202	10.5577	0	0.0973284	0.141703
APA	~	Travel_Engagement	0.0081218	0.0110934	0.732132	0.464088	-0.0136208	0.0298644
APA	~	Age	-0.0192349	0.00954535	-2.0151	0.0438938	-0.0379434	-0.000526328
APA	~	Gender	-0.0587652	0.00943921	-6.22565	4.79568e-10	-0.0772657	-0.0402647
APA	~	Education	-0.0204004	0.00966622	-2.11049	0.0348164	-0.0393459	-0.00145499
APA	~	Tobacco_Use	0.00122611	0.00934809	0.131162	0.895647	-0.0170958	0.019548
APA	~	Alcohol_Use	0.022813	0.00928811	2.45615	0.0140433	0.00460867	0.0410174
APA	~	APOE_e4_alleles	-0.0127465	0.0096261	-1.32416	0.185451	-0.0316133	0.00612033
APA	~	Obesity	-0.00686276	0.0095599	-0.717869	0.472838	-0.0255998	0.0118743
APA	~	Medication_for_AD	0.00671764	0.0185652	0.36184	0.717472	-0.0296696	0.0431048
APA	~	Antipsychotic	0.0447477	0.0102148	4.38069	1.18303e-05	0.0247272	0.0647683
APA	~	Hypnotic	0.0333076	0.00914579	3.64185	0.000270686	0.0153822	0.051233
APA	~	Heart_attack	-0.000609289	0.00922216	-0.066068	0.947324	-0.0186844	0.0174658
APA	~	Hypertension	0.0223058	0.0096192	2.31888	0.0204015	0.0034525	0.0411591
DSM_Diagnosis	~	Bills	-0.00668974	0.0114093	-0.586342	0.557646	-0.0290515	0.015672
DSM_Diagnosis	~	Taxes	0.1165	0.0115444	10.0915	0	0.0938738	0.139127
DSM_Diagnosis	~	Shopping	-0.0372078	0.0108614	-3.4257	0.000613215	-0.0584957	-0.0159199
DSM_Diagnosis	~	Games	-0.0227178	0.0103231	-2.20067	0.0277593	-0.0429508	-0.00248485
DSM_Diagnosis	~	Stove_Usage	0.0151818	0.00984582	1.54196	0.123084	-0.00411564	0.0344793
DSM_Diagnosis	~	Meal_Preparation	-0.012703	0.0103908	-1.22253	0.221507	-0.0330685	0.00766249
DSM_Diagnosis	~	Events	-0.0510306	0.0105506	-4.83676	1.31973e-06	-0.0717093	-0.0303518
DSM_Diagnosis	~	Paying_Attention	0.0608144	0.0103848	5.85609	4.73889e-09	0.0404606	0.0811683
DSM_Diagnosis	~	Reminders_Dates	0.206544	0.0113004	18.2776	0	0.184395	0.228692
DSM_Diagnosis	~	Travel_Engagement	0.00746051	0.011074	0.673698	0.500503	-0.0142441	0.0291651
DSM_Diagnosis	~	Age	-0.0454147	0.00952867	-4.76611	1.87815e-06	-0.0640905	-0.0267388
DSM_Diagnosis	~	Gender	-0.0799457	0.00942271	-8.48436	0	-0.0984139	-0.0614775
DSM_Diagnosis	~	Education	-0.0481437	0.00964933	-4.98933	6.05894e-07	-0.067056	-0.0292313
DSM_Diagnosis	~	Tobacco_Use	0.0206252	0.00933175	2.21022	0.0270898	0.00233533	0.0389151
DSM_Diagnosis	~	Alcohol_Use	0.0186442	0.00927188	2.01083	0.0443436	0.000471603	0.0368167
DSM_Diagnosis	~	APOE_e4_alleles	-0.00823866	0.00960928	-0.857365	0.391243	-0.0270725	0.0105952
DSM_Diagnosis	~	Obesity	-0.0189817	0.00954319	-1.98903	0.0466977	-0.037686	-0.000277402
DSM_Diagnosis	~	Medication_for_AD	0.0301252	0.0185328	1.62551	0.104055	-0.00619844	0.0664488
DSM_Diagnosis	~	Antipsychotic	0.00637313	0.0101969	0.625005	0.531967	-0.0136125	0.0263587
DSM_Diagnosis	~	Hypnotic	0.0524088	0.00912981	5.74041	9.44495e-09	0.0345147	0.0703029
DSM_Diagnosis	~	Heart_attack	0.0173721	0.00920604	1.88703	0.0591565	-0.000671447	0.0354156
DSM_Diagnosis	~	Hypertension	0.0544063	0.00960239	5.66591	1.46247e-08	0.0355859	0.0732266
Irritability	~	Bills	0.00854273	0.0116298	0.734553	0.462612	-0.0142513	0.0313368
Irritability	~	Taxes	0.0307864	0.0117676	2.6162	0.00889151	0.0077223	0.0538505
Irritability	~	Shopping	0.00161837	0.0110713	0.146177	0.883782	-0.0200811	0.0233178
Irritability	~	Games	0.00856689	0.0105227	0.814134	0.415568	-0.0120572	0.029191
Irritability	~	Stove_Usage	0.0335299	0.0100362	3.34091	0.000835035	0.0138594	0.0532004
Irritability	~	Meal_Preparation	0.0119681	0.0105916	1.12996	0.258493	-0.00879108	0.0327273
Irritability	~	Events	-0.0420585	0.0107545	-3.91077	9.20013e-05	-0.063137	-0.02098
Irritability	~	Paying_Attention	0.0291349	0.0105856	2.75232	0.00591745	0.00838755	0.0498822
Irritability	~	Reminders_Dates	0.174292	0.0115188	15.131	0	0.151715	0.196868
Irritability	~	Travel_Engagement	0.0129221	0.011288	1.14476	0.25231	-0.00920209	0.0350462
Irritability	~	Age	-0.032311	0.00971287	-3.32662	0.00087906	-0.0513479	-0.0132742
Irritability	~	Gender	-0.0235658	0.00960486	-2.45353	0.0141461	-0.042391	-0.00474065
Irritability	~	Education	-0.0161496	0.00983586	-1.64191	0.100609	-0.0354275	0.00312834
Irritability	~	Tobacco_Use	0.00645837	0.00951215	0.678961	0.497163	-0.0121851	0.0251018
Irritability	~	Alcohol_Use	0.0204581	0.00945112	2.16462	0.0304164	0.00193427	0.038982
Irritability	~	APOE_e4_alleles	-0.0122815	0.00979504	-1.25385	0.209896	-0.0314794	0.00691641
Irritability	~	Obesity	0.0162078	0.00972767	1.66615	0.0956837	-0.00285813	0.0352736
Irritability	~	Medication_for_AD	0.0133468	0.0188911	0.706513	0.479869	-0.023679	0.0503726
Irritability	~	Antipsychotic	0.00866626	0.010394	0.833773	0.404409	-0.0117057	0.0290382
Irritability	~	Hypnotic	0.0790083	0.0093063	8.48976	0	0.0607683	0.0972483
Irritability	~	Heart_attack	0.000883632	0.009384	0.0941636	0.924979	-0.0175087	0.0192759
Irritability	~	Hypertension	0.0085055	0.00978802	0.868971	0.384863	-0.0106787	0.0276897
Nighttime_Behaviors	~	Bills	0.114247	0.011342	10.0729	0	0.0920171	0.136477
Nighttime_Behaviors	~	Taxes	0.0371838	0.0114764	3.24003	0.00119518	0.0146905	0.0596771
Nighttime_Behaviors	~	Shopping	-0.00823008	0.0107973	-0.762232	0.445922	-0.0293925	0.0129323
Nighttime_Behaviors	~	Games	0.0111982	0.0102623	1.0912	0.275183	-0.00891547	0.0313119
Nighttime_Behaviors	~	Stove_Usage	0.0120316	0.00978778	1.22925	0.218977	-0.00715205	0.0312153
Nighttime_Behaviors	~	Meal_Preparation	-0.00289365	0.0103295	-0.280134	0.779374	-0.0231391	0.0173518
Nighttime_Behaviors	~	Events	0.0293454	0.0104884	2.7979	0.00514362	0.00878858	0.0499023
Nighttime_Behaviors	~	Paying_Attention	0.0614543	0.0103236	5.9528	2.63599e-09	0.0412204	0.0816882
Nighttime_Behaviors	~	Reminders_Dates	0.0754415	0.0112338	6.7156	1.87299e-11	0.0534237	0.0974593
Nighttime_Behaviors	~	Travel_Engagement	0.000790513	0.0110087	0.0718081	0.942755	-0.0207861	0.0223671
Nighttime_Behaviors	~	Age	0.00926174	0.00947249	0.977751	0.328198	-0.00930401	0.0278275
Nighttime_Behaviors	~	Gender	-0.00377944	0.00936716	-0.403477	0.686597	-0.0221387	0.0145799
Nighttime_Behaviors	~	Education	-0.0312474	0.00959244	-3.2575	0.00112397	-0.0500482	-0.0124466
Nighttime_Behaviors	~	Tobacco_Use	0.0181434	0.00927674	1.95579	0.0504897	-3.87057e-05	0.0363254
Nighttime_Behaviors	~	Alcohol_Use	0.00632462	0.00921722	0.686174	0.492603	-0.0117408	0.02439
Nighttime_Behaviors	~	APOE_e4_alleles	0.00355233	0.00955263	0.371869	0.70999	-0.0151705	0.0222751
Nighttime_Behaviors	~	Obesity	0.0342044	0.00948693	3.60543	0.000311639	0.0156104	0.0527985
Nighttime_Behaviors	~	Medication_for_AD	0.0579155	0.0184235	3.14356	0.00166905	0.0218061	0.094025
Nighttime_Behaviors	~	Antipsychotic	0.0388955	0.0101368	3.83706	0.000124516	0.0190277	0.0587633
Nighttime_Behaviors	~	Hypnotic	0.0213004	0.00907598	2.3469	0.0189305	0.0035118	0.039089
Nighttime_Behaviors	~	Heart_attack	0.00143833	0.00915177	0.157164	0.875116	-0.0164988	0.0193755
Nighttime_Behaviors	~	Hypertension	-0.0117776	0.00954578	-1.2338	0.217276	-0.030487	0.00693177
Appetite	~	Bills	-0.00514349	0.0114592	-0.448853	0.653537	-0.0276031	0.0173161
Appetite	~	Taxes	0.122211	0.0115949	10.54	0	0.099485	0.144936
Appetite	~	Shopping	-0.0508143	0.0109089	-4.65807	3.19192e-06	-0.0721953	-0.0294333
Appetite	~	Games	0.0343164	0.0103683	3.30975	0.000933793	0.013995	0.0546379
Appetite	~	Stove_Usage	-0.0207577	0.00988888	-2.0991	0.0358083	-0.0401396	-0.00137588
Appetite	~	Meal_Preparation	-0.0101496	0.0104362	-0.972541	0.330782	-0.0306042	0.010305
Appetite	~	Events	-0.0244195	0.0105967	-2.30444	0.0211979	-0.0451887	-0.00365032
Appetite	~	Paying_Attention	0.0304538	0.0104302	2.91976	0.00350297	0.0100109	0.0508967
Appetite	~	Reminders_Dates	0.172607	0.0113498	15.2079	0	0.150362	0.194853
Appetite	~	Travel_Engagement	0.0406872	0.0111224	3.65813	0.000254062	0.0188877	0.0624867
Appetite	~	Age	-0.059819	0.00957034	-6.25046	4.09236e-10	-0.0785766	-0.0410615
Appetite	~	Gender	0.0272513	0.00946392	2.87949	0.00398319	0.00870232	0.0458002
Appetite	~	Education	-0.0115403	0.00969152	-1.19076	0.233747	-0.0305353	0.00745474
Appetite	~	Tobacco_Use	0.00635743	0.00937256	0.678302	0.49758	-0.0120125	0.0247273
Appetite	~	Alcohol_Use	0.0469897	0.00931243	5.04591	4.51364e-07	0.0287377	0.0652417
Appetite	~	APOE_e4_alleles	-0.00764612	0.0096513	-0.792237	0.428223	-0.0265623	0.0112701
Appetite	~	Obesity	0.0447657	0.00958492	4.67043	3.0057e-06	0.0259796	0.0635518
Appetite	~	Medication_for_AD	0.0240454	0.0186138	1.2918	0.196425	-0.012437	0.0605279
Appetite	~	Antipsychotic	0.0227186	0.0102415	2.21829	0.0265352	0.00264563	0.0427916
Appetite	~	Hypnotic	0.0876275	0.00916973	9.55617	0	0.0696552	0.1056
Appetite	~	Heart_attack	0.00693845	0.0092463	0.750403	0.453012	-0.011184	0.0250609
Appetite	~	Hypertension	0.0172596	0.00964438	1.7896	0.0735184	-0.00164307	0.0361622
Depression_Disorder	~	Bills	-0.0331377	0.0115057	-2.8801	0.00397548	-0.0556885	-0.0105869
Depression_Disorder	~	Taxes	-1.71145e-05	0.011642	-0.00147006	0.998827	-0.0228351	0.0228008
Depression_Disorder	~	Shopping	0.014273	0.0109532	1.30309	0.192543	-0.00719482	0.0357409
Depression_Disorder	~	Games	0.0349335	0.0104104	3.35563	0.000791853	0.0145294	0.0553375
Depression_Disorder	~	Stove_Usage	-0.00525252	0.00992905	-0.529006	0.596802	-0.0247131	0.0142081
Depression_Disorder	~	Meal_Preparation	-0.0231834	0.0104786	-2.21245	0.0269356	-0.0437211	-0.00264569
Depression_Disorder	~	Events	-0.0370775	0.0106398	-3.48481	0.000492493	-0.0579311	-0.016224
Depression_Disorder	~	Paying_Attention	-0.00306712	0.0104726	-0.292871	0.769621	-0.0235931	0.0174588
Depression_Disorder	~	Reminders_Dates	0.0620899	0.0113959	5.44843	5.08163e-08	0.0397543	0.0844255
Depression_Disorder	~	Travel_Engagement	0.00123538	0.0111676	0.110622	0.911916	-0.0206527	0.0231234
Depression_Disorder	~	Age	-0.00462892	0.00960922	-0.481716	0.630007	-0.0234626	0.0142048
Depression_Disorder	~	Gender	-0.141717	0.00950237	-14.9139	0	-0.160341	-0.123093
Depression_Disorder	~	Education	0.0197996	0.0097309	2.03472	0.0418794	0.000727405	0.0388718
Depression_Disorder	~	Tobacco_Use	0.0118743	0.00941064	1.26179	0.207023	-0.00657022	0.0303188
Depression_Disorder	~	Alcohol_Use	0.0175883	0.00935026	1.88105	0.0599654	-0.000737887	0.0359145
Depression_Disorder	~	APOE_e4_alleles	-0.0156783	0.00969051	-1.61791	0.105683	-0.0346714	0.00331472
Depression_Disorder	~	Obesity	0.214531	0.00962387	22.2916	0	0.195668	0.233393
Depression_Disorder	~	Medication_for_AD	0.0293267	0.0186895	1.56916	0.116612	-0.007304	0.0659573
Depression_Disorder	~	Antipsychotic	0.0101131	0.0102831	0.983469	0.325377	-0.0100414	0.0302677
Depression_Disorder	~	Hypnotic	0.0552173	0.00920699	5.99733	2.00591e-09	0.037172	0.0732627
Depression_Disorder	~	Heart_attack	0.0419593	0.00928386	4.51959	6.19594e-06	0.0237632	0.0601553
Depression_Disorder	~	Hypertension	0.068092	0.00968356	7.03171	2.04015e-12	0.0491126	0.0870715
AD	~	Sleep_Apnea	0.0174131	0.00675689	-2.57709	0.00996347	-0.0306564	-0.00416988
AD	~	REM_Sleep_Behavior	0.00600296	0.00666921	0.9001	0.368067	-0.00706846	0.0190744
AD	~	Emotional_Lability	-0.00273986	0.00674867	-0.405986	0.684753	-0.015967	0.0104873
AD	~	Anxiety	0.0691096	0.00720891	9.5867	0	0.0549804	0.0832388
AD	~	Motivation	-0.00691986	0.00725622	-0.953646	0.340263	-0.0211418	0.00730207
AD	~	Agitation	0.00732984	0.0072064	1.01713	0.309092	-0.00679445	0.0214541
AD	~	Hallucination	-0.0133985	0.00701753	-1.90929	0.0562247	-0.0271526	0.000355609
AD	~	Delusion	-0.0113717	0.00712884	-1.59517	0.110674	-0.025344	0.00260055
AD	~	APA	-0.00327494	0.00703604	-0.465452	0.641608	-0.0170653	0.0105155
AD	~	DSM_Diagnosis	0.0326647	0.00704836	4.63437	3.58025e-06	0.0188502	0.0464793
AD	~	Irritability	-0.00106038	0.00691469	-0.153351	0.878121	-0.0146129	0.0124922
AD	~	Nighttime_Behaviors	0.0278481	0.00709016	3.92772	8.57563e-05	0.0139517	0.0417446
AD	~	Appetite	0.0334674	0.00701767	4.76902	1.85121e-06	0.0197131	0.0472218
AD	~	Depression_Disorder	0.00970433	0.00698928	1.38846	0.164997	-0.0039944	0.0234031
AD	~	Bills	0.0242812	0.0084674	2.86761	0.00413586	0.0076854	0.040877
AD	~	Taxes	0.212786	0.00875661	24.3	0	0.195623	0.229948
AD	~	Shopping	-0.0938633	0.00801903	-11.7051	0	-0.10958	-0.0781463
AD	~	Games	0.0554665	0.00763724	7.26264	3.79696e-13	0.0404978	0.0704352
AD	~	Stove_Usage	-0.036102	0.00740446	-4.87571	1.08418e-06	-0.0506145	-0.0215895
AD	~	Meal_Preparation	-0.0440845	0.00765355	-5.76001	8.41075e-09	-0.0590852	-0.0290839
AD	~	Events	-0.0122941	0.00781116	-1.57391	0.115508	-0.0276037	0.00301552
AD	~	Paying_Attention	0.0375815	0.00769433	4.88431	1.0379e-06	0.0225009	0.0526621
AD	~	Reminders_Dates	0.234459	0.00888631	26.3843	0	0.217042	0.251876
AD	~	Travel_Engagement	0.0834556	0.00817463	10.2091	0	0.0674336	0.0994776
AD	~	Age	0.109291	0.0070479	15.5069	0	0.0954775	0.123105
AD	~	Gender	-0.067833	0.0070639	-9.60277	0	-0.081678	-0.053988
AD	~	Education	-0.0480939	0.00712969	-6.74558	1.52411e-11	-0.0620679	-0.03412
AD	~	Tobacco_Use	-0.0141993	0.00686205	-2.06926	0.038522	-0.0276487	-0.000749971
AD	~	Alcohol_Use	-0.000977035	0.00683348	-0.142978	0.886308	-0.0143704	0.0124163
AD	~	APOE_e4_alleles	0.102677	0.00706678	14.5295	0	0.0888263	0.116528
AD	~	Obesity	-0.0498436	0.00719092	-6.93146	4.16533e-12	-0.0639375	-0.0357496
AD	~	Medication_for_AD	0.207806	0.0136281	15.2484	0	0.181096	0.234517
AD	~	Antipsychotic	-0.0142112	0.00759222	-1.87181	0.061233	-0.0290917	0.000669292
AD	~	Hypnotic	0.0165149	0.00685646	2.40867	0.0160108	0.00307652	0.0299533
AD	~	Heart_attack	0.00118605	0.00678201	0.174881	0.861173	-0.0121065	0.0144785
AD	~	Hypertension	0.0250412	0.00709503	3.5294	0.000416509	0.0111352	0.0389472
Bills	~~	Bills	0.629272	0.00853922	73.6919	0	0.612535	0.646008
Taxes	~~	Taxes	0.614856	0.0083436	73.6919	0	0.598503	0.631209
Shopping	~~	Shopping	0.694393	0.00942292	73.6919	0	0.675925	0.712862
Games	~~	Games	0.768995	0.0104353	73.6919	0	0.748542	0.789448
Stove_Usage	~~	Stove_Usage	0.845553	0.0114742	73.6919	0	0.823064	0.868042
Meal_Preparation	~~	Meal_Preparation	0.758998	0.0102996	73.6919	0	0.738811	0.779185
Events	~~	Events	0.736466	0.00999385	73.6919	0	0.716879	0.756054
Paying_Attention	~~	Paying_Attention	0.75944	0.0103056	73.6919	0	0.739241	0.779638
Reminders_Dates	~~	Reminders_Dates	0.64113	0.00870013	73.6919	0	0.624078	0.658182
Travel_Engagement	~~	Travel_Engagement	0.667972	0.00906439	73.6919	0	0.650206	0.685738
Emotional_Lability	~~	Emotional_Lability	0.971216	0.0131794	73.6919	0	0.945385	0.997048
Anxiety	~~	Anxiety	0.851166	0.0115503	73.6919	0	0.828527	0.873804
Motivation	~~	Motivation	0.840102	0.0114002	73.6919	0	0.817758	0.862446
Agitation	~~	Agitation	0.851757	0.0115583	73.6919	0	0.829103	0.874411
Hallucination	~~	Hallucination	0.898222	0.0121889	73.6919	0	0.874333	0.922112
Delusion	~~	Delusion	0.870392	0.0118112	73.6919	0	0.847243	0.893542
APA	~~	APA	0.893503	0.0121248	73.6919	0	0.869738	0.917267
DSM_Diagnosis	~~	DSM_Diagnosis	0.890382	0.0120825	73.6919	0	0.866701	0.914063
Irritability	~~	Irritability	0.925139	0.0125541	73.6919	0	0.900534	0.949745
Nighttime_Behaviors	~~	Nighttime_Behaviors	0.879915	0.0119405	73.6919	0	0.856512	0.903318
Appetite	~~	Appetite	0.898187	0.0121884	73.6919	0	0.874298	0.922076
Depression_Disorder	~~	Depression_Disorder	0.9055	0.0122876	73.6919	0	0.881416	0.929583
AD	~~	AD	0.480422	0.00651933	73.6919	0	0.467644	0.493199
Sleep_Apnea	~~	Sleep_Apnea	0.999908	0			0.999908	0.999908
Sleep_Apnea	~~	REM_Sleep_Behavior	0.0291217	0			0.0291217	0.0291217
Sleep_Apnea	~~	Age	-0.000622565	0			-0.000622565	-0.000622565
Sleep_Apnea	~~	Gender	-0.0839933	0			-0.0839933	-0.0839933
Sleep_Apnea	~~	Education	0.00342354	0			0.00342354	0.00342354
Sleep_Apnea	~~	Tobacco_Use	0.00534651	0			0.00534651	0.00534651
Sleep_Apnea	~~	Alcohol_Use	0.0395822	0			0.0395822	0.0395822
Sleep_Apnea	~~	APOE_e4_alleles	0.0105339	0			0.0105339	0.0105339
Sleep_Apnea	~~	Obesity	-0.0256354	0			-0.0256354	-0.0256354
Sleep_Apnea	~~	Medication_for_AD	0.0929249	0			0.0929249	0.0929249
Sleep_Apnea	~~	Antipsychotic	0.0259655	0			0.0259655	0.0259655
Sleep_Apnea	~~	Hypnotic	0.0810226	0			0.0810226	0.0810226
Sleep_Apnea	~~	Heart_attack	0.0457328	0			0.0457328	0.0457328
Sleep_Apnea	~~	Hypertension	-0.0247897	0			-0.0247897	-0.0247897
REM_Sleep_Behavior	~~	REM_Sleep_Behavior	0.999908	0			0.999908	0.999908
REM_Sleep_Behavior	~~	Age	-0.00418026	0			-0.00418026	-0.00418026
REM_Sleep_Behavior	~~	Gender	-0.0199361	0			-0.0199361	-0.0199361
REM_Sleep_Behavior	~~	Education	0.0175103	0			0.0175103	0.0175103
REM_Sleep_Behavior	~~	Tobacco_Use	0.0201564	0			0.0201564	0.0201564
REM_Sleep_Behavior	~~	Alcohol_Use	-0.00264698	0			-0.00264698	-0.00264698
REM_Sleep_Behavior	~~	APOE_e4_alleles	0.0112648	0			0.0112648	0.0112648
REM_Sleep_Behavior	~~	Obesity	0.0316758	0			0.0316758	0.0316758
REM_Sleep_Behavior	~~	Medication_for_AD	0.0228511	0			0.0228511	0.0228511
REM_Sleep_Behavior	~~	Antipsychotic	-0.0111876	0			-0.0111876	-0.0111876
REM_Sleep_Behavior	~~	Hypnotic	0.0283395	0			0.0283395	0.0283395
REM_Sleep_Behavior	~~	Heart_attack	-0.0136363	0			-0.0136363	-0.0136363
REM_Sleep_Behavior	~~	Hypertension	0.00805623	0			0.00805623	0.00805623
Age	~~	Age	0.999908	0			0.999908	0.999908
Age	~~	Gender	-0.0445978	0			-0.0445978	-0.0445978
Age	~~	Education	-0.000486269	0			-0.000486269	-0.000486269
Age	~~	Tobacco_Use	0.111359	0			0.111359	0.111359
Age	~~	Alcohol_Use	-0.038711	0			-0.038711	-0.038711
Age	~~	APOE_e4_alleles	-0.0756987	0			-0.0756987	-0.0756987
Age	~~	Obesity	-0.0709301	0			-0.0709301	-0.0709301
Age	~~	Medication_for_AD	0.0674541	0			0.0674541	0.0674541
Age	~~	Antipsychotic	0.0197423	0			0.0197423	0.0197423
Age	~~	Hypnotic	-0.00501946	0			-0.00501946	-0.00501946
Age	~~	Heart_attack	0.07287	0			0.07287	0.07287
Age	~~	Hypertension	0.210122	0			0.210122	0.210122
Gender	~~	Gender	0.999908	0			0.999908	0.999908
Gender	~~	Education	-0.121529	0			-0.121529	-0.121529
Gender	~~	Tobacco_Use	-0.0663875	0			-0.0663875	-0.0663875
Gender	~~	Alcohol_Use	-0.10018	0			-0.10018	-0.10018
Gender	~~	APOE_e4_alleles	-0.0247146	0			-0.0247146	-0.0247146
Gender	~~	Obesity	-0.0462571	0			-0.0462571	-0.0462571
Gender	~~	Medication_for_AD	-0.0761264	0			-0.0761264	-0.0761264
Gender	~~	Antipsychotic	-0.0152129	0			-0.0152129	-0.0152129
Gender	~~	Hypnotic	0.0400204	0			0.0400204	0.0400204
Gender	~~	Heart_attack	-0.129018	0			-0.129018	-0.129018
Gender	~~	Hypertension	-0.0788054	0			-0.0788054	-0.0788054
Education	~~	Education	0.999908	0			0.999908	0.999908
Education	~~	Tobacco_Use	-0.0669018	0			-0.0669018	-0.0669018
Education	~~	Alcohol_Use	-0.0359921	0			-0.0359921	-0.0359921
Education	~~	APOE_e4_alleles	-0.010959	0			-0.010959	-0.010959
Education	~~	Obesity	-0.0277768	0			-0.0277768	-0.0277768
Education	~~	Medication_for_AD	-0.0974691	0			-0.0974691	-0.0974691
Education	~~	Antipsychotic	-0.0331648	0			-0.0331648	-0.0331648
Education	~~	Hypnotic	0.00723804	0			0.00723804	0.00723804
Education	~~	Heart_attack	0.00636683	0			0.00636683	0.00636683
Education	~~	Hypertension	-0.0298849	0			-0.0298849	-0.0298849
Tobacco_Use	~~	Tobacco_Use	0.999908	0			0.999908	0.999908
Tobacco_Use	~~	Alcohol_Use	0.150724	0			0.150724	0.150724
Tobacco_Use	~~	APOE_e4_alleles	-5.86194e-05	0			-5.86194e-05	-5.86194e-05
Tobacco_Use	~~	Obesity	0.00931087	0			0.00931087	0.00931087
Tobacco_Use	~~	Medication_for_AD	0.00201296	0			0.00201296	0.00201296
Tobacco_Use	~~	Antipsychotic	-0.00849506	0			-0.00849506	-0.00849506
Tobacco_Use	~~	Hypnotic	0.0353352	0			0.0353352	0.0353352
Tobacco_Use	~~	Heart_attack	0.0226186	0			0.0226186	0.0226186
Tobacco_Use	~~	Hypertension	0.0552315	0			0.0552315	0.0552315
Alcohol_Use	~~	Alcohol_Use	0.999908	0			0.999908	0.999908
Alcohol_Use	~~	APOE_e4_alleles	0.0176132	0			0.0176132	0.0176132
Alcohol_Use	~~	Obesity	0.0299158	0			0.0299158	0.0299158
Alcohol_Use	~~	Medication_for_AD	-0.00440076	0			-0.00440076	-0.00440076
Alcohol_Use	~~	Antipsychotic	0.0154322	0			0.0154322	0.0154322
Alcohol_Use	~~	Hypnotic	0.0120569	0			0.0120569	0.0120569
Alcohol_Use	~~	Heart_attack	0.00903051	0			0.00903051	0.00903051
Alcohol_Use	~~	Hypertension	0.041355	0			0.041355	0.041355
APOE_e4_alleles	~~	APOE_e4_alleles	0.999908	0			0.999908	0.999908
APOE_e4_alleles	~~	Obesity	-0.0575378	0			-0.0575378	-0.0575378
APOE_e4_alleles	~~	Medication_for_AD	0.193875	0			0.193875	0.193875
APOE_e4_alleles	~~	Antipsychotic	0.0125124	0			0.0125124	0.0125124
APOE_e4_alleles	~~	Hypnotic	0.00794466	0			0.00794466	0.00794466
APOE_e4_alleles	~~	Heart_attack	-0.0317356	0			-0.0317356	-0.0317356
APOE_e4_alleles	~~	Hypertension	-0.00808635	0			-0.00808635	-0.00808635
Obesity	~~	Obesity	0.999908	0			0.999908	0.999908
Obesity	~~	Medication_for_AD	-0.0884443	0			-0.0884443	-0.0884443
Obesity	~~	Antipsychotic	-0.0221326	0			-0.0221326	-0.0221326
Obesity	~~	Hypnotic	-0.0307379	0			-0.0307379	-0.0307379
Obesity	~~	Heart_attack	0.0691718	0			0.0691718	0.0691718
Obesity	~~	Hypertension	0.185757	0			0.185757	0.185757
Medication_for_AD	~~	Medication_for_AD	0.999908	0			0.999908	0.999908
Medication_for_AD	~~	Antipsychotic	0.0582774	0			0.0582774	0.0582774
Medication_for_AD	~~	Hypnotic	0.0486601	0			0.0486601	0.0486601
Medication_for_AD	~~	Heart_attack	-0.00493502	0			-0.00493502	-0.00493502
Medication_for_AD	~~	Hypertension	0.00250339	0			0.00250339	0.00250339
Antipsychotic	~~	Antipsychotic	0.999908	0			0.999908	0.999908
Antipsychotic	~~	Hypnotic	0.063072	0			0.063072	0.063072
Antipsychotic	~~	Heart_attack	0.0113376	0			0.0113376	0.0113376
Antipsychotic	~~	Hypertension	0.000561193	0			0.000561193	0.000561193
Hypnotic	~~	Hypnotic	0.999908	0			0.999908	0.999908
Hypnotic	~~	Heart_attack	0.00509915	0			0.00509915	0.00509915
Hypnotic	~~	Hypertension	0.0155036	0			0.0155036	0.0155036
Heart_attack	~~	Heart_attack	0.999908	0			0.999908	0.999908
Heart_attack	~~	Hypertension	0.106831	0			0.106831	0.106831
Hypertension	~~	Hypertension	0.999908	0			0.999908	0.999908
lhs	op	rhs	est	se	z	pvalue	ci.lower	ci.upper
Global_CDR_Score	~	Sleep_Apnea	0.00620485	0.00794828	0.780653	0.435007	-0.00937349	0.0217832
Global_CDR_Score	~	REM_Sleep_Behavior	0.0154717	0.0078636	1.9675	0.0491253	5.92827e-05	0.030884
Global_CDR_Score	~	Age	0.0740186	0.00820499	9.02118	0	0.0579372	0.0901001
Global_CDR_Score	~	Gender	-0.0458412	0.00812168	-5.6443	1.65859e-08	-0.0617594	-0.029923
Global_CDR_Score	~	Education	-0.107613	0.00799804	-13.4549	0	-0.123289	-0.0919369
Global_CDR_Score	~	Tobacco_Use	-0.0337008	0.00803168	-4.19599	2.71683e-05	-0.0494426	-0.017959
Global_CDR_Score	~	Alcohol_Use	0.02541	0.00800316	3.175	0.00149836	0.00972414	0.041096
Global_CDR_Score	~	APOE_e4_alleles	0.0971718	0.00804578	12.0774	0	0.0814024	0.112941
Global_CDR_Score	~	Obesity	-0.0547755	0.00810939	-6.75458	1.4325e-11	-0.0706696	-0.0388814
Global_CDR_Score	~	Medication_for_AD	0.456235	0.00816879	55.851	0	0.440224	0.472245
Global_CDR_Score	~	Antipsychotic	0.189867	0.00788277	24.0863	0	0.174417	0.205317
Global_CDR_Score	~	Hypnotic	0.00341442	0.00791825	0.431209	0.666317	-0.0121051	0.0189339
Global_CDR_Score	~	Heart_attack	0.00314403	0.00798205	0.393887	0.693664	-0.0125005	0.0187886
Global_CDR_Score	~	Hypertension	0.0392373	0.0082583	4.75126	2.02156e-06	0.0230513	0.0554233
CDR_Total_Score	~	Sleep_Apnea	0.00853591	0.00774885	1.10157	0.270648	-0.00665156	0.0237234
CDR_Total_Score	~	REM_Sleep_Behavior	0.011958	0.0076663	1.55982	0.118803	-0.00306764	0.0269837
CDR_Total_Score	~	Age	0.0498907	0.00799912	6.23702	4.45983e-10	0.0342127	0.0655687
CDR_Total_Score	~	Gender	-0.0329832	0.00791791	-4.16565	3.10465e-05	-0.048502	-0.0174644
CDR_Total_Score	~	Education	-0.102648	0.00779737	-13.1644	0	-0.11793	-0.0873651
CDR_Total_Score	~	Tobacco_Use	-0.0364952	0.00783016	-4.66085	3.14908e-06	-0.051842	-0.0211484
CDR_Total_Score	~	Alcohol_Use	0.0211208	0.00780236	2.70698	0.0067899	0.00582846	0.0364132
CDR_Total_Score	~	APOE_e4_alleles	0.089063	0.00784391	11.3544	0	0.0736892	0.104437
CDR_Total_Score	~	Obesity	-0.0575941	0.00790592	-7.28493	3.21743e-13	-0.0730894	-0.0420987
CDR_Total_Score	~	Medication_for_AD	0.489266	0.00796383	61.436	0	0.473657	0.504875
CDR_Total_Score	~	Antipsychotic	0.21184	0.00768499	27.5654	0	0.196777	0.226902
CDR_Total_Score	~	Hypnotic	-0.0119992	0.00771958	-1.55439	0.120092	-0.0271293	0.00313087
CDR_Total_Score	~	Heart_attack	-0.00083558	0.00778178	-0.107376	0.91449	-0.0160876	0.0144164
CDR_Total_Score	~	Hypertension	0.0359812	0.0080511	4.46911	7.85472e-06	0.0202014	0.0517611
Animal_Naming_Total	~	Sleep_Apnea	0.0177795	0.00829492	2.14342	0.032079	0.00152179	0.0340373
Animal_Naming_Total	~	REM_Sleep_Behavior	0.00336012	0.00820656	0.409443	0.682214	-0.0127244	0.0194447
Animal_Naming_Total	~	Age	-0.156839	0.00856283	-18.3163	0	-0.173622	-0.140056
Animal_Naming_Total	~	Gender	0.0261254	0.00847589	3.08232	0.00205392	0.00951299	0.0427379
Animal_Naming_Total	~	Education	0.21153	0.00834686	25.3425	0	0.19517	0.227889
Animal_Naming_Total	~	Tobacco_Use	0.0274912	0.00838196	3.27981	0.00103878	0.0110629	0.0439196
Animal_Naming_Total	~	Alcohol_Use	-0.0299648	0.0083522	-3.58765	0.000333666	-0.0463348	-0.0135948
Animal_Naming_Total	~	APOE_e4_alleles	-0.0471176	0.00839668	-5.61145	2.00636e-08	-0.0635748	-0.0306604
Animal_Naming_Total	~	Obesity	0.0525585	0.00846306	6.21034	5.28693e-10	0.0359712	0.0691458
Animal_Naming_Total	~	Medication_for_AD	-0.378152	0.00852505	-44.3577	0	-0.39486	-0.361443
Animal_Naming_Total	~	Antipsychotic	-0.083998	0.00822656	-10.2106	0	-0.100122	-0.0678742
Animal_Naming_Total	~	Hypnotic	0.0374076	0.00826359	4.5268	5.98832e-06	0.0212113	0.053604
Animal_Naming_Total	~	Heart_attack	0.0353593	0.00833017	4.24472	2.18864e-05	0.0190324	0.0516861
Animal_Naming_Total	~	Hypertension	-0.0627212	0.00861847	-7.27753	3.3995e-13	-0.0796131	-0.0458293
Vegetable_Naming_Total	~	Sleep_Apnea	0.0040902	0.00813801	0.502604	0.615242	-0.01186	0.0200404
Vegetable_Naming_Total	~	REM_Sleep_Behavior	-0.00212302	0.00805131	-0.263686	0.792022	-0.0179033	0.0136573
Vegetable_Naming_Total	~	Age	-0.125346	0.00840085	-14.9206	0	-0.141811	-0.108881
Vegetable_Naming_Total	~	Gender	0.229919	0.00831555	27.6493	0	0.213621	0.246218
Vegetable_Naming_Total	~	Education	0.147322	0.00818896	17.9903	0	0.131272	0.163372
Vegetable_Naming_Total	~	Tobacco_Use	0.0397507	0.0082234	4.83385	1.33915e-06	0.0236331	0.0558683
Vegetable_Naming_Total	~	Alcohol_Use	-0.0225741	0.0081942	-2.75488	0.00587134	-0.0386344	-0.00651372
Vegetable_Naming_Total	~	APOE_e4_alleles	-0.0655612	0.00823784	-7.95854	1.77636e-15	-0.081707	-0.0494153
Vegetable_Naming_Total	~	Obesity	0.0665896	0.00830297	8.01998	1.11022e-15	0.0503161	0.0828632
Vegetable_Naming_Total	~	Medication_for_AD	-0.387268	0.00836378	-46.303	0	-0.403661	-0.370875
Vegetable_Naming_Total	~	Antipsychotic	-0.0719063	0.00807094	-8.90928	0	-0.087725	-0.0560875
Vegetable_Naming_Total	~	Hypnotic	0.0275267	0.00810727	3.39531	0.0006855	0.0116368	0.0434167
Vegetable_Naming_Total	~	Heart_attack	0.00698432	0.00817259	0.854603	0.392771	-0.00903366	0.0230023
Vegetable_Naming_Total	~	Hypertension	-0.0186573	0.00845544	-2.20655	0.0273457	-0.0352297	-0.00208497
Bills	~	Global_CDR_Score	-0.0997886	0.00681619	-14.6399	0	-0.113148	-0.0864291
Bills	~	CDR_Total_Score	0.699471	0.00699188	100.041	0	0.685767	0.713175
Bills	~	Animal_Naming_Total	-0.0516647	0.00653126	-7.91036	2.66454e-15	-0.0644657	-0.0388636
Bills	~	Vegetable_Naming_Total	-0.0808731	0.00665858	-12.1457	0	-0.0939237	-0.0678225
Bills	~	Age	-0.037605	0.00600885	-6.25826	3.89288e-10	-0.0493821	-0.0258278
Bills	~	Gender	-0.00618507	0.0059689	-1.03622	0.300102	-0.0178839	0.00551376
Bills	~	Education	0.000165504	0.0060167	0.0275074	0.978055	-0.011627	0.011958
Bills	~	Tobacco_Use	-0.0052492	0.00572434	-0.916995	0.359145	-0.0164687	0.00597031
Bills	~	Alcohol_Use	0.00805401	0.00569272	1.41479	0.157129	-0.00310351	0.0192115
Bills	~	APOE_e4_alleles	0.0169013	0.00581272	2.90764	0.00364168	0.00550857	0.028294
Bills	~	Obesity	-0.00751314	0.00581027	-1.29308	0.195984	-0.0189011	0.00387478
Bills	~	Medication_for_AD	0.199775	0.00822163	24.2987	0	0.183661	0.215889
Bills	~	Antipsychotic	-0.039457	0.00597918	-6.59906	4.13773e-11	-0.0511759	-0.027738
Bills	~	Hypnotic	-0.0105208	0.00561578	-1.87344	0.0610078	-0.0215275	0.000485907
Bills	~	Heart_attack	-0.00310335	0.00567079	-0.547253	0.584205	-0.0142179	0.00801118
Bills	~	Hypertension	0.00496723	0.00589176	0.843082	0.399183	-0.0065804	0.0165149
Taxes	~	Global_CDR_Score	-0.0937392	0.00680364	-13.7778	0	-0.107074	-0.0804043
Taxes	~	CDR_Total_Score	0.676219	0.006979	96.8935	0	0.662541	0.689898
Taxes	~	Animal_Naming_Total	-0.0473674	0.00651924	-7.26579	3.70814e-13	-0.0601449	-0.0345899
Taxes	~	Vegetable_Naming_Total	-0.0879828	0.00664631	-13.2378	0	-0.101009	-0.0749562
Taxes	~	Age	-0.0272448	0.00599779	-4.54247	5.55985e-06	-0.0390002	-0.0154893
Taxes	~	Gender	0.00154058	0.00595791	0.258577	0.795962	-0.0101367	0.0132179
Taxes	~	Education	0.0028669	0.00600562	0.477369	0.633099	-0.0089039	0.0146377
Taxes	~	Tobacco_Use	-0.00715861	0.0057138	-1.25286	0.210255	-0.0183575	0.00404023
Taxes	~	Alcohol_Use	0.0113214	0.00568223	1.99241	0.0463256	0.00018439	0.0224583
Taxes	~	APOE_e4_alleles	0.032776	0.00580201	5.64908	1.6131e-08	0.0214043	0.0441478
Taxes	~	Obesity	-0.0149899	0.00579957	-2.58466	0.00974759	-0.0263568	-0.00362295
Taxes	~	Medication_for_AD	0.215347	0.00820649	26.2411	0	0.199263	0.231432
Taxes	~	Antipsychotic	-0.0381455	0.00596817	-6.39149	1.6428e-10	-0.0498429	-0.0264481
Taxes	~	Hypnotic	-0.0181857	0.00560543	-3.2443	0.00117741	-0.0291721	-0.00719924
Taxes	~	Heart_attack	-0.0063519	0.00566034	-1.12218	0.261787	-0.017446	0.00474216
Taxes	~	Hypertension	-0.00183018	0.00588091	-0.311207	0.755643	-0.0133565	0.00969619
Shopping	~	Global_CDR_Score	-0.13922	0.00686166	-20.2895	0	-0.152668	-0.125771
Shopping	~	CDR_Total_Score	0.849157	0.00703852	120.644	0	0.835362	0.862953
Shopping	~	Animal_Naming_Total	-0.015091	0.00657484	-2.29526	0.0217182	-0.0279774	-0.00220452
Shopping	~	Vegetable_Naming_Total	-0.0325462	0.006703	-4.85546	1.20105e-06	-0.0456838	-0.0194085
Shopping	~	Age	-0.0153315	0.00604894	-2.53458	0.0112583	-0.0271872	-0.0034758
Shopping	~	Gender	0.000581306	0.00600872	0.0967437	0.92293	-0.0111956	0.0123582
Shopping	~	Education	-0.0141123	0.00605684	-2.32997	0.0198077	-0.0259834	-0.00224107
Shopping	~	Tobacco_Use	-0.00540944	0.00576253	-0.938726	0.347871	-0.0167038	0.00588491
Shopping	~	Alcohol_Use	0.0111376	0.00573069	1.9435	0.0519556	-9.43395e-05	0.0223696
Shopping	~	APOE_e4_alleles	-0.000262152	0.0058515	-0.0448008	0.964266	-0.0117309	0.0112066
Shopping	~	Obesity	-0.00730078	0.00584903	-1.2482	0.211957	-0.0187647	0.00416311
Shopping	~	Medication_for_AD	0.106913	0.00827648	12.9177	0	0.0906911	0.123134
Shopping	~	Antipsychotic	-0.0189775	0.00601907	-3.1529	0.00161655	-0.0307747	-0.00718039
Shopping	~	Hypnotic	-0.0203132	0.00565324	-3.59319	0.000326654	-0.0313933	-0.00923302
Shopping	~	Heart_attack	-0.0056768	0.00570862	-0.994426	0.320015	-0.0168655	0.00551188
Shopping	~	Hypertension	0.0256151	0.00593106	4.3188	1.56879e-05	0.0139904	0.0372397
Games	~	Global_CDR_Score	-0.0994362	0.0077639	-12.8075	0	-0.114653	-0.0842193
Games	~	CDR_Total_Score	0.759512	0.00796401	95.3679	0	0.743902	0.775121
Games	~	Animal_Naming_Total	-0.0603161	0.00743936	-8.1077	4.44089e-16	-0.074897	-0.0457352
Games	~	Vegetable_Naming_Total	-0.0447784	0.00758437	-5.90403	3.54719e-09	-0.0596435	-0.0299133
Games	~	Age	-0.0471878	0.00684431	-6.89445	5.40745e-12	-0.0606024	-0.0337731
Games	~	Gender	-0.000955446	0.00679881	-0.140531	0.88824	-0.0142809	0.01237
Games	~	Education	0.0267208	0.00685325	3.89899	9.65953e-05	0.0132886	0.0401529
Games	~	Tobacco_Use	-0.0127936	0.00652024	-1.96213	0.0497469	-0.025573	-1.41465e-05
Games	~	Alcohol_Use	0.00661358	0.00648422	1.01995	0.307752	-0.00609526	0.0193224
Games	~	APOE_e4_alleles	-0.0181678	0.00662091	-2.74401	0.00606935	-0.0311446	-0.0051911
Games	~	Obesity	-0.0140747	0.00661812	-2.12669	0.0334462	-0.0270459	-0.00110339
Games	~	Medication_for_AD	0.050167	0.00936475	5.357	8.46145e-08	0.0318124	0.0685216
Games	~	Antipsychotic	-0.0155579	0.00681051	-2.28439	0.0223487	-0.0289062	-0.0022095
Games	~	Hypnotic	0.0224248	0.00639658	3.50574	0.000455338	0.00988769	0.0349618
Games	~	Heart_attack	0.00956703	0.00645924	1.48114	0.13857	-0.00309285	0.0222269
Games	~	Hypertension	-0.0106429	0.00671094	-1.58591	0.11276	-0.0237961	0.00251025
Stove_Usage	~	Global_CDR_Score	-0.0131067	0.00836336	-1.56716	0.117077	-0.0294986	0.00328516
Stove_Usage	~	CDR_Total_Score	0.749604	0.00857893	87.3773	0	0.732789	0.766418
Stove_Usage	~	Animal_Naming_Total	-0.00789681	0.00801376	-0.985406	0.324424	-0.0236035	0.00780987
Stove_Usage	~	Vegetable_Naming_Total	0.0268549	0.00816997	3.28702	0.00101253	0.010842	0.0428677
Stove_Usage	~	Age	-0.0166182	0.00737277	-2.254	0.0241961	-0.0310686	-0.00216786
Stove_Usage	~	Gender	0.00642308	0.00732375	0.877021	0.380475	-0.00793121	0.0207774
Stove_Usage	~	Education	0.007323	0.0073824	0.991954	0.32122	-0.00714624	0.0217922
Stove_Usage	~	Tobacco_Use	-0.00723837	0.00702368	-1.03057	0.302744	-0.0210045	0.00652779
Stove_Usage	~	Alcohol_Use	0.0179572	0.00698488	2.57086	0.0101445	0.00426706	0.0316473
Stove_Usage	~	APOE_e4_alleles	-0.0293862	0.00713212	-4.12026	3.78446e-05	-0.0433649	-0.0154075
Stove_Usage	~	Obesity	-0.019603	0.00712911	-2.74971	0.00596477	-0.0335758	-0.0056302
Stove_Usage	~	Medication_for_AD	-0.0566403	0.0100878	-5.61472	1.96876e-08	-0.0764121	-0.0368686
Stove_Usage	~	Antipsychotic	0.0285283	0.00733636	3.88862	0.000100817	0.0141493	0.0429073
Stove_Usage	~	Hypnotic	0.00652918	0.00689047	0.947567	0.34335	-0.00697589	0.0200343
Stove_Usage	~	Heart_attack	0.00844608	0.00695797	1.21387	0.224797	-0.00519128	0.0220834
Stove_Usage	~	Hypertension	0.00174634	0.0072291	0.241571	0.809112	-0.0124224	0.0159151
Meal_Preparation	~	Global_CDR_Score	-0.127081	0.00738571	-17.2063	0	-0.141557	-0.112605
Meal_Preparation	~	CDR_Total_Score	0.84131	0.00757607	111.048	0	0.826462	0.856159
Meal_Preparation	~	Animal_Naming_Total	-0.0247195	0.00707698	-3.49295	0.000477718	-0.0385901	-0.0108489
Meal_Preparation	~	Vegetable_Naming_Total	-0.0379602	0.00721492	-5.26134	1.4301e-07	-0.0521012	-0.0238192
Meal_Preparation	~	Age	-0.0196057	0.00651091	-3.01121	0.00260211	-0.0323669	-0.00684455
Meal_Preparation	~	Gender	0.019678	0.00646762	3.04254	0.00234589	0.00700171	0.0323543
Meal_Preparation	~	Education	-0.000213388	0.00651942	-0.0327311	0.973889	-0.0129912	0.0125644
Meal_Preparation	~	Tobacco_Use	0.00145879	0.00620263	0.23519	0.814062	-0.0106981	0.0136157
Meal_Preparation	~	Alcohol_Use	0.00535525	0.00616836	0.868179	0.385296	-0.00673453	0.017445
Meal_Preparation	~	APOE_e4_alleles	-0.00723027	0.00629839	-1.14796	0.250987	-0.0195749	0.00511435
Meal_Preparation	~	Obesity	-0.00213604	0.00629574	-0.339284	0.734396	-0.0144755	0.0102034
Meal_Preparation	~	Medication_for_AD	0.0336446	0.00890858	3.77666	0.000158948	0.0161841	0.0511051
Meal_Preparation	~	Antipsychotic	-0.00185376	0.00647876	-0.286129	0.77478	-0.0145519	0.0108444
Meal_Preparation	~	Hypnotic	0.00169653	0.00608499	0.278805	0.780394	-0.0102298	0.0136229
Meal_Preparation	~	Heart_attack	0.00127707	0.0061446	0.207837	0.835357	-0.0107661	0.0133203
Meal_Preparation	~	Hypertension	0.0185037	0.00638404	2.89844	0.00375027	0.00599125	0.0310162
Events	~	Global_CDR_Score	-0.0683141	0.00767275	-8.90347	0	-0.0833524	-0.0532758
Events	~	CDR_Total_Score	0.741931	0.00787051	94.2671	0	0.726505	0.757357
Events	~	Animal_Naming_Total	-0.0200268	0.00735202	-2.72398	0.00644998	-0.0344365	-0.00561708
Events	~	Vegetable_Naming_Total	-0.0176987	0.00749533	-2.3613	0.0182109	-0.0323893	-0.00300815
Events	~	Age	-0.0133043	0.00676396	-1.96695	0.0491893	-0.0265615	-4.72347e-05
Events	~	Gender	0.0276065	0.00671899	4.10872	3.9785e-05	0.0144375	0.0407754
Events	~	Education	-0.030968	0.00677279	-4.57242	4.82125e-06	-0.0442425	-0.0176936
Events	~	Tobacco_Use	0.00179053	0.00644369	0.277873	0.78111	-0.0108389	0.0144199
Events	~	Alcohol_Use	-0.00393251	0.00640809	-0.613679	0.539427	-0.0164921	0.00862712
Events	~	APOE_e4_alleles	0.022003	0.00654318	3.36275	0.000771714	0.00917865	0.0348274
Events	~	Obesity	-0.0137658	0.00654042	-2.10473	0.0353147	-0.0265848	-0.000946842
Events	~	Medication_for_AD	0.0742712	0.00925481	8.02515	1.11022e-15	0.0561321	0.0924103
Events	~	Antipsychotic	0.0123227	0.00673055	1.83086	0.067122	-0.000868968	0.0255143
Events	~	Hypnotic	-0.00797268	0.00632148	-1.2612	0.207236	-0.0203626	0.00441721
Events	~	Heart_attack	0.00124785	0.00638341	0.195484	0.845014	-0.0112634	0.0137591
Events	~	Hypertension	0.0144705	0.00663215	2.18187	0.0291192	0.00147171	0.0274693
Paying_Attention	~	Global_CDR_Score	-0.0347832	0.00812586	-4.28055	1.86429e-05	-0.0507096	-0.0188568
Paying_Attention	~	CDR_Total_Score	0.675304	0.0083353	81.0174	0	0.658967	0.691641
Paying_Attention	~	Animal_Naming_Total	-0.0163517	0.00778619	-2.10009	0.0357209	-0.0316123	-0.00109105
Paying_Attention	~	Vegetable_Naming_Total	-0.0277414	0.00793796	-3.49478	0.000474452	-0.0432995	-0.0121833
Paying_Attention	~	Age	-0.0177101	0.0071634	-2.4723	0.0134246	-0.0317501	-0.00367009
Paying_Attention	~	Gender	0.000660049	0.00711577	0.0927587	0.926095	-0.0132866	0.0146067
Paying_Attention	~	Education	0.0120711	0.00717275	1.68291	0.092393	-0.00198726	0.0261294
Paying_Attention	~	Tobacco_Use	0.000876207	0.00682422	0.128397	0.897835	-0.012499	0.0142514
Paying_Attention	~	Alcohol_Use	0.000263158	0.00678652	0.0387766	0.969068	-0.0130382	0.0135645
Paying_Attention	~	APOE_e4_alleles	0.00614179	0.00692958	0.886315	0.375448	-0.00743993	0.0197235
Paying_Attention	~	Obesity	-0.0325233	0.00692666	-4.69538	2.66112e-06	-0.0460993	-0.0189473
Paying_Attention	~	Medication_for_AD	0.0832108	0.00980134	8.48973	0	0.0640005	0.102421
Paying_Attention	~	Antipsychotic	0.00275418	0.00712802	0.386388	0.69921	-0.0112165	0.0167248
Paying_Attention	~	Hypnotic	0.00623729	0.00669479	0.931662	0.351511	-0.00688427	0.0193588
Paying_Attention	~	Heart_attack	-0.00254965	0.00676037	-0.377147	0.706064	-0.0157997	0.0107004
Paying_Attention	~	Hypertension	0.00230594	0.0070238	0.328303	0.742683	-0.0114605	0.0160723
Reminders_Dates	~	Global_CDR_Score	0.0195983	0.00688621	2.84603	0.0044268	0.00610163	0.0330951
Reminders_Dates	~	CDR_Total_Score	0.627201	0.0070637	88.7921	0	0.613356	0.641045
Reminders_Dates	~	Animal_Naming_Total	-0.0257037	0.00659835	-3.89548	9.80057e-05	-0.0386363	-0.0127712
Reminders_Dates	~	Vegetable_Naming_Total	-0.0513736	0.00672697	-7.63695	2.22045e-14	-0.0645582	-0.0381889
Reminders_Dates	~	Age	0.0083312	0.00607058	1.37239	0.169942	-0.00356692	0.0202293
Reminders_Dates	~	Gender	-0.0352536	0.00603021	-5.84616	5.03055e-09	-0.0470726	-0.0234346
Reminders_Dates	~	Education	-0.0198091	0.00607851	-3.25887	0.00111856	-0.0317227	-0.00789541
Reminders_Dates	~	Tobacco_Use	-0.00320094	0.00578314	-0.553495	0.579924	-0.0145357	0.00813381
Reminders_Dates	~	Alcohol_Use	0.0156493	0.00575119	2.72106	0.00650736	0.00437719	0.0269215
Reminders_Dates	~	APOE_e4_alleles	0.0408732	0.00587243	6.96019	3.39817e-12	0.0293635	0.052383
Reminders_Dates	~	Obesity	-0.000707457	0.00586995	-0.120522	0.90407	-0.0122124	0.0107974
Reminders_Dates	~	Medication_for_AD	0.165944	0.00830609	19.9786	0	0.149665	0.182224
Reminders_Dates	~	Antipsychotic	-0.0272461	0.0060406	-4.51049	6.4678e-06	-0.0390854	-0.0154067
Reminders_Dates	~	Hypnotic	0.000669653	0.00567346	0.118032	0.906042	-0.0104501	0.0117894
Reminders_Dates	~	Heart_attack	0.00213984	0.00572904	0.373509	0.70877	-0.00908886	0.0133685
Reminders_Dates	~	Hypertension	0.00298543	0.00595228	0.50156	0.615977	-0.00868083	0.0146517
Travel_Engagement	~	Global_CDR_Score	-0.108837	0.00695456	-15.6497	0	-0.122467	-0.0952058
Travel_Engagement	~	CDR_Total_Score	0.757632	0.00713381	106.203	0	0.74365	0.771614
Travel_Engagement	~	Animal_Naming_Total	-0.0434393	0.00666385	-6.51864	7.09455e-11	-0.0565002	-0.0303784
Travel_Engagement	~	Vegetable_Naming_Total	-0.052047	0.00679374	-7.66102	1.84297e-14	-0.0653625	-0.0387315
Travel_Engagement	~	Age	0.0192353	0.00613083	3.13747	0.00170415	0.00721907	0.0312515
Travel_Engagement	~	Gender	0.0364633	0.00609007	5.98734	2.13295e-09	0.024527	0.0483997
Travel_Engagement	~	Education	0.00803168	0.00613884	1.30834	0.190759	-0.00400023	0.0200636
Travel_Engagement	~	Tobacco_Use	-0.0107226	0.00584055	-1.83589	0.0663734	-0.0221699	0.00072464
Travel_Engagement	~	Alcohol_Use	0.0139625	0.00580828	2.40389	0.0162217	0.00257844	0.0253465
Travel_Engagement	~	APOE_e4_alleles	-0.00391835	0.00593072	-0.660687	0.508813	-0.0155423	0.00770565
Travel_Engagement	~	Obesity	-0.0171906	0.00592822	-2.89979	0.00373417	-0.0288097	-0.00557147
Travel_Engagement	~	Medication_for_AD	0.150973	0.00838853	17.9976	0	0.134532	0.167414
Travel_Engagement	~	Antipsychotic	-0.0225297	0.00610056	-3.69305	0.000221577	-0.0344866	-0.0105728
Travel_Engagement	~	Hypnotic	-0.00306513	0.00572978	-0.534947	0.592686	-0.0142953	0.00816503
Travel_Engagement	~	Heart_attack	-0.000729964	0.0057859	-0.126162	0.899603	-0.0120701	0.0106102
Travel_Engagement	~	Hypertension	0.017191	0.00601136	2.85976	0.00423965	0.00540898	0.0289731
AD	~	Bills	0.0238578	0.0109842	2.17201	0.0298547	0.00232919	0.0453864
AD	~	Taxes	0.232619	0.0110335	21.0829	0	0.210994	0.254244
AD	~	Shopping	-0.098868	0.0106567	-9.27758	0	-0.119755	-0.0779814
AD	~	Games	0.05761	0.00971207	5.93179	2.9965e-09	0.0385746	0.0766453
AD	~	Stove_Usage	-0.0397561	0.00903944	-4.39807	1.09218e-05	-0.057473	-0.0220391
AD	~	Meal_Preparation	-0.0442375	0.0100369	-4.40747	1.04584e-05	-0.0639096	-0.0245655
AD	~	Events	-0.0194037	0.00984607	-1.97071	0.0487575	-0.0387016	-0.000105766
AD	~	Paying_Attention	0.0471829	0.00940112	5.01886	5.19799e-07	0.028757	0.0656087
AD	~	Reminders_Dates	0.258551	0.0109514	23.609	0	0.237087	0.280015
AD	~	Travel_Engagement	0.0877222	0.0107206	8.18259	2.22045e-16	0.0667102	0.108734
AD	~	Sleep_Apnea	0.0136959	0.00681124	-2.01077	0.0443494	-0.0270457	-0.000346073
AD	~	REM_Sleep_Behavior	0.00946123	0.00673897	1.40396	0.160331	-0.00374691	0.0226694
AD	~	Age	0.103113	0.00706603	14.5928	0	0.0892643	0.116963
AD	~	Gender	-0.0695967	0.00700996	-9.92827	0	-0.083336	-0.0558575
AD	~	Education	-0.0514658	0.00693211	-7.42426	1.13465e-13	-0.0650525	-0.0378792
AD	~	Tobacco_Use	-0.0121593	0.0068932	-1.76395	0.0777406	-0.0256697	0.00135117
AD	~	Alcohol_Use	0.00326568	0.00686707	0.475556	0.634391	-0.0101935	0.0167249
AD	~	APOE_e4_alleles	0.103819	0.00698231	14.8689	0	0.0901343	0.117504
AD	~	Obesity	-0.045941	0.00698124	-6.58063	4.68454e-11	-0.0596239	-0.032258
AD	~	Medication_for_AD	0.212162	0.00917048	23.1353	0	0.194188	0.230135
AD	~	Antipsychotic	-0.0135522	0.00694484	-1.95141	0.0510084	-0.0271639	5.94138e-05
AD	~	Hypnotic	0.0289924	0.00680005	4.26356	2.01196e-05	0.0156646	0.0423203
AD	~	Heart_attack	0.00326022	0.00684224	0.476485	0.633729	-0.0101503	0.0166708
AD	~	Hypertension	0.025998	0.00709262	3.6655	0.000246853	0.0120967	0.0398993
Global_CDR_Score	~~	Global_CDR_Score	0.668323	0.00906915	73.6919	0	0.650548	0.686099
CDR_Total_Score	~~	CDR_Total_Score	0.635207	0.00861977	73.6919	0	0.618313	0.652102
Animal_Naming_Total	~~	Animal_Naming_Total	0.727889	0.00987746	73.6919	0	0.70853	0.747249
Vegetable_Naming_Total	~~	Vegetable_Naming_Total	0.700611	0.0095073	73.6919	0	0.681977	0.719245
Bills	~~	Bills	0.337382	0.00457828	73.6919	0	0.328409	0.346355
Taxes	~~	Taxes	0.336141	0.00456143	73.6919	0	0.3272	0.345081
Shopping	~~	Shopping	0.341899	0.00463957	73.6919	0	0.332805	0.350992
Games	~~	Games	0.437722	0.00593989	73.6919	0	0.42608	0.449364
Stove_Usage	~~	Stove_Usage	0.507926	0.00689256	73.6919	0	0.494417	0.521435
Meal_Preparation	~~	Meal_Preparation	0.396116	0.0053753	73.6919	0	0.385581	0.406652
Events	~~	Events	0.427504	0.00580124	73.6919	0	0.416134	0.438875
Paying_Attention	~~	Paying_Attention	0.479487	0.00650664	73.6919	0	0.466734	0.49224
Reminders_Dates	~~	Reminders_Dates	0.344349	0.00467282	73.6919	0	0.33519	0.353508
Travel_Engagement	~~	Travel_Engagement	0.351219	0.00476604	73.6919	0	0.341878	0.36056
AD	~~	AD	0.490752	0.00665951	73.6919	0	0.477699	0.503804
Sleep_Apnea	~~	Sleep_Apnea	0.999908	0			0.999908	0.999908
Sleep_Apnea	~~	REM_Sleep_Behavior	0.0291217	0			0.0291217	0.0291217
Sleep_Apnea	~~	Age	-0.000622565	0			-0.000622565	-0.000622565
Sleep_Apnea	~~	Gender	-0.0839933	0			-0.0839933	-0.0839933
Sleep_Apnea	~~	Education	0.00342354	0			0.00342354	0.00342354
Sleep_Apnea	~~	Tobacco_Use	0.00534651	0			0.00534651	0.00534651
Sleep_Apnea	~~	Alcohol_Use	0.0395822	0			0.0395822	0.0395822
Sleep_Apnea	~~	APOE_e4_alleles	0.0105339	0			0.0105339	0.0105339
Sleep_Apnea	~~	Obesity	-0.0256354	0			-0.0256354	-0.0256354
Sleep_Apnea	~~	Medication_for_AD	0.0929249	0			0.0929249	0.0929249
Sleep_Apnea	~~	Antipsychotic	0.0259655	0			0.0259655	0.0259655
Sleep_Apnea	~~	Hypnotic	0.0810226	0			0.0810226	0.0810226
Sleep_Apnea	~~	Heart_attack	0.0457328	0			0.0457328	0.0457328
Sleep_Apnea	~~	Hypertension	-0.0247897	0			-0.0247897	-0.0247897
REM_Sleep_Behavior	~~	REM_Sleep_Behavior	0.999908	0			0.999908	0.999908
REM_Sleep_Behavior	~~	Age	-0.00418026	0			-0.00418026	-0.00418026
REM_Sleep_Behavior	~~	Gender	-0.0199361	0			-0.0199361	-0.0199361
REM_Sleep_Behavior	~~	Education	0.0175103	0			0.0175103	0.0175103
REM_Sleep_Behavior	~~	Tobacco_Use	0.0201564	0			0.0201564	0.0201564
REM_Sleep_Behavior	~~	Alcohol_Use	-0.00264698	0			-0.00264698	-0.00264698
REM_Sleep_Behavior	~~	APOE_e4_alleles	0.0112648	0			0.0112648	0.0112648
REM_Sleep_Behavior	~~	Obesity	0.0316758	0			0.0316758	0.0316758
REM_Sleep_Behavior	~~	Medication_for_AD	0.0228511	0			0.0228511	0.0228511
REM_Sleep_Behavior	~~	Antipsychotic	-0.0111876	0			-0.0111876	-0.0111876
REM_Sleep_Behavior	~~	Hypnotic	0.0283395	0			0.0283395	0.0283395
REM_Sleep_Behavior	~~	Heart_attack	-0.0136363	0			-0.0136363	-0.0136363
REM_Sleep_Behavior	~~	Hypertension	0.00805623	0			0.00805623	0.00805623
Age	~~	Age	0.999908	0			0.999908	0.999908
Age	~~	Gender	-0.0445978	0			-0.0445978	-0.0445978
Age	~~	Education	-0.000486269	0			-0.000486269	-0.000486269
Age	~~	Tobacco_Use	0.111359	0			0.111359	0.111359
Age	~~	Alcohol_Use	-0.038711	0			-0.038711	-0.038711
Age	~~	APOE_e4_alleles	-0.0756987	0			-0.0756987	-0.0756987
Age	~~	Obesity	-0.0709301	0			-0.0709301	-0.0709301
Age	~~	Medication_for_AD	0.0674541	0			0.0674541	0.0674541
Age	~~	Antipsychotic	0.0197423	0			0.0197423	0.0197423
Age	~~	Hypnotic	-0.00501946	0			-0.00501946	-0.00501946
Age	~~	Heart_attack	0.07287	0			0.07287	0.07287
Age	~~	Hypertension	0.210122	0			0.210122	0.210122
Gender	~~	Gender	0.999908	0			0.999908	0.999908
Gender	~~	Education	-0.121529	0			-0.121529	-0.121529
Gender	~~	Tobacco_Use	-0.0663875	0			-0.0663875	-0.0663875
Gender	~~	Alcohol_Use	-0.10018	0			-0.10018	-0.10018
Gender	~~	APOE_e4_alleles	-0.0247146	0			-0.0247146	-0.0247146
Gender	~~	Obesity	-0.0462571	0			-0.0462571	-0.0462571
Gender	~~	Medication_for_AD	-0.0761264	0			-0.0761264	-0.0761264
Gender	~~	Antipsychotic	-0.0152129	0			-0.0152129	-0.0152129
Gender	~~	Hypnotic	0.0400204	0			0.0400204	0.0400204
Gender	~~	Heart_attack	-0.129018	0			-0.129018	-0.129018
Gender	~~	Hypertension	-0.0788054	0			-0.0788054	-0.0788054
Education	~~	Education	0.999908	0			0.999908	0.999908
Education	~~	Tobacco_Use	-0.0669018	0			-0.0669018	-0.0669018
Education	~~	Alcohol_Use	-0.0359921	0			-0.0359921	-0.0359921
Education	~~	APOE_e4_alleles	-0.010959	0			-0.010959	-0.010959
Education	~~	Obesity	-0.0277768	0			-0.0277768	-0.0277768
Education	~~	Medication_for_AD	-0.0974691	0			-0.0974691	-0.0974691
Education	~~	Antipsychotic	-0.0331648	0			-0.0331648	-0.0331648
Education	~~	Hypnotic	0.00723804	0			0.00723804	0.00723804
Education	~~	Heart_attack	0.00636683	0			0.00636683	0.00636683
Education	~~	Hypertension	-0.0298849	0			-0.0298849	-0.0298849
Tobacco_Use	~~	Tobacco_Use	0.999908	0			0.999908	0.999908
Tobacco_Use	~~	Alcohol_Use	0.150724	0			0.150724	0.150724
Tobacco_Use	~~	APOE_e4_alleles	-5.86194e-05	0			-5.86194e-05	-5.86194e-05
Tobacco_Use	~~	Obesity	0.00931087	0			0.00931087	0.00931087
Tobacco_Use	~~	Medication_for_AD	0.00201296	0			0.00201296	0.00201296
Tobacco_Use	~~	Antipsychotic	-0.00849506	0			-0.00849506	-0.00849506
Tobacco_Use	~~	Hypnotic	0.0353352	0			0.0353352	0.0353352
Tobacco_Use	~~	Heart_attack	0.0226186	0			0.0226186	0.0226186
Tobacco_Use	~~	Hypertension	0.0552315	0			0.0552315	0.0552315
Alcohol_Use	~~	Alcohol_Use	0.999908	0			0.999908	0.999908
Alcohol_Use	~~	APOE_e4_alleles	0.0176132	0			0.0176132	0.0176132
Alcohol_Use	~~	Obesity	0.0299158	0			0.0299158	0.0299158
Alcohol_Use	~~	Medication_for_AD	-0.00440076	0			-0.00440076	-0.00440076
Alcohol_Use	~~	Antipsychotic	0.0154322	0			0.0154322	0.0154322
Alcohol_Use	~~	Hypnotic	0.0120569	0			0.0120569	0.0120569
Alcohol_Use	~~	Heart_attack	0.00903051	0			0.00903051	0.00903051
Alcohol_Use	~~	Hypertension	0.041355	0			0.041355	0.041355
APOE_e4_alleles	~~	APOE_e4_alleles	0.999908	0			0.999908	0.999908
APOE_e4_alleles	~~	Obesity	-0.0575378	0			-0.0575378	-0.0575378
APOE_e4_alleles	~~	Medication_for_AD	0.193875	0			0.193875	0.193875
APOE_e4_alleles	~~	Antipsychotic	0.0125124	0			0.0125124	0.0125124
APOE_e4_alleles	~~	Hypnotic	0.00794466	0			0.00794466	0.00794466
APOE_e4_alleles	~~	Heart_attack	-0.0317356	0			-0.0317356	-0.0317356
APOE_e4_alleles	~~	Hypertension	-0.00808635	0			-0.00808635	-0.00808635
Obesity	~~	Obesity	0.999908	0			0.999908	0.999908
Obesity	~~	Medication_for_AD	-0.0884443	0			-0.0884443	-0.0884443
Obesity	~~	Antipsychotic	-0.0221326	0			-0.0221326	-0.0221326
Obesity	~~	Hypnotic	-0.0307379	0			-0.0307379	-0.0307379
Obesity	~~	Heart_attack	0.0691718	0			0.0691718	0.0691718
Obesity	~~	Hypertension	0.185757	0			0.185757	0.185757
Medication_for_AD	~~	Medication_for_AD	0.999908	0			0.999908	0.999908
Medication_for_AD	~~	Antipsychotic	0.0582774	0			0.0582774	0.0582774
Medication_for_AD	~~	Hypnotic	0.0486601	0			0.0486601	0.0486601
Medication_for_AD	~~	Heart_attack	-0.00493502	0			-0.00493502	-0.00493502
Medication_for_AD	~~	Hypertension	0.00250339	0			0.00250339	0.00250339
Antipsychotic	~~	Antipsychotic	0.999908	0			0.999908	0.999908
Antipsychotic	~~	Hypnotic	0.063072	0			0.063072	0.063072
Antipsychotic	~~	Heart_attack	0.0113376	0			0.0113376	0.0113376
Antipsychotic	~~	Hypertension	0.000561193	0			0.000561193	0.000561193
Hypnotic	~~	Hypnotic	0.999908	0			0.999908	0.999908
Hypnotic	~~	Heart_attack	0.00509915	0			0.00509915	0.00509915
Hypnotic	~~	Hypertension	0.0155036	0			0.0155036	0.0155036
Heart_attack	~~	Heart_attack	0.999908	0			0.999908	0.999908
Heart_attack	~~	Hypertension	0.106831	0			0.106831	0.106831
Hypertension	~~	Hypertension	0.999908	0			0.999908	0.999908
lhs	op	rhs	est	se	z	pvalue	ci.lower	ci.upper
Bills	~	Sleep_Apnea	0.0227381	0.00771257	2.94819	0.00319644	0.00762174	0.0378544
Bills	~	REM_Sleep_Behavior	-0.00340987	0.0076304	-0.44688	0.654962	-0.0183652	0.0115454
Bills	~	Age	0.00819776	0.00796166	1.02965	0.303173	-0.00740682	0.0238023
Bills	~	Gender	-0.043381	0.00788083	-5.50463	3.69944e-08	-0.0588272	-0.0279349
Bills	~	Education	-0.0835602	0.00776085	-10.7669	0	-0.0987712	-0.0683492
Bills	~	Tobacco_Use	-0.0317264	0.00779349	-4.07089	4.68339e-05	-0.0470014	-0.0164515
Bills	~	Alcohol_Use	0.0229565	0.00776582	2.95609	0.00311562	0.00773577	0.0381772
Bills	~	APOE_e4_alleles	0.0774886	0.00780718	9.92531	0	0.0621868	0.0927904
Bills	~	Obesity	-0.0497477	0.0078689	-6.32207	2.58086e-10	-0.0651705	-0.034325
Bills	~	Medication_for_AD	0.546024	0.00792653	68.8856	0	0.530488	0.56156
Bills	~	Antipsychotic	0.0995389	0.007649	13.0133	0	0.0845471	0.114531
Bills	~	Hypnotic	-0.0245853	0.00768343	-3.19978	0.00137532	-0.0396446	-0.00952605
Bills	~	Heart_attack	-0.00733478	0.00774534	-0.946993	0.343643	-0.0225154	0.00784581
Bills	~	Hypertension	0.0316144	0.0080134	3.94519	7.97366e-05	0.0159084	0.0473204
Taxes	~	Sleep_Apnea	0.0165293	0.00762371	2.16814	0.0301477	0.00158711	0.0314715
Taxes	~	REM_Sleep_Behavior	-0.0011477	0.0075425	-0.152165	0.879057	-0.0159307	0.0136353
Taxes	~	Age	0.0180414	0.00786994	2.29244	0.0218803	0.00261657	0.0334662
Taxes	~	Gender	-0.037111	0.00779003	-4.76391	1.89877e-06	-0.0523792	-0.0218428
Taxes	~	Education	-0.0793015	0.00767144	-10.3372	0	-0.0943373	-0.0642657
Taxes	~	Tobacco_Use	-0.0332416	0.0077037	-4.31502	1.59589e-05	-0.0483406	-0.0181426
Taxes	~	Alcohol_Use	0.0261425	0.00767636	3.40559	0.000660209	0.0110972	0.0411879
Taxes	~	APOE_e4_alleles	0.092069	0.00771723	11.9303	0	0.0769435	0.107194
Taxes	~	Obesity	-0.0566559	0.00777825	-7.28389	3.24407e-13	-0.071901	-0.0414108
Taxes	~	Medication_for_AD	0.554559	0.00783522	70.7778	0	0.539202	0.569916
Taxes	~	Antipsychotic	0.0973388	0.00756088	12.874	0	0.0825197	0.112158
Taxes	~	Hypnotic	-0.0315754	0.00759491	-4.15744	3.21836e-05	-0.0464611	-0.0166896
Taxes	~	Heart_attack	-0.0101517	0.00765611	-1.32596	0.184854	-0.0251574	0.00485403
Taxes	~	Hypertension	0.0238721	0.00792108	3.01374	0.00258049	0.00834704	0.0393971
Shopping	~	Sleep_Apnea	0.023349	0.00810182	2.88195	0.00395227	0.00746973	0.0392283
Shopping	~	REM_Sleep_Behavior	0.0007457	0.00801551	0.0930322	0.925878	-0.0149644	0.0164558
Shopping	~	Age	0.0232345	0.00836349	2.77809	0.00546803	0.00684235	0.0396266
Shopping	~	Gender	-0.0277237	0.00827857	-3.34885	0.000811463	-0.0439494	-0.011498
Shopping	~	Education	-0.0941599	0.00815254	-11.5498	0	-0.110139	-0.0781812
Shopping	~	Tobacco_Use	-0.0331633	0.00818683	-4.05081	5.10401e-05	-0.0492092	-0.0171174
Shopping	~	Alcohol_Use	0.0260795	0.00815776	3.1969	0.00138914	0.0100906	0.0420684
Shopping	~	APOE_e4_alleles	0.0648996	0.0082012	7.91342	2.44249e-15	0.0488255	0.0809736
Shopping	~	Obesity	-0.0509823	0.00826604	-6.16768	6.92993e-10	-0.0671835	-0.0347812
Shopping	~	Medication_for_AD	0.475896	0.00832659	57.1538	0	0.459576	0.492216
Shopping	~	Antipsychotic	0.137749	0.00803504	17.1436	0	0.122001	0.153498
Shopping	~	Hypnotic	-0.0335954	0.00807121	-4.16237	3.14958e-05	-0.0494147	-0.0177761
Shopping	~	Heart_attack	-0.00842093	0.00813625	-1.03499	0.300674	-0.0243677	0.00752582
Shopping	~	Hypertension	0.0528557	0.00841783	6.27901	3.40727e-10	0.036357	0.0693543
Games	~	Sleep_Apnea	0.0123875	0.00852592	1.45293	0.146244	-0.00432296	0.029098
Games	~	REM_Sleep_Behavior	0.0112839	0.0084351	1.33773	0.180984	-0.00524858	0.0278164
Games	~	Age	-0.00152067	0.00880129	-0.172778	0.862826	-0.0187709	0.0157295
Games	~	Gender	-0.0326618	0.00871193	-3.74909	0.000177475	-0.0497369	-0.0155868
Games	~	Education	-0.0599808	0.0085793	-6.99133	2.72293e-12	-0.0767959	-0.0431656
Games	~	Tobacco_Use	-0.0406342	0.00861538	-4.71647	2.39966e-06	-0.0575201	-0.0237484
Games	~	Alcohol_Use	0.0227169	0.0085848	2.64618	0.00814067	0.00589102	0.0395428
Games	~	APOE_e4_alleles	0.0456359	0.00863051	5.28774	1.23834e-07	0.0287204	0.0625514
Games	~	Obesity	-0.0585224	0.00869875	-6.72768	1.72387e-11	-0.0755716	-0.0414732
Games	~	Medication_for_AD	0.415808	0.00876246	47.4534	0	0.398634	0.432982
Games	~	Antipsychotic	0.134685	0.00845566	15.9284	0	0.118112	0.151258
Games	~	Hypnotic	0.00875924	0.00849372	1.03126	0.302419	-0.00788814	0.0254066
Games	~	Heart_attack	0.00593024	0.00856215	0.692611	0.488554	-0.0108513	0.0227118
Games	~	Hypertension	0.0176511	0.00885848	1.99256	0.0463095	0.000288767	0.0350134
Stove_Usage	~	Sleep_Apnea	0.0106661	0.00894026	1.19304	0.232852	-0.00685646	0.0281887
Stove_Usage	~	REM_Sleep_Behavior	0.00305932	0.00884502	0.345881	0.729432	-0.0142766	0.0203952
Stove_Usage	~	Age	0.0176784	0.00922901	1.91553	0.0554253	-0.000410106	0.0357669
Stove_Usage	~	Gender	-0.0114946	0.0091353	-1.25827	0.208296	-0.0293995	0.00641023
Stove_Usage	~	Education	-0.065821	0.00899623	-7.31651	2.54463e-13	-0.0834533	-0.0481888
Stove_Usage	~	Tobacco_Use	-0.0331603	0.00903406	-3.67059	0.000241995	-0.0508668	-0.0154539
Stove_Usage	~	Alcohol_Use	0.0328939	0.00900199	3.65407	0.000258115	0.0152503	0.0505375
Stove_Usage	~	APOE_e4_alleles	0.0347964	0.00904993	3.84493	0.000120584	0.0170589	0.0525339
Stove_Usage	~	Obesity	-0.0604105	0.00912148	-6.62289	3.52254e-11	-0.0782883	-0.0425327
Stove_Usage	~	Medication_for_AD	0.296494	0.00918829	32.2686	0	0.278485	0.314502
Stove_Usage	~	Antipsychotic	0.183436	0.00886658	20.6884	0	0.166057	0.200814
Stove_Usage	~	Hypnotic	-0.00224889	0.00890649	-0.2525	0.800654	-0.0197053	0.0152075
Stove_Usage	~	Heart_attack	0.00740663	0.00897825	0.824953	0.409399	-0.0101904	0.0250037
Stove_Usage	~	Hypertension	0.0283577	0.00928898	3.05284	0.00226689	0.0101517	0.0465638
Meal_Preparation	~	Sleep_Apnea	0.0173553	0.00847033	2.04896	0.0404663	0.000753805	0.0339569
Meal_Preparation	~	REM_Sleep_Behavior	-0.0030977	0.00838009	-0.369649	0.711644	-0.0195224	0.013327
Meal_Preparation	~	Age	0.0216046	0.0087439	2.47082	0.0134804	0.00446687	0.0387423
Meal_Preparation	~	Gender	-0.01093	0.00865512	-1.26284	0.206648	-0.0278937	0.00603372
Meal_Preparation	~	Education	-0.0835126	0.00852336	-9.79809	0	-0.100218	-0.0668071
Meal_Preparation	~	Tobacco_Use	-0.0268497	0.0085592	-3.13694	0.0017072	-0.0436254	-0.010074
Meal_Preparation	~	Alcohol_Use	0.0210137	0.00852881	2.46384	0.0137456	0.00429749	0.0377298
Meal_Preparation	~	APOE_e4_alleles	0.0591955	0.00857423	6.90389	5.05973e-12	0.0423903	0.0760007
Meal_Preparation	~	Obesity	-0.0468611	0.00864202	-5.42247	5.87805e-08	-0.0637992	-0.0299231
Meal_Preparation	~	Medication_for_AD	0.410647	0.00870532	47.172	0	0.393585	0.427709
Meal_Preparation	~	Antipsychotic	0.156744	0.00840052	18.6589	0	0.140279	0.173209
Meal_Preparation	~	Hypnotic	-0.0113887	0.00843833	-1.34964	0.17713	-0.0279276	0.00515009
Meal_Preparation	~	Heart_attack	-0.00163746	0.00850632	-0.192499	0.847352	-0.0183095	0.0150346
Meal_Preparation	~	Hypertension	0.0464599	0.00880071	5.27911	1.29815e-07	0.0292108	0.063709
Events	~	Sleep_Apnea	-0.000365421	0.00834365	-0.0437963	0.965067	-0.0167187	0.0159878
Events	~	REM_Sleep_Behavior	0.00157482	0.00825477	0.190777	0.848701	-0.0146042	0.0177539
Events	~	Age	0.023951	0.00861313	2.78075	0.00542337	0.00706953	0.0408324
Events	~	Gender	0.00112332	0.00852568	0.131757	0.895176	-0.0155867	0.0178333
Events	~	Education	-0.106489	0.00839589	-12.6835	0	-0.122945	-0.0900336
Events	~	Tobacco_Use	-0.0241425	0.0084312	-2.86348	0.00419018	-0.0406674	-0.0076177
Events	~	Alcohol_Use	0.011147	0.00840127	1.32683	0.184566	-0.00531916	0.0276132
Events	~	APOE_e4_alleles	0.0835388	0.00844601	9.89093	0	0.066985	0.100093
Events	~	Obesity	-0.0548699	0.00851278	-6.44559	1.15155e-10	-0.0715546	-0.0381851
Events	~	Medication_for_AD	0.421175	0.00857513	49.1159	0	0.404368	0.437982
Events	~	Antipsychotic	0.159479	0.00827489	19.2726	0	0.14326	0.175697
Events	~	Hypnotic	-0.017705	0.00831213	-2.13002	0.0331697	-0.0339965	-0.00141356
Events	~	Heart_attack	-0.000296026	0.00837911	-0.035329	0.971817	-0.0167188	0.0161267
Events	~	Hypertension	0.0398931	0.0086691	4.60176	4.18934e-06	0.022902	0.0568843
Paying_Attention	~	Sleep_Apnea	0.0258866	0.00847279	3.05527	0.00224861	0.00928026	0.042493
Paying_Attention	~	REM_Sleep_Behavior	0.00815972	0.00838253	0.973421	0.330344	-0.00826973	0.0245892
[truncated: 1,262 more rows]
